# Supplementary material for: Modeling the early stages of Alzheimer’s disease by administering intracerebroventricular injections of human native Aβ oligomers to rats
Source: Acta Neuropathol Commun. 2022 Aug 16;10:113. doi: 10.1186/s40478-022-01417-5 (PMC9380371; doi:10.1186/s40478-022-01417-5)
Supplement: Supplementary file 7 — Additional file 7. Table S3: Complete lists of the identified proteins for AD and control brain extracts using quantitative mass spectrometry-based proteomics. [file 40478_2022_1417_MOESM7_ESM.xlsx]

## Sheet: Sup Table 3_Info
	Supplementary table S3: Complete lists of the identified proteins for AD and control brain extracts using quantitative mass spectrometry-based proteomics.
	Conditions:
	AD
	Control
	Includes all proteins identified after filtering with identified regulation indicated.
	Intensities are normalized and Log2 transformed (see Methods section).

## Sheet: Proteome_wReg
Significant	=-LOG(P-value)	Difference	Protein IDs	Majority protein IDs	Protein names	Gene names	AD_E1_01	AD_E1_02	Ctrl_E1_01	Ctrl_E1_02	Peptides	Razor unique peptides	Unique peptides	Sequence coverage	Unique razor sequence coverage	Unique sequence coverage	Score
+	2.16631	1.08026	A0A024R1R8;Q9Y2S6	A0A024R1R8;Q9Y2S6	Translation machinery-associated protein 7	hCG_2014768;TMA7	27.1887	27.0453	26.0906	25.9829	2	2	2	15.6	15.6	15.6	12.356
+	2.64462	-0.847488	A2NJV5;A0A0A0MRZ7;A0A075B6S6;A0A075B6S2;A0A075B6P5;A0A087WW87;P06310;P01615;P01614	A2NJV5;A0A0A0MRZ7;A0A075B6S6;A0A075B6S2;A0A075B6P5;A0A087WW87;P06310;P01615;P01614	Ig kappa chain V-II region RPMI 6410;Ig kappa chain V-II region FR;Ig kappa chain V-II region Cum	IGKV A18;IGKV2D-26;IGKV2D-30;IGKV2D-29;IGKV2D-28;IGKV2-40	23.5786	23.6155	24.4086	24.4805	1	1	1	10.8	10.8	10.8	9.2382
	1.19317	-0.62359	P0DPI2;A0A0B4J2D5;A0A096LPI6	P0DPI2;A0A0B4J2D5;A0A096LPI6			26.2377	26.5618	26.9874	27.0593	3	3	3	10.8	10.8	10.8	50.226
	1.53953	0.567978	A0A0A6YYG9;P59998	A0A0A6YYG9;P59998	Actin-related protein 2/3 complex subunit 4	ARPC4-TTLL3;ARPC4	28.5279	28.3738	27.9445	27.8212	3	3	3	4.5	4.5	4.5	19.892
	0.709818	0.489398	A0A0A6YYL6;P18621	A0A0A6YYL6;P18621	60S ribosomal protein L17	RPL17-C18orf32;RPL17	24.6607	25.1709	24.4259	24.4268	3	3	3	14.5	14.5	14.5	19.101
	1.38186	0.884582	A0A0C4DH90;A0A0C4DH55;P01624;A0A075B6H7	A0A0C4DH90;A0A0C4DH55;P01624;A0A075B6H7	Ig kappa chain V-III region POM	IGKV3OR2-268;IGKV3D-7;IGKV3-7	26.0447	26.4099	25.307	25.3784	2	2	1	13.8	13.8	7.8	11.451
	1.4278	0.582386	A0A0U1RRH7;Q99878;Q96KK5;Q9BTM1;Q93077;Q7L7L0;P20671;P0C0S8;P04908;P16104;Q16777;Q6FI13;Q8IUE6;Q96QV6;REV__Q8NB25	A0A0U1RRH7;Q99878;Q96KK5;Q9BTM1;Q93077;Q7L7L0;P20671;P0C0S8;P04908;P16104;Q16777;Q6FI13;Q8IUE6;Q96QV6	Histone H2A type 1-J;Histone H2A type 1-H;Histone H2A.J;Histone H2A type 1-C;Histone H2A type 3;Histone H2A type 1-D;Histone H2A type 1;Histone H2A type 1-B/E;Histone H2AX;Histone H2A type 2-C;Histone H2A type 2-A;Histone H2A type 2-B;Histone H2A type 1-A	HIST1H2AJ;HIST1H2AH;H2AFJ;HIST1H2AC;HIST3H2A;HIST1H2AD;HIST1H2AG;HIST1H2AB;H2AFX;HIST2H2AC;HIST2H2AA3;HIST2H2AB;HIST1H2AA	26.768	26.7832	26.3087	26.0776	3	2	2	27.6	23.5	23.5	19.3
	1.46084	0.850102	A0A1B0GW23;Q03154	A0A1B0GW23;Q03154	Aminoacylase-1	ACY1	26.2482	26.0989	25.4677	25.1792	4	4	4	6.7	6.7	6.7	23.036
	0.0912874	-0.0374298	A0A1W2PNV4;Q92747	A0A1W2PNV4;Q92747	Actin-related protein 2/3 complex subunit 1A	ARPC1A	28.4707	28.2351	28.4604	28.3202	6	6	5	9.9	9.9	7.3	41.66
	1.78167	-0.619714	A0A2R8Y422;P62987;P62979;P0CG47;P0CG48	A0A2R8Y422;P62987;P62979;P0CG47;P0CG48	Ubiquitin-60S ribosomal protein L40;Ubiquitin;60S ribosomal protein L40;Ubiquitin-40S ribosomal protein S27a;Ubiquitin;40S ribosomal protein S27a;Polyubiquitin-B;Ubiquitin;Polyubiquitin-C;Ubiquitin	UBA52;RPS27A;UBB;UBC	29.9915	30.1358	30.6473	30.7194	4	4	4	21.2	21.2	21.2	35.758
	1.39262	1.49012	A0A2R8Y7X9;P69891;P02100	A0A2R8Y7X9;P69891	Hemoglobin subunit gamma-1	HBG1	22.3548	22.9219	21.0245	21.2719	7	1	1	44.6	7.1	7.1	6.7325
	0.734693	2.02878	A0A2R8YDH4;Q9UDY2	A0A2R8YDH4;Q9UDY2	Tight junction protein ZO-2	TJP2	24.6403	25.2313	21.9339	23.8801	3	3	3	3.7	3.7	3.7	37.768
	0.206125	0.12063	A0A2R8YEY8;P13637;Q13733;P20648	A0A2R8YEY8;P13637	Sodium/potassium-transporting ATPase subunit alpha-3	ATP1A3	27.477	27.8847	27.6062	27.5143	20	9	9	21.9	8.9	8.9	57.627
+	1.9611	-1.67237	A0A3B3IS24;O75688	A0A3B3IS24;O75688	Protein phosphatase 1B	PPM1B	21.588	21.9406	23.44	23.4332	4	3	3	12.5	9.4	9.4	19.378
	0.618352	-0.693259	A0MZ66	A0MZ66	Shootin-1	KIAA1598	25.129	25.9576	26.166	26.3072	6	6	6	8.2	8.2	8.2	39.437
+	1.5519	-2.15483	A1Z1Q3	A1Z1Q3	O-acetyl-ADP-ribose deacetylase MACROD2	MACROD2	20.9603	21.6745	23.3802	23.5643	1	1	1	2.6	2.6	2.6	6.5741
	1.40829	-0.577034	Q9H492;Q9GZQ8;A6NCE7	Q9H492;Q9GZQ8;A6NCE7	Microtubule-associated proteins 1A/1B light chain 3A;Microtubule-associated proteins 1A/1B light chain 3B;Microtubule-associated proteins 1A/1B light chain 3 beta 2	MAP1LC3A;MAP1LC3B;MAP1LC3B2	28.3501	28.5238	29.0931	28.9349	2	2	2	11.6	11.6	11.6	11.785
	0.745997	0.189385	A6NDG6	A6NDG6	Phosphoglycolate phosphatase	PGP	27.2424	27.1731	27.105	26.9318	6	6	6	18.7	18.7	18.7	40.786
	1.32692	0.376641	A6NGB9	A6NGB9	WAS/WASL-interacting protein family member 3	WIPF3	25.2799	25.1782	24.9202	24.7846	3	3	3	7	7	7	20.436
	0.835877	0.306516	P30046;A6NHG4	P30046;A6NHG4	D-dopachrome decarboxylase;D-dopachrome decarboxylase-like protein	DDT;DDTL	28.9336	28.7131	28.4443	28.5894	4	4	4	25.4	25.4	25.4	25.226
	1.10007	0.346042	A6NKN8	A6NKN8	Purkinje cell protein 4-like protein 1	PCP4L1	25.8627	25.8019	25.5855	25.387	1	1	1	20.6	20.6	20.6	38.05
	0.245524	-0.21358	J3KTA2;A8MSI8	J3KTA2;A8MSI8	LYR motif-containing protein 9	LYRM9	24.474	24.1336	24.2518	24.783	2	2	2	8.8	8.8	8.8	11.504
+	2.68946	-1.51289	B1ALY0;Q8IXS6	B1ALY0;Q8IXS6	Paralemmin-2	PALM2-AKAP2;PALM2	25.1178	24.9999	26.6066	26.5368	4	3	3	10.4	8.8	8.8	18.393
	1.03803	0.914248	B4DL54;P49356	B4DL54;P49356	Protein farnesyltransferase subunit beta	CHURC1-FNTB;FNTB	24	23.5464	23.0516	22.6664	1	1	1	1.7	1.7	1.7	6.1311
	0.966338	0.501266	B4E1Z4;P00751	B4E1Z4;P00751	Complement factor B;Complement factor B Ba fragment;Complement factor B Bb fragment	CFB	25.0492	25.0647	24.7352	24.3762	4	4	4	2.8	2.8	2.8	25.297
+	2.14323	-0.913253	Q99613;B5ME19	Q99613;B5ME19	Eukaryotic translation initiation factor 3 subunit C;Eukaryotic translation initiation factor 3 subunit C-like protein	EIF3C;EIF3CL	25.1016	25.0802	26.0813	25.927	6	6	6	5.8	5.8	5.8	37.431
+	1.54398	1.54281	B9A064	B9A064	Immunoglobulin lambda-like polypeptide 5	IGLL5	25.8777	25.4913	23.958	24.3253	2	1	1	10.7	3.7	3.7	6.3671
	0.883051	1.74266	D6R8Y8;Q8IVN3	D6R8Y8;Q8IVN3	Musculoskeletal embryonic nuclear protein 1	MUSTN1	24.877	24.5275	23.6388	22.2803	2	2	2	12.5	12.5	12.5	24.113
	0.225809	-0.168412	E7EVH7;Q07866;Q9NSK0	E7EVH7;Q07866	Kinesin light chain 1	KLC1	26.1523	26.093	26.0242	26.5579	6	6	3	7.1	7.1	3.3	38.018
	0.11872	0.231162	E9PL57;Q15843;Q86V88	E9PL57;Q15843;Q86V88	NEDD8;Magnesium-dependent phosphatase 1	NEDD8-MDP1;NEDD8;MDP1	26.183	25.4237	26.1164	25.028	2	2	2	12.9	12.9	12.9	13.376
	1.59679	0.838738	E9PR17;P13987	E9PR17;P13987	CD59 glycoprotein	CD59	28.3855	28.2475	27.595	27.3606	1	1	1	6.2	6.2	6.2	6.6497
+	2.25122	4.62741	E9PSI1;Q9BY43	E9PSI1;Q9BY43	Charged multivesicular body protein 4a	CHMP4A	25.6385	25.5552	20.6239	21.3149	4	4	4	4.2	4.2	4.2	24.933
	0.0265298	-0.027771	F8W036;P78537	F8W036;P78537	Biogenesis of lysosome-related organelles complex 1 subunit 1	BLOC1S1	20.326	20.9077	20.8022	20.4871	1	1	1	9	9	9	7.4599
	1.03939	-0.918548	G9CGD6;Q8WWN9	G9CGD6;Q8WWN9	Interactor protein for cytohesin exchange factors 1	CNKSR3;IPCEF1	22.3824	21.9801	23.3202	22.8793	1	1	1	1.2	1.2	1.2	6.5284
	0.748849	0.100041	H0YC42;P55327	H0YC42;P55327	Tumor protein D52	TPD52	27.462	27.4916	27.33	27.4236	3	3	3	11.9	11.9	11.9	51.196
	0.0204209	-0.0155172	H3BN98;P62244	H3BN98;P62244	40S ribosomal protein S15a	RPS15A	21.8418	21.9531	21.6809	22.145	1	1	1	3.8	3.8	3.8	6.1874
	0.918282	1.71109	H3BRQ4;P50238	H3BRQ4;P50238	Cysteine-rich protein 1	CRIP1	26.1878	26.6557	25.3228	24.0984	1	1	1	26.5	26.5	26.5	40.353
+	2.78487	-0.468986	H7BYZ3;P63098	H7BYZ3;P63098	Calcineurin subunit B type 1	PPP3R1	29.2436	29.2111	29.6864	29.7062	4	4	4	9.1	9.1	9.1	39.18
	0.37259	-0.604574	H7C0C1;P48047	H7C0C1;P48047	ATP synthase subunit O, mitochondrial	ATP5O	22.1849	22.3449	22.268	23.4709	2	2	2	9.1	9.1	9.1	13.461
+	1.56595	-1.93091	K7EKS7;P35268	K7EKS7;P35268	60S ribosomal protein L22	RPL22	21.773	22.1302	24.154	23.6111	2	2	2	45.3	45.3	45.3	13.503
	0.528356	-1.65771	O00139	O00139	Kinesin-like protein KIF2A	KIF2A	21.1282	23.4947	23.9765	23.9618	3	3	3	4	4	4	17.608
	1.29743	-1.3354	O00148;Q13838	O00148;Q13838	ATP-dependent RNA helicase DDX39A;Spliceosome RNA helicase DDX39B	DDX39A;DDX39B	22.7318	23.3512	24.4123	24.3415	3	3	3	6.6	6.6	6.6	17.766
	1.30235	-0.520066	O00154;Q6ZUV0	O00154	Cytosolic acyl coenzyme A thioester hydrolase	ACOT7	28.4841	28.4279	28.8587	29.0934	9	9	9	23.4	23.4	23.4	68.752
	0.509019	-2.91625	O00203	O00203	AP-3 complex subunit beta-1	AP3B1	23.4869	19.2039	23.9681	24.5551	11	7	7	10.7	7.3	7.3	42.284
	1.69092	-0.405475	O00231	O00231	26S proteasome non-ATPase regulatory subunit 11	PSMD11	24.5156	24.4804	24.9596	24.8474	4	4	4	8.5	8.5	8.5	22.846
	0.975341	0.702558	O00233	O00233	26S proteasome non-ATPase regulatory subunit 9	PSMD9	25.4859	25.4203	24.504	24.9971	4	4	4	19.3	19.3	19.3	24.852
	1.27076	-0.696852	O00244	O00244	Copper transport protein ATOX1	ATOX1	25.6825	26.0164	26.5257	26.5669	2	2	2	13.2	13.2	13.2	11.529
	0.818796	0.456682	O00299	O00299	Chloride intracellular channel protein 1	CLIC1	26.0413	25.6514	25.441	25.3383	4	4	4	17	17	17	25.594
	0.000883685	-0.00455284	O00303	O00303	Eukaryotic translation initiation factor 3 subunit F	EIF3F	23.1989	20.9574	23.2018	20.9636	2	2	2	4.8	4.8	4.8	11.762
	0.793005	-0.748532	O00330	O00330	Pyruvate dehydrogenase protein X component, mitochondrial	PDHX	26.7715	26.3862	27.0432	27.6116	7	7	7	13.4	13.4	13.4	47.733
+	3.65774	-2.03167	O00399	O00399	Dynactin subunit 6	DCTN6	23.674	23.624	25.6975	25.6638	2	2	2	10	10	10	13.533
	0.511095	-0.418935	O00401	O00401	Neural Wiskott-Aldrich syndrome protein	WASL	25.0944	25.4556	25.945	25.4429	5	5	5	9.9	9.9	9.9	33.827
	1.38246	-0.414095	O00410	O00410	Importin-5	IPO5	28.9015	28.739	29.2031	29.2656	12	12	11	10.4	10.4	9.8	84.163
	0.231003	-0.356873	O00423	O00423	Echinoderm microtubule-associated protein-like 1	EML1	22.6812	22.7003	22.4905	23.6048	2	2	2	2.8	2.8	2.8	13.885
+	3.11203	-0.80703	O00429	O00429	Dynamin-1-like protein	DNM1L	28.047	28.0233	28.8232	28.8613	12	12	12	16.4	16.4	16.4	74.809
+	2.81376	1.5383	O00468	O00468	Agrin;Agrin N-terminal 110 kDa subunit;Agrin C-terminal 110 kDa subunit;Agrin C-terminal 90 kDa fragment;Agrin C-terminal 22 kDa fragment	AGRN	26.0614	25.9531	24.4956	24.4423	6	6	6	2.8	2.8	2.8	35.437
	0.651232	0.721255	O00479	O00479	High mobility group nucleosome-binding domain-containing protein 4	HMGN4	26.3695	25.5425	25.2326	25.2369	2	2	2	20	20	20	12.454
	1.60968	-0.843749	O00487	O00487	26S proteasome non-ATPase regulatory subunit 14	PSMD14	23.7874	23.971	24.6243	24.8216	4	4	4	12.9	12.9	12.9	25.464
	2.00654	0.350072	O00499	O00499	Myc box-dependent-interacting protein 1	BIN1	31.2572	31.1965	30.8943	30.8594	17	17	15	26.8	26.8	25.3	222.31
	1.6933	-0.381842	O00533	O00533	Neural cell adhesion molecule L1-like protein;Processed neural cell adhesion molecule L1-like protein	CHL1	27.7656	27.6818	28.0696	28.1414	9	9	9	9.5	9.5	9.5	85.91
+	1.46666	3.26055	O00534	O00534	von Willebrand factor A domain-containing protein 5A	VWA5A	24.7404	25.0965	22.2501	21.0656	4	4	4	5.3	5.3	5.3	24.083
	1.99066	0.594174	O00592	O00592	Podocalyxin	PODXL	24.2583	24.3662	23.7455	23.6907	2	2	2	3.9	3.9	3.9	11.972
	1.05084	0.767278	O00625	O00625	Pirin	PIR	25.9632	25.9364	24.9373	25.4277	4	4	4	13.8	13.8	13.8	25.017
+	1.42581	-2.78427	O00764	O00764	Pyridoxal kinase	PDXK	24.6211	25.4734	27.4759	28.1871	6	6	6	18.9	18.9	18.9	41.689
	1.31198	-0.707256	O14531	O14531	Dihydropyrimidinase-related protein 4	DPYSL4	27.7383	27.4343	28.2371	28.35	8	8	8	16.8	16.8	16.8	52.337
+	2.31365	-0.837048	O14561	O14561	Acyl carrier protein, mitochondrial	NDUFAB1	24.9654	25.0687	25.8816	25.8266	1	1	1	5.8	5.8	5.8	6.3771
+	1.42988	-2.06424	O14562	O14562	Ubiquitin domain-containing protein UBFD1	UBFD1	20.5846	20.1127	22.0783	22.7475	2	2	2	7.4	7.4	7.4	11.843
	1.25374	0.990746	O14576	O14576	Cytoplasmic dynein 1 intermediate chain 1	DYNC1I1	25.5911	25.1027	24.3503	24.362	3	2	2	4.7	3.4	3.4	14.56
	1.73569	-0.516099	O14594	O14594	Neurocan core protein	NCAN	31.6733	31.7844	32.2891	32.2008	19	19	18	12.3	12.3	11.8	139.23
+	1.52535	-1.62301	O14617	O14617	AP-3 complex subunit delta-1	AP3D1	25.2245	25.4669	26.7088	27.2286	10	10	10	7.1	7.1	7.1	66.258
	0.128551	0.0802841	O14618	O14618	Copper chaperone for superoxide dismutase	CCS	24.2966	23.8683	24.0014	24.003	1	1	1	3.3	3.3	3.3	6.745
	2.60263	0.455956	O14639	O14639	Actin-binding LIM protein 1	ABLIM1	24.782	24.8267	24.3529	24.3439	4	4	4	5.3	5.3	5.3	26.201
	0.759482	0.0693922	O14737	O14737	Programmed cell death protein 5	PDCD5	27.1709	27.1333	27.055	27.1104	5	5	5	41.6	41.6	41.6	64.491
	0.436682	0.199371	O14744	O14744	Protein arginine N-methyltransferase 5;Protein arginine N-methyltransferase 5, N-terminally processed	PRMT5	24.5427	24.2062	24.2103	24.1399	4	4	4	6.4	6.4	6.4	25.107
	1.69145	0.640975	O14745	O14745	Na(+)/H(+) exchange regulatory cofactor NHE-RF1	SLC9A3R1	29.6174	29.4781	28.8454	28.9682	14	14	14	41.3	41.3	41.3	115.74
	0.209014	-0.270349	O14773	O14773	Tripeptidyl-peptidase 1	TPP1	25.6873	25.7201	25.5118	26.4362	4	4	4	7.5	7.5	7.5	24.354
	1.24606	-1.00442	O14775	O14775	Guanine nucleotide-binding protein subunit beta-5	GNB5	25.2272	24.7374	26.0373	25.9362	3	3	3	7.3	7.3	7.3	20.249
	0.198329	0.276005	O14810	O14810	Complexin-1	CPLX1	28.6957	28.517	27.8432	28.8175	5	5	3	41	41	28.4	45.747
	1.68637	-0.619886	O14818;Q8TAA3	O14818	Proteasome subunit alpha type-7	PSMA7	27.0844	27.2643	27.8028	27.7858	6	6	6	19.4	19.4	19.4	37.203
+	1.76817	-1.29997	O14964	O14964	Hepatocyte growth factor-regulated tyrosine kinase substrate	HGS	26.1203	26.4231	27.6532	27.4901	11	11	11	12.7	12.7	12.7	67.863
	0.588073	-0.393414	O14974	O14974	Protein phosphatase 1 regulatory subunit 12A	PPP1R12A	24.4686	24.6768	25.195	24.7372	6	6	6	6.6	6.6	6.6	86.243
	1.6733	-0.726477	O14994	O14994	Synapsin-3	SYN3	26.524	26.7302	27.323	27.3842	11	10	10	22.9	21.6	21.6	116.59
+	1.85858	-3.40776	O15020	O15020	Spectrin beta chain, non-erythrocytic 2	SPTBN2	22.4809	21.7155	25.3727	25.6392	14	10	10	6	4.6	4.6	63.206
	1.52203	0.594314	O15067	O15067	Phosphoribosylformylglycinamidine synthase	PFAS	25.9667	25.8499	25.2262	25.4017	6	6	6	4.4	4.4	4.4	37.239
+	2.71454	-1.79366	O15075;O43602	O15075	Serine/threonine-protein kinase DCLK1	DCLK1	24.0659	24.186	25.9708	25.8684	7	7	7	11.1	11.1	11.1	54.55
+	1.71346	-1.21262	O15144	O15144	Actin-related protein 2/3 complex subunit 2	ARPC2	27.2468	27.5891	28.6314	28.6298	11	11	11	33	33	33	80.118
	0.231243	0.122655	O15145	O15145	Actin-related protein 2/3 complex subunit 3	ARPC3	27.4561	27.3917	27.4898	27.1126	4	4	4	17.4	17.4	17.4	25.07
	0.916392	0.303551	O15212	O15212	Prefoldin subunit 6	PFDN6	25.492	25.3303	25.1915	25.0236	3	3	3	20.9	20.9	20.9	17.608
+	1.88461	-2.16547	O15240	O15240	Neurosecretory protein VGF;Neuroendocrine regulatory peptide-1;Neuroendocrine regulatory peptide-2;Antimicrobial peptide VGF[554-577]	VGF	23.3876	23.2279	25.2365	25.7098	6	6	6	10.6	10.6	10.6	41.248
	0.291567	-0.355724	O15372	O15372	Eukaryotic translation initiation factor 3 subunit H	EIF3H	24.0344	23.161	24.0565	23.8504	2	2	2	8	8	8	46.579
	0.277701	0.403142	O15382	O15382	Branched-chain-amino-acid aminotransferase, mitochondrial	BCAT2	21.9906	21.6397	21.9141	20.9099	2	2	2	5.9	5.9	5.9	12.871
	0.176119	0.0780869	O15394	O15394	Neural cell adhesion molecule 2	NCAM2	26.2514	26.3105	26.3562	26.0495	7	7	7	8.2	8.2	8.2	45.413
	0.879173	-2.97483	O15400	O15400	Syntaxin-7	STX7	21.1455	23.5527	25.3442	25.3037	4	4	4	18.4	18.4	18.4	26.921
	0.29837	-0.492933	O15488	O15488	Glycogenin-2	GYG2	23.9531	25.1228	25.1997	24.8621	2	2	2	3.8	3.8	3.8	11.784
	0.425899	0.0734921	O15498	O15498	Synaptobrevin homolog YKT6	YKT6	26.7391	26.7724	26.6195	26.745	4	4	4	15.7	15.7	15.7	24.371
	1.87023	0.517715	O15511	O15511	Actin-related protein 2/3 complex subunit 5	ARPC5	27.0962	27.1956	26.6631	26.5933	6	6	5	37.1	37.1	31.8	39.843
	0.0540046	0.07969	O15540	O15540	Fatty acid-binding protein, brain	FABP7	28.9801	29.9364	29.3993	29.3578	5	5	5	36.4	36.4	36.4	41.607
	0.927435	-0.340178	O43175	O43175	D-3-phosphoglycerate dehydrogenase	PHGDH	28.4228	28.6743	28.8617	28.9159	15	15	15	30.4	30.4	30.4	103.76
+	1.62374	-1.10725	O43236	O43236	Septin-4	2020-09-04	24.0765	24.1776	25.4006	25.0679	6	5	5	10.5	8.8	8.8	29.914
+	2.55586	0.983328	O43237	O43237	Cytoplasmic dynein 1 light intermediate chain 2	DYNC1LI2	26.7826	26.7586	25.7367	25.8378	4	4	4	12.2	12.2	12.2	32.798
	1.44112	-0.652309	O43242	O43242	26S proteasome non-ATPase regulatory subunit 3	PSMD3	26.7576	26.6483	27.4706	27.2399	11	11	11	19.7	19.7	19.7	146.43
	0.602928	-0.428465	O43295	O43295	SLIT-ROBO Rho GTPase-activating protein 3	SRGAP3	23.0505	22.6894	23.4948	23.102	3	3	3	3.5	3.5	3.5	23.841
	0.471196	-0.269589	O43301	O43301	Heat shock 70 kDa protein 12A	HSPA12A	23.2425	22.8252	23.3584	23.2484	2	2	2	3.6	3.6	3.6	13.932
	0.86898	-0.233119	O43396	O43396	Thioredoxin-like protein 1	TXNL1	27.4235	27.5567	27.7919	27.6545	7	7	7	28.7	28.7	28.7	49.093
	0.180145	-0.0874338	O43399	O43399	Tumor protein D54	TPD52L2	26.0502	25.7226	25.9238	26.0239	4	4	4	24.3	24.3	24.3	34.233
	0.182126	0.429005	O43414	O43414	ERI1 exoribonuclease 3	ERI3	24.2765	25.2076	25.0027	23.6234	2	2	2	5	5	5	11.889
+	2.58587	-0.752741	O43426	O43426	Synaptojanin-1	SYNJ1	30.2223	30.1964	30.9982	30.9259	27	27	27	16.5	16.5	16.5	216.72
	0.00371361	-0.0106716	O43464	O43464	Serine protease HTRA2, mitochondrial	HTRA2	22.1751	23.9475	23.0644	23.0795	2	2	2	4.1	4.1	4.1	11.222
	0.606526	0.376596	O43488	O43488	Aflatoxin B1 aldehyde reductase member 2	AKR7A2	29.3062	28.8464	28.6616	28.7378	5	5	4	11.1	11.1	8.9	34.46
	1.17251	-0.295519	O43491	O43491	Band 4.1-like protein 2	EPB41L2	29.4206	29.4854	29.6745	29.8225	22	22	18	21.1	21.1	17.5	158.88
+	1.77179	-1.98548	O43581	O43581	Synaptotagmin-7	SYT7	23.0796	23.5377	25.1679	25.4203	4	4	4	13.2	13.2	13.2	29.76
	0.715303	0.318302	O43583	O43583	Density-regulated protein	DENR	27.1294	26.801	26.6372	26.6566	3	3	3	14.6	14.6	14.6	21.144
	0.317981	-0.189995	O43592	O43592	Exportin-T	XPOT	23.2108	23.1547	23.5922	23.1534	2	2	2	1.9	1.9	1.9	11.573
	1.63735	0.736575	O43598	O43598	2-deoxynucleoside 5-phosphate N-hydrolase 1	DNPH1	26.1127	26.1807	25.5187	25.3015	1	1	1	4.6	4.6	4.6	6.4901
	0.553836	0.296244	O43633	O43633	Charged multivesicular body protein 2a	CHMP2A	25.7248	26.0037	25.4225	25.7135	3	3	3	7.7	7.7	7.7	18.127
+	1.70536	0.965833	O43670	O43670	BUB3-interacting and GLEBS motif-containing protein ZNF207	ZNF207	25.4131	25.6883	24.5869	24.5828	4	4	4	8.4	8.4	8.4	57.638
+	2.66524	-1.86717	O43684	O43684	Mitotic checkpoint protein BUB3	BUB3	23.2917	23.3872	25.2792	25.1339	7	7	7	24.1	24.1	24.1	44.594
	0.407526	0.0579739	O43707	O43707	Alpha-actinin-4	ACTN4	29.7707	29.6765	29.6404	29.6908	16	16	11	17.6	17.6	12.6	117.15
	0.177807	-0.0941944	O43708	O43708	Maleylacetoacetate isomerase	GSTZ1	23.5907	23.5667	23.4866	23.8593	3	3	3	15.3	15.3	15.3	19.449
	0.615274	-3.06648	O43747	O43747	AP-1 complex subunit gamma-1	AP1G1	20.5199	24.0673	25.9487	24.7715	5	5	5	5.7	5.7	5.7	52.486
+	1.66043	-1.44168	O43761	O43761	Synaptogyrin-3	SYNGR3	22.6968	22.2906	23.8599	24.0109	2	2	2	10.9	10.9	10.9	20.351
+	1.87838	-1.10509	O43765	O43765	Small glutamine-rich tetratricopeptide repeat-containing protein alpha	SGTA	23.7813	23.9961	24.9235	25.0642	2	2	2	6.1	6.1	6.1	12.636
	0.432697	-0.0858259	O43768	O43768	Alpha-endosulfine	ENSA	26.4718	26.6126	26.6529	26.6031	5	4	4	39.7	30.6	30.6	24.985
	0.49402	-0.55755	O43776;REV__H7BZ55	O43776	Asparagine--tRNA ligase, cytoplasmic	NARS	29.0168	28.1663	29.1706	29.1276	6	6	6	10.8	10.8	10.8	37.428
	0.129375	0.0933542	O43813	O43813	LanC-like protein 1	LANCL1	28.3745	28.854	28.5828	28.4591	7	7	7	16	16	16	48.364
+	2.35924	-0.799951	O43837	O43837	Isocitrate dehydrogenase [NAD] subunit beta, mitochondrial	IDH3B	28.1344	28.1623	28.9995	28.8971	9	9	9	23.6	23.6	23.6	58.652
	0.970164	-2.32942	O43847	O43847	Nardilysin	NRD1	20.1974	21.369	22.5237	23.7016	3	3	3	2.8	2.8	2.8	17.493
	0.449175	-0.323862	O43854	O43854	EGF-like repeat and discoidin I-like domain-containing protein 3	EDIL3	24.9981	24.6584	24.9401	25.3642	1	1	1	2.1	2.1	2.1	6.4917
	1.12474	-0.288684	O43865	O43865	Putative adenosylhomocysteinase 2	AHCYL1	28.6532	28.7911	28.9631	29.0586	14	14	6	21.3	21.3	7.4	91.468
	0.720304	0.416544	O60238	O60238	BCL2/adenovirus E1B 19 kDa protein-interacting protein 3-like	BNIP3L	22.9126	22.5568	22.4363	22.2	1	1	1	6.8	6.8	6.8	7.1728
	0.580475	0.250913	O60256	O60256	Phosphoribosyl pyrophosphate synthase-associated protein 2	PRPSAP2	26.3418	26.2462	26.1985	25.8877	4	3	3	11.1	7.3	7.3	18.493
	1.22997	-3.00099	O60268	O60268	Uncharacterized protein KIAA0513	KIAA0513	22.9797	24.4763	26.8747	26.5834	10	10	10	25.1	25.1	25.1	74.67
	1.02677	-1.03465	O60271	O60271	C-Jun-amino-terminal kinase-interacting protein 4	SPAG9	23.671	24.3403	24.9705	25.1101	5	5	5	4.2	4.2	4.2	38.924
	0.344026	0.169276	O60279	O60279	Sushi domain-containing protein 5	SUSD5	23.8855	23.9351	23.5596	23.9225	2	2	2	3.3	3.3	3.3	12.165
	0.621521	-0.265468	O60282;Q12840	O60282	Kinesin heavy chain isoform 5C	KIF5C	26.9601	26.6452	27.0969	27.0394	13	10	10	14.7	11	11	61.262
	0.502409	0.293929	O60313	O60313	Dynamin-like 120 kDa protein, mitochondrial;Dynamin-like 120 kDa protein, form S1	OPA1	23.3407	23.1672	23.163	22.7571	1	1	1	1.1	1.1	1.1	7.2512
	0.161084	0.0712366	O60331	O60331	Phosphatidylinositol 4-phosphate 5-kinase type-1 gamma	PIP5K1C	23.703	23.5716	23.4262	23.706	1	1	1	1.5	1.5	1.5	7.1385
	1.36479	-0.363139	O60502	O60502	Protein O-GlcNAcase	MGEA5	24.9082	25.0613	25.363	25.3328	3	3	3	3.1	3.1	3.1	18.204
	2.14242	0.356389	O60506	O60506	Heterogeneous nuclear ribonucleoprotein Q	SYNCRIP	26.0263	25.975	25.628	25.6606	5	5	4	7.7	7.7	5.8	39.217
	0.693354	0.224318	O60547	O60547	GDP-mannose 4,6 dehydratase	GMDS	25.3954	25.6163	25.2345	25.3286	4	4	4	9.1	9.1	9.1	24.879
	1.17213	-0.434286	O60641	O60641	Clathrin coat assembly protein AP180	SNAP91	30.7322	30.9688	31.2749	31.2947	18	18	16	19.3	19.3	17.6	231.26
+	2.25293	0.575395	O60664	O60664	Perilipin-3	PLIN3	27.7101	27.7082	27.0906	27.1769	7	7	7	18.9	18.9	18.9	62.315
+	2.17833	-1.80514	O60749	O60749	Sorting nexin-2	SNX2	24.2348	24.5257	26.2115	26.1592	9	9	8	20.8	20.8	18.7	67.068
+	1.98829	-2.55985	O60763;REV__Q5VZ89	O60763	General vesicular transport factor p115	USO1	24.1439	24.6479	27.0256	26.8859	10	10	10	13.4	13.4	13.4	102.31
	0.354912	0.387585	O60825;P16118	O60825	6-phosphofructo-2-kinase/fructose-2,6-bisphosphatase 2;6-phosphofructo-2-kinase;Fructose-2,6-bisphosphatase	PFKFB2	25.4077	24.8469	24.4444	25.035	3	3	3	5.7	5.7	5.7	18.089
	1.36907	-0.734803	O60841	O60841	Eukaryotic translation initiation factor 5B	EIF5B	26.1722	26.008	26.9588	26.6911	8	8	8	5.9	5.9	5.9	59.664
	1.84624	-0.615439	O60861	O60861	Growth arrest-specific protein 7	GAS7	25.0751	25.127	25.6469	25.7861	5	5	5	11.3	11.3	11.3	112.61
	0.173883	0.125243	O60869	O60869	Endothelial differentiation-related factor 1	EDF1	27.3672	27.2031	27.3996	26.9202	5	5	5	30.4	30.4	30.4	33.002
+	2.30322	2.1924	Q15059;O60885	Q15059;O60885	Bromodomain-containing protein 3;Bromodomain-containing protein 4	BRD3;BRD4	25.2507	25.5611	23.2153	23.2117	2	2	1	2.3	2.3	1.2	12.535
	1.73838	0.470687	O60925	O60925	Prefoldin subunit 1	PFDN1	26.8401	26.8936	26.4549	26.3375	7	7	7	43.4	43.4	43.4	50.18
	1.47675	-0.706456	O75044;Q7Z6B7	O75044;Q7Z6B7	SLIT-ROBO Rho GTPase-activating protein 2;SLIT-ROBO Rho GTPase-activating protein 1	SRGAP2;SRGAP1	21.6726	21.7547	22.5459	22.2943	1	1	1	1.1	1.1	1.1	7.9959
	1.30826	-1.00345	Q9HCM2;O75051	Q9HCM2;O75051	Plexin-A4;Plexin-A2	PLXNA4;PLXNA2	20.7433	20.9772	22.0631	21.6643	4	2	2	2	1	1	11.748
	1.20923	-0.372249	O75061	O75061	Putative tyrosine-protein phosphatase auxilin	DNAJC6	27.2161	27.0818	27.4511	27.5913	9	9	9	11.9	11.9	11.9	62.295
	0.0858526	0.175666	O75077	O75077	Disintegrin and metalloproteinase domain-containing protein 23	ADAM23	25.0866	23.748	24.1144	24.3689	3	3	3	3.6	3.6	3.6	16.822
+	1.91978	-1.57218	O75083	O75083	WD repeat-containing protein 1	WDR1	26.0367	25.9864	27.4116	27.7559	6	6	6	8.7	8.7	8.7	37.09
	1.39671	-0.91419	O75116	O75116	Rho-associated protein kinase 2	ROCK2	25.5231	25.5671	26.2717	26.6468	12	12	12	8.9	8.9	8.9	97.387
	0.0376739	0.0254345	O75122	O75122	CLIP-associating protein 2	CLASP2	26.9061	27.0083	27.1413	26.7222	15	15	15	13	13	13	97.558
	1.2304	-0.264842	O75131	O75131	Copine-3	CPNE3	24.6934	24.8038	25.0518	24.9751	4	3	3	6.7	5	5	19.166
	0.19075	1.82861	O75170	O75170	Serine/threonine-protein phosphatase 6 regulatory subunit 2	PPP6R2	25.9784	25.9727	20.7469	27.5469	2	2	2	1.9	1.9	1.9	11.787
	0.737223	-0.347849	O75208	O75208	Ubiquinone biosynthesis protein COQ9, mitochondrial	COQ9	22.9345	23.1954	23.5275	23.2981	1	1	1	2.8	2.8	2.8	6.5161
	0.0405826	0.0105305	O75223;M0QZK8	O75223;M0QZK8	Gamma-glutamylcyclotransferase	GGCT	27.6463	27.5064	27.6108	27.5209	5	5	5	28.7	28.7	28.7	36.403
	1.02293	-1.21112	O75323	O75323	Protein NipSnap homolog 2	GBAS	23.3461	24.1362	25.028	24.8765	3	3	2	9.1	9.1	6.3	18.623
	1.28584	1.07897	O75326	O75326	Semaphorin-7A	SEMA7A	23.8556	23.4435	22.4194	22.7217	1	1	1	2	2	2	10.21
	0.64352	-0.858102	O75340	O75340	Programmed cell death protein 6	PDCD6	24.4564	23.7127	25.2744	24.6108	2	2	2	8.4	8.4	8.4	13.347
	0.409952	-1.72707	O75347	O75347	Tubulin-specific chaperone A	TBCA	25.5763	25.7095	25.7888	28.9512	5	5	5	32.4	32.4	32.4	30.299
+	1.83329	-0.896703	O75363	O75363	Breast carcinoma-amplified sequence 1	BCAS1	28.1593	27.9468	28.9777	28.9218	10	10	10	19.7	19.7	19.7	129.97
	1.21947	0.92953	O75368	O75368	SH3 domain-binding glutamic acid-rich-like protein	SH3BGRL	29.6986	29.9621	29.1005	28.7011	3	3	3	26.3	26.3	26.3	22.266
+	1.7945	0.947904	O75369	O75369	Filamin-B	FLNB	26.2902	26.2241	25.4262	25.1923	16	13	12	6.1	5.2	4.9	81.012
+	1.57005	1.11025	O75380	O75380	NADH dehydrogenase [ubiquinone] iron-sulfur protein 6, mitochondrial	NDUFS6	24.5852	24.7619	23.7269	23.3998	1	1	1	8.9	8.9	8.9	8.0224
+	1.83939	-0.745432	O75390;F8W031	O75390	Citrate synthase, mitochondrial	CS	30.6657	30.8259	31.4488	31.5337	10	10	10	18	18	18	65.428
+	2.82483	-1.32003	O75436	O75436	Vacuolar protein sorting-associated protein 26A	VPS26A	24.3548	24.4557	25.7335	25.717	5	5	5	18	18	18	32.33
+	2.12837	-0.78879	O75439	O75439	Mitochondrial-processing peptidase subunit beta	PMPCB	25.822	25.8776	26.7011	26.5761	6	6	5	12.5	12.5	11	35.777
	1.25611	0.327049	O75449;Q9BW62	O75449;Q9BW62	Katanin p60 ATPase-containing subunit A1;Katanin p60 ATPase-containing subunit A-like 1	KATNA1;KATNAL1	24.1796	24.3357	23.95	23.9112	3	3	3	5.9	5.9	5.9	18.232
	0.490198	0.579938	O75475	O75475	PC4 and SFRS1-interacting protein	PSIP1	29.3387	29.3225	29.197	28.3044	9	8	8	13.2	11.7	11.7	50.172
	1.48151	-0.604846	O75506	O75506	Heat shock factor-binding protein 1	HSBP1	21.1625	21.3864	21.8921	21.8666	1	1	1	14.5	14.5	14.5	7.0321
	0.920598	-0.25916	O75521	O75521	Enoyl-CoA delta isomerase 2, mitochondrial	ECI2	24.3696	24.2285	24.6276	24.4888	3	3	3	6.6	6.6	6.6	18.726
+	1.6899	0.924539	O75531	O75531	Barrier-to-autointegration factor;Barrier-to-autointegration factor, N-terminally processed	BANF1	22.6281	22.6195	21.8334	21.5651	2	2	2	13.5	13.5	13.5	13.153
+	2.07014	-0.751253	O75608	O75608	Acyl-protein thioesterase 1	LYPLA1	23.3819	23.4826	24.1353	24.2317	2	2	2	10.4	10.4	10.4	12.715
	0.102031	0.0943756	O75663	O75663	TIP41-like protein	TIPRL	26.8153	27.2394	26.7046	27.1614	5	5	5	18	18	18	32.396
+	1.83193	-1.94493	O75689	O75689	Arf-GAP with dual PH domain-containing protein 1	ADAP1	23.9677	24.362	26.2442	25.9753	5	5	5	13.4	13.4	13.4	30.153
	0.0477988	0.0118618	O75781	O75781	Paralemmin-1	PALM	29.6716	29.5432	29.5478	29.6433	14	14	13	31.5	31.5	29.7	132.64
	0.903535	0.125655	O75821	O75821	Eukaryotic translation initiation factor 3 subunit G	EIF3G	24.4244	24.5187	24.3597	24.3321	3	3	3	9.7	9.7	9.7	19.887
	0.467534	0.0479412	O75822	O75822	Eukaryotic translation initiation factor 3 subunit J	EIF3J	25.9459	25.8691	25.864	25.8551	4	4	4	15.9	15.9	15.9	25.615
+	2.55745	-3.65059	O75828	O75828	Carbonyl reductase [NADPH] 3	CBR3	26.1413	25.7563	29.6031	29.5956	5	4	4	20.6	14.8	14.8	26.337
	1.18211	0.329406	O75874	O75874	Isocitrate dehydrogenase [NADP] cytoplasmic	IDH1	28.7191	28.6233	28.2669	28.4167	10	8	8	23.2	19.3	19.3	57.305
	0.791476	0.536883	O75884	O75884	Putative hydrolase RBBP9	RBBP9	22.7273	22.954	22.0845	22.523	1	1	1	6.5	6.5	6.5	6.8785
+	2.75598	-0.955291	O75891;Q3SY69	O75891	Cytosolic 10-formyltetrahydrofolate dehydrogenase	ALDH1L1	28.2474	28.2318	29.1556	29.2342	25	25	25	29.3	29.3	29.3	181.17
	1.52849	-0.513919	O75914	O75914	Serine/threonine-protein kinase PAK 3	PAK3	26.6202	26.7779	27.1686	27.2573	14	9	7	26.7	19.3	15.7	66.659
+	2.40747	-1.79741	O75935	O75935	Dynactin subunit 3	DCTN3	22.6848	22.7834	24.633	24.4301	2	2	2	8.6	8.6	8.6	12.153
	0.436553	0.517023	O75936	O75936	Gamma-butyrobetaine dioxygenase	BBOX1	24.0536	24.9193	24.0765	23.8623	3	3	3	8	8	8	20.872
	0.344453	-0.24863	O75937	O75937	DnaJ homolog subfamily C member 8	DNAJC8	24.0109	23.5823	24.2073	23.8832	3	3	3	11.1	11.1	11.1	17.859
	1.14766	1.6038	O75955	O75955	Flotillin-1	FLOT1	23.4324	23.4793	21.4003	22.3039	2	2	2	5.4	5.4	5.4	14.318
+	1.60712	1.17947	O76024	O76024	Wolframin	WFS1	25.4014	25.0242	24.0223	24.0443	2	2	2	3	3	3	15.139
	0.464573	0.399921	O76041	O76041	Nebulette	NEBL	26.2143	26.3895	25.5894	26.2145	3	3	3	3.1	3.1	3.1	19.217
+	1.67465	-1.1375	O76054;H7C417;Q9UDX4	O76054;H7C417	SEC14-like protein 2	SEC14L2	25.6247	25.8549	26.7548	26.9998	8	8	8	16.9	16.9	16.9	51.457
	1.49947	-0.35027	O76070	O76070	Gamma-synuclein	SNCG	30.7647	30.7198	31.1523	31.0328	8	8	6	57.5	57.5	48.8	117.01
	0.199337	-0.0754414	O94760	O94760	N(G),N(G)-dimethylarginine dimethylaminohydrolase 1	DDAH1	31.7714	32.0369	32.0028	31.9564	13	13	12	42.8	42.8	40	127.77
	0.391618	0.225902	O94772	O94772	Lymphocyte antigen 6H	LY6H	26.7909	26.9344	26.8407	26.4327	1	1	1	5.7	5.7	5.7	6.4296
	1.31609	-0.0968666	O94811	O94811	Tubulin polymerization-promoting protein	TPPP	31.9292	31.9613	32.0573	32.0269	6	6	6	25.1	25.1	25.1	38.485
	1.32988	-0.0780725	O94819	O94819	Kelch repeat and BTB domain-containing protein 11	KBTBD11	28.8441	28.8227	28.8976	28.9254	14	14	14	24.2	24.2	24.2	101.77
	1.00809	-0.972548	O94826	O94826	Mitochondrial import receptor subunit TOM70	TOMM70A	23.6216	24.2203	24.7559	25.0311	2	2	2	3.5	3.5	3.5	11.933
	1.41382	0.231796	O94856	O94856	Neurofascin	NFASC	30.2396	30.2646	30.0655	29.9751	22	22	22	16.2	16.2	16.2	163.48
	0.398451	0.909807	O94875	O94875	Sorbin and SH3 domain-containing protein 2	SORBS2	23.064	21.5222	21.757	21.0095	2	2	2	2.2	2.2	2.2	12.477
	0.509248	0.258455	O94888	O94888	UBX domain-containing protein 7	UBXN7	23.3032	23.0286	22.774	23.0409	1	1	1	2.7	2.7	2.7	10.179
+	2.36154	-1.01001	O94903	O94903	Proline synthase co-transcribed bacterial homolog protein	PROSC	24.9378	25.044	26.0414	25.9603	3	3	3	9.5	9.5	9.5	18.362
	0.984458	-0.584491	O94973	O94973	AP-2 complex subunit alpha-2	AP2A2	28.2954	28.7012	29.0583	29.1073	18	12	12	15.8	10.1	10.1	97.535
	1.10952	-0.629734	O94985	O94985	Calsyntenin-1;Soluble Alc-alpha;CTF1-alpha	CLSTN1	26.1567	25.8301	26.7135	26.5329	7	7	7	7.2	7.2	7.2	42.914
+	3.00918	-0.455702	O95197	O95197	Reticulon-3	RTN3	26.7017	26.7188	27.1774	27.1545	7	7	7	7.6	7.6	7.6	44.651
	0.0568383	-0.516599	O95202	O95202	LETM1 and EF-hand domain-containing protein 1, mitochondrial	LETM1	19.2951	23.8603	23.9714	20.2172	3	3	3	4.3	4.3	4.3	31.74
	0.739705	-0.538688	O95218	O95218	Zinc finger Ran-binding domain-containing protein 2	ZRANB2	25.3353	25.5349	26.2225	25.7251	2	2	2	5.5	5.5	5.5	12.652
	0.732939	-0.860066	O95294	O95294	RasGAP-activating-like protein 1	RASAL1	23.4485	22.747	23.705	24.2105	4	4	4	6.2	6.2	6.2	29.139
+	1.99506	-1.33035	O95336	O95336	6-phosphogluconolactonase	PGLS	25.6351	25.8732	27.0213	27.1477	4	4	4	19.4	19.4	19.4	32.414
	0.310778	-0.247364	O95352	O95352	Ubiquitin-like modifier-activating enzyme ATG7	ATG7	26.441	27.0267	27.0087	26.9537	10	10	10	14.8	14.8	14.8	71.063
+	1.99394	-2.32125	O95373	O95373	Importin-7	IPO7	23.4723	23.9434	26.0271	26.0311	1	1	1	0.9	0.9	0.9	6.7474
+	2.03584	0.700815	O95394	O95394	Phosphoacetylglucosamine mutase	PGM3	27.6507	27.5186	26.8689	26.8988	10	10	10	16.6	16.6	16.6	67.643
	1.03551	0.859282	O95487	O95487	Protein transport protein Sec24B	SEC24B	23.8428	23.3154	22.6238	22.8159	1	1	1	1.1	1.1	1.1	8.7016
	2.22423	-0.399314	O95502	O95502	Neuronal pentraxin receptor	NPTXR	25.0113	24.9739	25.3672	25.4166	3	3	3	5.6	5.6	5.6	18.981
	0.571643	0.361984	O95571	O95571	Persulfide dioxygenase ETHE1, mitochondrial	ETHE1	24.7475	24.4477	24.4209	24.0503	2	2	2	8.3	8.3	8.3	11.883
	1.44818	0.268666	O95670;F2Z307	O95670;F2Z307	V-type proton ATPase subunit G 2	ATP6V1G2;ATP6V1G2-DDX39B	28.4228	28.4633	28.2224	28.1264	5	5	5	28	28	28	100.4
	1.21707	-2.17229	O95716	O95716	Ras-related protein Rab-3D	RAB3D	25.8472	26.9412	28.4425	28.6905	4	2	2	17.4	10	10	18.399
	0.643277	-0.500779	O95741	O95741	Copine-6	CPNE6	25.3303	25.3111	26.1123	25.5307	6	5	5	11	9.3	9.3	31.553
	0.931652	0.841199	O95747	O95747	Serine/threonine-protein kinase OSR1	OXSR1	25.6217	24.9893	24.4701	24.4586	2	2	2	4.6	4.6	4.6	23.371
	0.50956	-0.696278	O95749	O95749	Geranylgeranyl pyrophosphate synthase	GGPS1	23.2662	23.6505	24.633	23.6762	2	2	2	6.3	6.3	6.3	11.756
	0.963252	-0.805198	O95757	O95757	Heat shock 70 kDa protein 4L	HSPA4L	27.5061	28.0387	28.6921	28.4631	12	11	11	11.6	10.7	10.7	71.36
	1.48433	-0.314028	O95782	O95782	AP-2 complex subunit alpha-1	AP2A1	29.8251	29.8289	30.0827	30.1993	25	25	19	22.8	22.8	17.4	171.94
+	2.71826	1.51585	O95817	O95817	BAG family molecular chaperone regulator 3	BAG3	27.4203	27.5307	25.9966	25.9227	7	7	7	14.1	14.1	14.1	42.856
+	3.54826	1.73097	O95831	O95831	Apoptosis-inducing factor 1, mitochondrial	AIFM1	26.0547	25.9999	24.2865	24.3061	5	5	5	9.3	9.3	9.3	37.016
	0.487384	-0.359264	O95861	O95861	3(2),5-bisphosphate nucleotidase 1	BPNT1	25.5803	26.1189	26.1394	26.2783	5	5	5	16.2	16.2	16.2	32.093
+	3.59249	0.454562	O95865	O95865	N(G),N(G)-dimethylarginine dimethylaminohydrolase 2	DDAH2	28.3965	28.3846	27.9401	27.9319	7	6	6	24.2	21.4	21.4	47.599
	0.924014	-2.26469	O95881	O95881	Thioredoxin domain-containing protein 12	TXNDC12	20.1192	19.526	22.895	21.2795	2	2	2	14	14	14	12.545
	0.0370301	-0.0999918	O95970	O95970	Leucine-rich glioma-inactivated protein 1	LGI1	22.0308	22.3983	23.157	21.4722	2	2	2	3.2	3.2	3.2	12.697
+	1.64946	-0.933066	O95989;A0A024RBG1;Q96G61;Q8NFP7	O95989	Diphosphoinositol polyphosphate phosphohydrolase 1	NUDT3	25.4746	25.4333	26.2464	26.5276	3	3	0	15.1	15.1	0	26.984
	1.76597	0.743395	O96005	O96005	Cleft lip and palate transmembrane protein 1	CLPTM1	22.5841	22.4043	21.7104	21.7913	1	1	1	1.5	1.5	1.5	7.2621
	1.13588	-0.116941	P00338;Q6ZMR3	P00338	L-lactate dehydrogenase A chain	LDHA	32.0572	32.0108	32.1268	32.1751	15	14	14	46.7	43.1	43.1	142.81
	1.41833	-0.439125	P00352	P00352	Retinal dehydrogenase 1	ALDH1A1	27.5896	27.6338	27.9653	28.1363	10	7	7	18.4	15.2	15.2	46.73
	0.445227	0.0882864	P00367;P49448	P00367;P49448	Glutamate dehydrogenase 1, mitochondrial;Glutamate dehydrogenase 2, mitochondrial	GLUD1;GLUD2	30.7971	30.9457	30.7751	30.7912	15	15	15	26.7	26.7	26.7	145.59
+	2.35445	1.34603	P00387	P00387	NADH-cytochrome b5 reductase 3;NADH-cytochrome b5 reductase 3 membrane-bound form;NADH-cytochrome b5 reductase 3 soluble form	CYB5R3	26.6265	26.4479	25.182	25.2004	3	3	3	6.6	6.6	6.6	67.157
	0.865911	-0.190266	P00390	P00390	Glutathione reductase, mitochondrial	GSR	28.2426	28.2386	28.3524	28.5093	11	11	11	18.4	18.4	18.4	72.058
	1.81369	0.484455	P00441	P00441	Superoxide dismutase [Cu-Zn]	SOD1	32.3254	32.2769	31.761	31.8724	5	5	5	30.5	30.5	30.5	75.172
	0.710854	2.61429	P00488	P00488	Coagulation factor XIII A chain	F13A1	24.4937	24.2941	23.1364	20.4228	3	3	3	4	4	4	18.889
	1.32985	0.958283	P00491	P00491	Purine nucleoside phosphorylase	PNP	26.1663	26.2521	25.4615	25.0404	3	3	3	10	10	10	22.245
	1.45461	-0.447289	P00492;Q9NRG1	P00492	Hypoxanthine-guanine phosphoribosyltransferase	HPRT1	28.78	28.9519	29.3178	29.3087	8	8	8	41.3	41.3	41.3	58.165
+	2.49916	-0.532328	P00505	P00505	Aspartate aminotransferase, mitochondrial	GOT2	32.1648	32.1707	32.6702	32.73	18	18	18	33.3	33.3	33.3	289.46
	2.96645	-0.403748	P00558;P07205	P00558	Phosphoglycerate kinase 1	PGK1	32.9725	32.9464	33.3657	33.3608	19	19	19	47.5	47.5	47.5	249.02
	0.270675	0.0844984	P00568;Q9Y6K8	P00568	Adenylate kinase isoenzyme 1	AK1	29.2274	29.1302	28.9911	29.1976	9	9	9	36.1	36.1	36.1	66.953
	0.95313	0.586039	P00738;P00739	P00738;P00739	Haptoglobin;Haptoglobin alpha chain;Haptoglobin beta chain;Haptoglobin-related protein	HP;HPR	30.2642	30.6913	29.879	29.9044	13	13	13	27.1	27.1	27.1	101.31
	0.313798	-0.133827	P00915	P00915	Carbonic anhydrase 1	CA1	30.0053	30.3202	30.2875	30.3055	10	10	10	37.9	37.9	37.9	134.2
	0.176138	-0.0595055	P00918	P00918	Carbonic anhydrase 2	CA2	30.7874	30.6532	30.8781	30.6815	7	7	7	26.5	26.5	26.5	64.432
	0.431094	0.326365	P00966	P00966	Argininosuccinate synthase	ASS1	27.276	27.3963	27.2883	26.7313	8	8	8	17	17	17	48.103
	0.856979	0.406867	P01009;P20848	P01009	Alpha-1-antitrypsin;Short peptide from AAT	SERPINA1	30.594	30.5369	29.991	30.3261	10	10	10	19.6	19.6	19.6	68.669
	0.622041	0.417358	P01011	P01011	Alpha-1-antichymotrypsin;Alpha-1-antichymotrypsin His-Pro-less	SERPINA3	28.1443	28.5893	27.8324	28.0664	7	7	7	12.5	12.5	12.5	45.287
	1.53723	-0.375998	P01019	P01019	Angiotensinogen;Angiotensin-1;Angiotensin-2;Angiotensin-3;Angiotensin-4;Angiotensin 1-9;Angiotensin 1-7;Angiotensin 1-5;Angiotensin 1-4	AGT	24.0226	24.0686	24.4829	24.3603	4	4	4	8.5	8.5	8.5	29.876
	1.67952	0.808334	P01023;P20742	P01023	Alpha-2-macroglobulin	A2M	30.1942	30.1609	29.2517	29.4869	26	26	21	16.4	16.4	12.9	233.14
	2.1339	0.512466	P01024;CON__Q2UVX4;O95568	P01024	Complement C3;Complement C3 beta chain;C3-beta-c;Complement C3 alpha chain;C3a anaphylatoxin;Acylation stimulating protein;Complement C3b alpha chain;Complement C3c alpha chain fragment 1;Complement C3dg fragment;Complement C3g fragment;Complement C3d fragment;Complement C3f fragment;Complement C3c alpha chain fragment 2	C3	30.0892	30.1767	29.6143	29.6266	25	25	25	14	14	14	244.44
	0.360122	-0.118624	P01034	P01034	Cystatin-C	CST3	25.8905	26.1099	26.1744	26.0633	3	3	3	25.3	25.3	25.3	19.63
	0.406334	-0.162347	P01112;P01116;P01111	P01112;P01116;P01111	GTPase HRas;GTPase HRas, N-terminally processed;GTPase KRas;GTPase KRas, N-terminally processed;GTPase NRas	HRAS;KRAS;NRAS	27.1845	27.3577	27.3109	27.556	2	2	2	9.5	9.5	9.5	12.737
	1.19836	0.466227	P01602	P01602	Ig kappa chain V-I region HK102	IGKV1-5	23.7723	23.5874	23.1321	23.2951	1	1	1	9.4	9.4	9.4	7.046
	0.0712025	-0.0280161	P01834	P01834	Ig kappa chain C region	IGKC	26.7334	26.4748	26.625	26.6393	3	3	3	52.3	52.3	52.3	50.02
+	2.37982	0.752339	P01857	P01857	Ig gamma-1 chain C region	IGHG1	31.1304	31.2125	30.3928	30.4454	11	11	5	40.9	40.9	20.9	104.56
	1.35241	0.163486	P01859	P01859	Ig gamma-2 chain C region	IGHG2	28.2278	28.2951	28.0862	28.1097	9	6	3	37.4	32.2	19.3	46.262
	1.77791	0.430581	P01871	P01871	Ig mu chain C region	IGHM	26.8127	26.9215	26.4512	26.4219	6	6	6	15.5	15.5	15.5	73.083
+	1.85933	1.14256	P01876	P01876	Ig alpha-1 chain C region	IGHA1	29.3965	29.6673	28.3794	28.3994	4	4	2	10.8	10.8	5.9	39.863
	1.27286	-0.725459	P02042	P02042	Hemoglobin subunit delta	HBD	28.8808	29.1537	29.8517	29.6337	9	4	4	59.2	32	32	40.698
	0.890124	-1.00126	P02511	P02511	Alpha-crystallin B chain	CRYAB	24.4183	24.4045	25.8116	25.0138	3	3	3	16	16	16	20.822
	0.23323	0.315881	P02545	P02545	Prelamin-A/C;Lamin-A/C	LMNA	25.2686	24.6091	24.2619	24.984	7	7	7	11.7	11.7	11.7	46.282
+	1.96117	-0.665833	P02647	P02647	Apolipoprotein A-I;Proapolipoprotein A-I;Truncated apolipoprotein A-I	APOA1	28.0508	27.9913	28.6233	28.7505	7	7	7	27.7	27.7	27.7	51.319
+	2.66998	-0.542335	P02649;CON__Q03247	P02649	Apolipoprotein E	APOE	28.8208	28.8045	29.3312	29.3788	8	8	8	24.9	24.9	24.9	70.849
+	2.73245	1.57313	P02671	P02671	Fibrinogen alpha chain;Fibrinopeptide A;Fibrinogen alpha chain	FGA	29.3242	29.3372	27.825	27.6901	17	17	17	21.9	21.9	21.9	169.87
+	2.37335	2.06728	P02675;CON__P02676	P02675	Fibrinogen beta chain;Fibrinopeptide B;Fibrinogen beta chain	FGB	27.4837	27.7309	25.5942	25.4859	5	5	5	10.2	10.2	10.2	57.945
	0.961986	0.932181	P02679	P02679	Fibrinogen gamma chain	FGG	28.0544	28.331	26.9541	27.5669	10	10	10	23	23	23	77.349
	0.654888	0.308313	P02686	P02686	Myelin basic protein	MBP	33.0108	32.9779	32.5112	32.861	13	13	13	37.2	37.2	37.2	126.6
	1.41411	0.456696	P02689	P02689	Myelin P2 protein	PMP2	30.5134	30.3324	29.9478	29.9846	7	6	6	45.5	40.2	40.2	39.135
+	3.01666	3.3449	P02743	P02743	Serum amyloid P-component;Serum amyloid P-component(1-203)	APCS	25.0827	25.0885	21.6369	21.8445	3	3	3	13.9	13.9	13.9	23.25
+	1.87485	1.06924	P02746	P02746	Complement C1q subcomponent subunit B	C1QB	23.2315	23.3339	22.0997	22.3272	1	1	1	3.2	3.2	3.2	6.329
	1.00209	0.748967	P02747	P02747	Complement C1q subcomponent subunit C	C1QC	23.1161	22.6637	22.0216	22.2603	1	1	1	4.9	4.9	4.9	7.3533
+	1.88814	1.48745	P02750	P02750	Leucine-rich alpha-2-glycoprotein	LRG1	24.5825	24.7155	23.0042	23.319	3	3	3	7.2	7.2	7.2	18.366
	1.7517	-0.605615	P02763	P02763	Alpha-1-acid glycoprotein 1	ORM1	25.4343	25.5066	26.1493	26.0028	3	3	2	9	9	5	20.66
	1.23093	0.508691	P02765	P02765	Alpha-2-HS-glycoprotein;Alpha-2-HS-glycoprotein chain A;Alpha-2-HS-glycoprotein chain B	AHSG	24.5484	24.3267	23.8628	23.995	1	1	1	2.7	2.7	2.7	8.7256
	1.25401	0.243955	P02787;CON__Q2HJF0	P02787	Serotransferrin	TF	30.8599	30.8348	30.6622	30.5446	15	15	14	21.2	21.2	20.1	323.31
+	2.36894	0.848385	P02792	P02792	Ferritin light chain	FTL	31.6354	31.7325	30.8628	30.8083	5	5	5	19.4	19.4	19.4	33.003
	1.38315	0.0845432	P02794	P02794	Ferritin heavy chain;Ferritin heavy chain, N-terminally processed	FTH1	33.0743	33.087	32.9795	33.0127	9	9	9	41.5	41.5	41.5	174.33
	0.347045	0.13264	P04040	P04040	Catalase	CAT	27.7979	27.9776	27.6447	27.8655	11	11	11	23.5	23.5	23.5	79.637
+	2.13494	-0.580112	P04075	P04075	Fructose-bisphosphate aldolase A	ALDOA	33.797	33.8064	34.4315	34.3321	23	18	18	47.3	40.9	40.9	323.31
	0.405439	-0.399149	P04080	P04080	Cystatin-B	CSTB	28.584	29.1968	29.4963	29.0827	4	4	4	45.9	45.9	45.9	63.296
	1.41375	0.443218	P04083	P04083	Annexin A1	ANXA1	27.5022	27.547	26.9946	27.1682	7	7	7	16.5	16.5	16.5	45.031
	0.896651	0.422451	P04114;CON__ENSEMBL:ENSBTAP00000032840	P04114	Apolipoprotein B-100;Apolipoprotein B-48	APOB	27.6747	27.5653	27.04	27.3551	33	33	33	7.2	7.2	7.2	240.87
	0.979226	0.551347	P04156	P04156	Major prion protein	PRNP	26.3779	26.1844	25.8982	25.5614	5	5	5	19	19	19	39.099
	1.4053	0.0740318	P04179	P04179	Superoxide dismutase [Mn], mitochondrial	SOD2	31.4126	31.3928	31.3401	31.3173	6	6	6	20.7	20.7	20.7	57.049
	0	0	P04406	P04406	Glyceraldehyde-3-phosphate dehydrogenase	GAPDH	34.7673	34.7673	34.7673	34.7673	17	17	16	65.7	65.7	63.6	323.31
+	1.71455	-1.19133	P04424;H7C0S8	P04424	Argininosuccinate lyase	ASL	24.5799	24.25	25.6378	25.5748	7	7	7	12.7	12.7	12.7	43.207
	0.911699	-0.309417	P04632;Q96L46	P04632;Q96L46	Calpain small subunit 1;Calpain small subunit 2	CAPNS1;CAPNS2	25.5712	25.3325	25.7541	25.7684	4	4	4	13.8	13.8	13.8	28.01
+	2.97923	1.79509	P04792	P04792	Heat shock protein beta-1	HSPB1	26.9418	27.0516	25.2209	25.1824	3	3	3	14.1	14.1	14.1	18.681
	0.553096	0.138825	P04899;P08754;P11488;P19087;A8MTJ3;P38405	P04899;P08754	Guanine nucleotide-binding protein G(i) subunit alpha-2;Guanine nucleotide-binding protein G(k) subunit alpha	GNAI2;GNAI3	26.6547	26.537	26.531	26.383	6	4	1	16.6	10.1	3.1	27.116
	1.12044	0.109107	P05023	P05023	Sodium/potassium-transporting ATPase subunit alpha-1	ATP1A1	29.9531	30.0092	29.8872	29.8569	21	21	11	21.5	21.5	9.8	181.99
	1.41683	-0.305221	P05026	P05026	Sodium/potassium-transporting ATPase subunit beta-1	ATP1B1	27.2673	27.355	27.6595	27.5733	4	4	4	14.5	14.5	14.5	35.089
	0.056347	-0.0803251	P05060	P05060	Secretogranin-1;PE-11;GAWK peptide;CCB peptide	CHGB	23.1498	23.3604	22.8842	23.7866	2	2	2	3.4	3.4	3.4	14.982
	0.755624	0.42372	P05067;Q06481	P05067	Amyloid beta A4 protein;N-APP;Soluble APP-alpha;Soluble APP-beta;C99;Beta-amyloid protein 42;Beta-amyloid protein 40;C83;P3(42);P3(40);C80;Gamma-secretase C-terminal fragment 59;Gamma-secretase C-terminal fragment 57;Gamma-secretase C-terminal fragment 50;C31	APP	26.3008	26.623	25.9103	26.166	5	5	5	5.8	5.8	5.8	32.331
+	2.10522	0.795761	P05090	P05090	Apolipoprotein D	APOD	27.7771	27.8267	27.0726	26.9397	6	6	6	34.4	34.4	34.4	39.943
	0.353436	-0.056654	P05091;F8VP50;P47895;O94788	P05091	Aldehyde dehydrogenase, mitochondrial	ALDH2	31.1646	31.272	31.3012	31.2487	14	14	11	22.1	22.1	19.1	160.31
+	2.67131	-2.42016	P05109	P05109	Protein S100-A8;Protein S100-A8, N-terminally processed	S100A8	22.6183	22.5801	24.9091	25.1296	3	3	3	31.2	31.2	31.2	20.379
	1.0856	0.666493	P05155	P05155	Plasma protease C1 inhibitor	SERPING1	25.025	25.1355	24.6099	24.2176	2	2	2	3	3	3	11.351
	0.910747	1.24575	P05165	P05165	Propionyl-CoA carboxylase alpha chain, mitochondrial	PCCA	24.6687	25.6327	23.8915	23.9184	4	4	4	5.2	5.2	5.2	25.509
	1.44795	-1.1054	P05198	P05198	Eukaryotic translation initiation factor 2 subunit 1	EIF2S1	24.7707	25.1001	25.9033	26.1782	6	6	6	19.4	19.4	19.4	41.409
+	2.21774	1.16604	P05204;Q15651	P05204	Non-histone chromosomal protein HMG-17	HMGN2	30.8167	30.6701	29.6316	29.5231	3	3	3	38.9	38.9	38.9	19.917
	0.837593	0.713969	P05230	P05230	Fibroblast growth factor 1	FGF1	25.8523	26.4624	25.4116	25.4751	1	1	1	7.1	7.1	7.1	7.0702
	0.549737	-0.41075	P05413	P05413	Fatty acid-binding protein, heart	FABP3	30.1203	30.6804	30.8404	30.7817	9	9	8	53.4	53.4	48.1	65.106
+	1.81103	-2.8898	P05455	P05455	Lupus La protein	SSB	22.4238	23.0323	25.419	25.8166	2	2	2	4.9	4.9	4.9	14.063
	1.5557	0.83117	P05556	P05556	Integrin beta-1	ITGB1	23.882	24.1533	23.1458	23.2271	2	2	2	2.8	2.8	2.8	11.683
	0.571787	-1.36422	P05783	P05783	Keratin, type I cytoskeletal 18	KRT18	24.3374	22.5466	24.7381	24.8744	5	4	4	17	15.3	15.3	40.811
+	2.19306	-0.667573	P05937	P05937	Calbindin	CALB1	26.2304	26.285	26.9715	26.879	5	5	5	19.2	19.2	19.2	34.126
+	2.12424	1.61517	P06312	P06312	Ig kappa chain V-IV region	IGKV4-1	22.784	22.5607	20.9714	21.143	1	1	1	9.9	9.9	9.9	8.3572
	0.871418	-0.629978	P06454	P06454	Prothymosin alpha;Prothymosin alpha, N-terminally processed;Thymosin alpha-1	PTMA	26.4629	26.6585	26.9522	27.4292	5	5	5	35.1	35.1	35.1	77.697
	0.650508	-1.58054	P06576	P06576	ATP synthase subunit beta, mitochondrial	ATP5B	27.5622	29.372	29.9821	30.1131	8	8	8	17.6	17.6	17.6	65.423
+	2.16864	-1.202	P06702	P06702	Protein S100-A9	S100A9	25.9367	26.0252	27.272	27.0939	3	3	3	24.6	24.6	24.6	19.129
	1.21934	2.52025	P06703	P06703	Protein S100-A6	S100A6	31.2413	31.1209	29.3069	28.0148	6	6	6	55.6	55.6	55.6	82.961
	1.4967	0.301279	P06733	P06733	Alpha-enolase	ENO1	34.2251	34.2276	33.9802	33.87	23	23	21	53.7	53.7	45.2	282.51
	0.391688	0.693366	P06737	P06737	Glycogen phosphorylase, liver form	PYGL	23.4379	22.1138	22.1286	22.0364	7	2	2	6.6	1.9	1.9	11.104
+	2.20788	-0.760654	P06744;CON__Q3ZBD7;Q8N196	P06744	Glucose-6-phosphate isomerase	GPI	32.4498	32.57	33.2723	33.2688	18	18	18	31.4	31.4	31.4	323.31
	1.40659	0.448961	P06748	P06748	Nucleophosmin	NPM1	28.8088	28.6319	28.2952	28.2476	6	6	6	17.7	17.7	17.7	35.452
+	1.84622	-1.21907	P06753	P06753	Tropomyosin alpha-3 chain	TPM3	25.7084	25.7134	26.7829	27.0771	9	3	3	24.6	8.1	8.1	20.609
	1.44296	0.268796	P07099	P07099	Epoxide hydrolase 1	EPHX1	25.4244	25.4942	25.2297	25.1514	5	5	5	9.5	9.5	9.5	29.573
+	2.09924	1.37099	P07108	P07108	Acyl-CoA-binding protein	DBI	30.3089	30.0922	28.7713	28.8878	3	3	3	31	31	31	25.834
	0.821269	-0.149473	P07195;A0A3B3IS95	P07195;A0A3B3IS95	L-lactate dehydrogenase B chain	LDHB	33.6532	33.6644	33.8738	33.7428	15	15	14	43.7	43.7	40.1	187.67
+	4.68876	1.78734	P07196	P07196	Neurofilament light polypeptide	NEFL	28.9282	28.9139	27.1299	27.1375	5	4	4	4.1	2.4	2.4	119.74
+	4.3834	1.42246	P07197	P07197	Neurofilament medium polypeptide	NEFM	33.3834	33.3946	31.9593	31.9738	18	17	17	19.5	18.6	18.6	323.31
	0.864091	-0.772635	P07203	P07203	Glutathione peroxidase 1	GPX1	25.2377	25.8628	26.389	26.2568	6	6	6	26.6	26.6	26.6	40.578
	0.0274952	-0.0142965	P07237	P07237	Protein disulfide-isomerase	P4HB	27.8501	27.8666	27.7084	28.0369	10	10	10	18.5	18.5	18.5	95.261
	0.831717	0.299828	P07305	P07305	Histone H1.0;Histone H1.0, N-terminally processed	H1F0	26.2871	26.1733	26.0472	25.8136	3	3	3	14.4	14.4	14.4	19.642
	1.5521	-0.455295	P07311	P07311	Acylphosphatase-1	ACYP1	26.4103	26.5555	26.9663	26.9101	2	2	2	20.2	20.2	20.2	14.826
	1.37901	-0.438599	P07339;A0A1B0GU03	P07339;A0A1B0GU03	Cathepsin D;Cathepsin D light chain;Cathepsin D heavy chain	CTSD	29.1878	29.0031	29.54	29.5281	9	9	9	20.6	20.6	20.6	62.728
+	1.73645	0.86905	P07355;A6NMY6	P07355;A6NMY6	Annexin A2;Putative annexin A2-like protein	ANXA2;ANXA2P2	29.5183	29.6401	28.8128	28.6075	12	12	12	34.2	34.2	34.2	117.79
	0.884965	0.561209	P07384	P07384	Calpain-1 catalytic subunit	CAPN1	27.7934	27.8031	27.4622	27.0118	9	9	9	11.3	11.3	11.3	58.422
+	2.66277	-1.71695	P07437;A6NNZ2;CON__ENSEMBL:ENSBTAP00000025008;Q9H4B7	P07437;A6NNZ2	Tubulin beta chain;Tubulin beta-8 chain-like protein LOC260334	TUBB	22.6114	22.5112	24.3409	24.2156	10	1	1	20.9	2.7	2.7	6.9312
	0.865564	-0.356944	P07602	P07602	Prosaposin;Saposin-A;Saposin-B-Val;Saposin-B;Saposin-C;Saposin-D	PSAP	24.0706	23.8857	24.2205	24.4497	2	2	2	3.1	3.1	3.1	11.557
	1.0752	0.768067	P07686	P07686	Beta-hexosaminidase subunit beta;Beta-hexosaminidase subunit beta chain B;Beta-hexosaminidase subunit beta chain A	HEXB	23.9013	23.9255	23.383	22.9076	2	2	2	3.6	3.6	3.6	12.051
	0.947253	-0.186837	P07737;CON__P02584	P07737	Profilin-1	PFN1	29.9663	29.8897	30.1719	30.0577	7	7	7	52.1	52.1	52.1	60.258
	0.0753038	-0.153891	P07738	P07738	Bisphosphoglycerate mutase	BPGM	24.3354	23.2461	24.3431	23.5462	2	2	2	7.7	7.7	7.7	12.806
	0.78686	0.060688	P07741	P07741	Adenine phosphoribosyltransferase	APRT	26.3168	26.3459	26.2947	26.2466	3	3	3	14.4	14.4	14.4	18.328
	0.0173882	0.016036	P07814	P07814	Bifunctional glutamate/proline--tRNA ligase;Glutamate--tRNA ligase;Proline--tRNA ligase	EPRS	25.7289	25.7061	25.9899	25.413	6	6	6	4.8	4.8	4.8	49.577
	0.641879	-0.406342	P07858	P07858	Cathepsin B;Cathepsin B light chain;Cathepsin B heavy chain	CTSB	27.9071	28.2281	28.6479	28.3	4	4	4	12.1	12.1	12.1	121.3
	0.897027	-0.212847	P07900;Q14568;Q58FF6;Q58FG0;Q58FG1	P07900	Heat shock protein HSP 90-alpha	HSP90AA1	32.2591	32.3891	32.5901	32.4837	27	27	19	30.6	30.6	20.4	323.31
	1.11136	0.453777	P07910;A0A0G2JPF8;A0A0G2JNQ3;P0DMR1;O60812;B7ZW38;B2RXH8	P07910;A0A0G2JPF8;A0A0G2JNQ3;P0DMR1;O60812;B7ZW38;B2RXH8	Heterogeneous nuclear ribonucleoproteins C1/C2;Heterogeneous nuclear ribonucleoprotein C-like 4;Heterogeneous nuclear ribonucleoprotein C-like 1;Heterogeneous nuclear ribonucleoprotein C-like 3;Heterogeneous nuclear ribonucleoprotein C-like 2	HNRNPC;HNRNPCL4;HNRNPCL1;HNRNPCL3;HNRNPCL2	27.054	26.7884	26.4864	26.4484	4	4	4	9.2	9.2	9.2	25.985
	0.199666	0.0534258	P07954	P07954	Fumarate hydratase, mitochondrial	FH	30.8919	30.7077	30.7219	30.7709	14	14	14	25.3	25.3	25.3	108.98
	1.18051	-0.412885	P08133	P08133	Annexin A6	ANXA6	30.9754	31.1588	31.5437	31.4163	26	26	26	30.9	30.9	30.9	192.15
	1.44865	0.612358	P08195	P08195	4F2 cell-surface antigen heavy chain	SLC3A2	24.137	24.065	23.3755	23.6018	3	3	3	5.1	5.1	5.1	18.24
+	2.7006	-0.921165	P08237	P08237	ATP-dependent 6-phosphofructokinase, muscle type	PFKM	31.0749	31.0178	31.9378	31.9972	21	21	19	29.4	29.4	27.1	150.99
+	2.8102	-1.93607	P08238;Q58FF7;Q58FF8	P08238	Heat shock protein HSP 90-beta	HSP90AB1	27.94	28.0847	29.9725	29.9244	21	13	12	28	17.7	16	130.2
	0.699595	-0.956244	P08247	P08247	Synaptophysin	SYP	24.6045	25.603	25.974	26.146	2	2	2	5.8	5.8	5.8	14.048
	1.06076	1.50238	P08294	P08294	Extracellular superoxide dismutase [Cu-Zn]	SOD3	24.9199	24.21	22.7477	23.3775	2	2	2	12.5	12.5	12.5	43.816
	0.685698	-1.05976	P08559	P08559	Pyruvate dehydrogenase E1 component subunit alpha, somatic form, mitochondrial	PDHA1	24.8036	25.9386	26.3437	26.5181	8	8	8	19.7	19.7	19.7	55.087
+	1.68335	-1.5416	P08621	P08621	U1 small nuclear ribonucleoprotein 70 kDa	SNRNP70	23.1937	23.62	24.8748	25.022	3	3	3	5.7	5.7	5.7	17.524
	0.104258	0.0516853	P08670;P17661;P41219	P08670	Vimentin	VIM	27.8234	28.1354	27.8673	27.9881	22	20	18	44.8	41.6	38	139.25
	1.41949	0.325009	P08758	P08758	Annexin A5	ANXA5	30.1737	30.2856	29.9382	29.871	8	8	8	19.1	19.1	19.1	117.78
	0.0127599	-0.0235615	P08865	P08865	40S ribosomal protein SA	RPSA	25.8077	26.8169	26.0597	26.612	3	3	3	10.5	10.5	10.5	21.371
+	1.66585	1.79092	P09012	P09012	U1 small nuclear ribonucleoprotein A	SNRPA	24.3601	24.7228	22.9472	22.5539	3	3	3	9.2	9.2	9.2	17.959
	0.962579	-0.774303	P09104	P09104	Gamma-enolase	ENO2	32.0289	32.5146	33.1833	32.9087	11	9	8	30	21.4	19.6	79.446
	1.06757	0.933909	P09110	P09110	3-ketoacyl-CoA thiolase, peroxisomal	ACAA1	24.6121	24.1579	23.267	23.6352	2	2	2	4.7	4.7	4.7	14.893
	1.64594	0.48074	P09211	P09211	Glutathione S-transferase P	GSTP1	29.0111	29.0301	28.6128	28.467	4	4	4	19.5	19.5	19.5	189.52
	1.74143	0.699686	P09234	P09234	U1 small nuclear ribonucleoprotein C	SNRPC	23.3096	23.1218	22.4984	22.5337	1	1	1	5.7	5.7	5.7	6.7519
	1.44611	0.718632	P09382	P09382	Galectin-1	LGALS1	29.8498	29.5718	29.0066	28.9777	7	7	7	46.7	46.7	46.7	92.635
	0.188048	0.0977058	P09417	P09417	Dihydropteridine reductase	QDPR	32.381	32.4233	32.4873	32.1216	9	9	9	33.6	33.6	33.6	81.125
	1.02156	-0.193189	P09429;B2RPK0;P23497	P09429;B2RPK0	High mobility group protein B1;Putative high mobility group protein B1-like 1	HMGB1;HMGB1P1	30.8747	30.7462	31.0049	31.0024	8	8	8	27.4	27.4	27.4	72.733
	0.724315	-1.06605	P09455	P09455	Retinol-binding protein 1	RBP1	22.1148	23.1999	23.6982	23.7486	2	2	2	16.3	16.3	16.3	13.173
+	3.39113	-1.32516	P09471	P09471	Guanine nucleotide-binding protein G(o) subunit alpha	GNAO1	29.7216	29.7743	31.0688	31.0774	10	10	8	27.7	27.7	21.2	72.809
+	2.13541	-2.02151	P09488	P09488	Glutathione S-transferase Mu 1	GSTM1	24.1123	24.46	26.3136	26.3018	5	3	2	17.9	11.5	7.8	19.658
	0.29403	-0.062726	P09493	P09493	Tropomyosin alpha-1 chain	TPM1	29.3677	29.3575	29.5037	29.347	10	7	3	25.7	17.6	9.5	47.47
	0.125435	0.163794	P09496	P09496	Clathrin light chain A	CLTA	27.2884	26.4271	26.5743	26.8136	3	3	3	10.5	10.5	10.5	20.351
	0.081553	-0.0392523	P09497	P09497	Clathrin light chain B	CLTB	26.4756	26.2174	26.4798	26.2917	4	4	4	16.2	16.2	16.2	25.983
	0.326112	0.252505	P09525	P09525	Annexin A4	ANXA4	25.1579	25.4125	24.7753	25.29	4	4	4	13.8	13.8	13.8	32.754
	1.31441	-0.703347	P09543	P09543	2,3-cyclic-nucleotide 3-phosphodiesterase	CNP	27.9447	27.7369	28.6668	28.4215	15	15	15	30.9	30.9	30.9	97.693
	0.970437	-0.251518	P09622	P09622	Dihydrolipoyl dehydrogenase, mitochondrial	DLD	30.2575	30.2767	30.6078	30.4295	13	13	13	25.3	25.3	25.3	88.551
	0.961472	-1.52629	P09651;Q32P51;A0A2R8Y4L2	P09651;Q32P51	Heterogeneous nuclear ribonucleoprotein A1;Heterogeneous nuclear ribonucleoprotein A1, N-terminally processed;Heterogeneous nuclear ribonucleoprotein A1-like 2	HNRNPA1;HNRNPA1L2	26.2113	25.1153	27.2448	27.1343	7	7	5	17.7	17.7	15.9	69.216
	0.754368	-0.810185	P09661	P09661	U2 small nuclear ribonucleoprotein A	SNRPA1	22.2612	23.0445	23.5062	23.4199	2	2	2	9	9	9	11.188
	0.989034	0.19232	P09668	P09668	Pro-cathepsin H;Cathepsin H mini chain;Cathepsin H;Cathepsin H heavy chain;Cathepsin H light chain	CTSH	25.7192	25.6263	25.5285	25.4324	3	3	3	10.1	10.1	10.1	22.445
	1.45116	-0.847315	P09874	P09874	Poly [ADP-ribose] polymerase 1	PARP1	24.8748	24.7344	25.7999	25.504	3	3	3	3.2	3.2	3.2	17.753
	1.18945	-2.09281	P09936	P09936	Ubiquitin carboxyl-terminal hydrolase isozyme L1	UCHL1	29.6345	30.7291	32.3915	32.1578	10	10	10	45.7	45.7	45.7	106.22
	0.295214	-0.0606194	P09960	P09960	Leukotriene A-4 hydrolase	LTA4H	28.7634	28.8838	28.9299	28.8385	8	8	8	13.3	13.3	13.3	49.391
	1.84838	-0.517067	P09972	P09972	Fructose-bisphosphate aldolase C	ALDOC	33.5162	33.5282	34.1012	33.9774	23	23	17	40.7	40.7	32.4	323.31
+	2.81364	1.19538	P0C0L4;P0C0L5;CON__P01030;CON__ENSEMBL:ENSBTAP00000007350	P0C0L4;P0C0L5	Complement C4-A;Complement C4 beta chain;Complement C4-A alpha chain;C4a anaphylatoxin;C4b-A;C4d-A;Complement C4 gamma chain;Complement C4-B;Complement C4 beta chain;Complement C4-B alpha chain;C4a anaphylatoxin;C4b-B;C4d-B;Complement C4 gamma chain	C4A;C4B	28.8672	28.7746	27.6329	27.6181	14	14	14	7.9	7.9	7.9	144.48
	1.02238	-0.562109	Q71UI9;P0C0S5	Q71UI9;P0C0S5	Histone H2A.V;Histone H2A.Z	H2AFV;H2AFZ	25.3511	25.5728	25.8737	26.1745	4	4	3	35.9	35.9	35.9	27.01
	0.374111	-0.141762	P47985;P0C7P4	P47985;P0C7P4	Cytochrome b-c1 complex subunit Rieske, mitochondrial;Cytochrome b-c1 complex subunit 11;Putative cytochrome b-c1 complex subunit Rieske-like protein 1	UQCRFS1;UQCRFS1P1	23.1589	22.9722	23.1007	23.3139	2	2	2	3.3	3.3	3.3	11.831
	1.11858	0.58057	P0C870	P0C870	JmjC domain-containing protein 7	JMJD7	23.2771	23.2329	22.843	22.5058	2	2	2	6.3	6.3	6.3	12.568
	0.913459	-0.705787	P0DJI9;P0DJI8;A0A096LPE2	P0DJI9;P0DJI8;A0A096LPE2	Serum amyloid A-2 protein;Serum amyloid A-1 protein;Amyloid protein A;Serum amyloid protein A(2-104);Serum amyloid protein A(3-104);Serum amyloid protein A(2-103);Serum amyloid protein A(2-102);Serum amyloid protein A(4-101)	SAA2;SAA1;SAA2-SAA4	23.7673	24.3064	24.7803	24.705	2	2	2	18	18	18	15.013
	1.07315	0.564627	P0DMV9;P0DMV8	P0DMV9;P0DMV8	Heat shock 70 kDa protein 1B;Heat shock 70 kDa protein 1A	HSPA1B;HSPA1A	31.0263	30.9977	30.2725	30.6222	18	14	7	25.9	20.6	10.8	163.36
	0.658079	0.216467	P0DN79;P35520	P0DN79;P35520	Cystathionine beta-synthase	CBS	26.7233	26.5519	26.3333	26.509	7	7	7	12.3	12.3	12.3	45.516
+	2.10142	1.4213	P0DOY3;P0DOY2;P0CG04;P0CF74	P0DOY3;P0DOY2			30.0255	29.8043	28.4307	28.5565	3	3	2	30.2	30.2	16	21.048
	0.124968	-0.0247841	P0DP25;P0DP24;P0DP23;P27482;P02585	P0DP25;P0DP24;P0DP23			32.8972	33.0152	33.0146	32.9474	8	8	8	34.2	34.2	34.2	75.815
	0.0162382	-0.00655556	P10114	P10114	Ras-related protein Rap-2a	RAP2A	26.4454	26.6869	26.5359	26.6095	2	2	1	10.9	10.9	4.9	15.164
	0.971285	-0.351835	P10253	P10253	Lysosomal alpha-glucosidase;76 kDa lysosomal alpha-glucosidase;70 kDa lysosomal alpha-glucosidase	GAA	25.2131	25.4509	25.7232	25.6444	3	3	3	3.2	3.2	3.2	21.294
+	1.79432	-2.21767	P10412	P10412	Histone H1.4	HIST1H1E	23.2727	22.7525	25.1152	25.3454	8	3	3	31.5	9.6	9.6	30.23
	0.0218888	-0.0342236	P10515	P10515	Dihydrolipoyllysine-residue acetyltransferase component of pyruvate dehydrogenase complex, mitochondrial	DLAT	25.429	24.6874	25.4154	24.7694	4	4	4	5.1	5.1	5.1	22.761
	0.492537	-0.150727	P10599	P10599	Thioredoxin	TXN	30.2703	30.488	30.4914	30.5683	3	3	3	29.5	29.5	29.5	128.66
	0.959523	-0.60154	P10606	P10606	Cytochrome c oxidase subunit 5B, mitochondrial	COX5B	24.7186	25.1466	25.5737	25.4945	3	3	3	24	24	24	21.048
	0.25046	0.0709009	P10636	P10636	Microtubule-associated protein tau	MAPT	32.0944	31.9805	31.8809	32.0522	21	21	21	23.5	23.5	23.5	323.31
	1.25087	0.660155	P10643	P10643	Complement component C7	C7	23.8743	23.636	23.2067	22.9832	1	1	1	1.3	1.3	1.3	7.5769
	0.332713	0.390224	P10644	P10644	cAMP-dependent protein kinase type I-alpha regulatory subunit;cAMP-dependent protein kinase type I-alpha regulatory subunit, N-terminally processed	PRKAR1A	23.863	23.7824	22.9988	23.8662	2	2	2	5.5	5.5	5.5	13.859
	0.649738	-0.331674	P10645	P10645	Chromogranin-A;Vasostatin-1;Vasostatin-2;EA-92;ES-43;Pancreastatin;SS-18;WA-8;WE-14;LF-19;Catestatin;AL-11;GV-19;GR-44;ER-37;GE-25;Serpinin-RRG;Serpinin;p-Glu serpinin precursor	CHGA	26.0959	25.7171	26.2168	26.2596	3	3	3	9	9	9	23.998
	0.488782	0.391417	P10768	P10768	S-formylglutathione hydrolase	ESD	29.5252	29.9944	29.5587	29.178	6	6	6	19.5	19.5	19.5	49.111
	1.03694	0.0304813	P10809	P10809	60 kDa heat shock protein, mitochondrial	HSPD1	31.8094	31.8277	31.7919	31.7842	25	25	25	43.3	43.3	43.3	247.62
	1.183	0.745095	P10909	P10909	Clusterin;Clusterin beta chain;Clusterin alpha chain	CLU	24.9857	25.03	24.0631	24.4624	5	5	5	11.6	11.6	11.6	36.166
	0.662865	-0.376426	P10915	P10915	Hyaluronan and proteoglycan link protein 1	HAPLN1	26.3346	26.7561	26.9414	26.9021	5	5	5	12.1	12.1	12.1	33.871
	1.11054	0.242199	P11021	P11021	78 kDa glucose-regulated protein	HSPA5	28.7497	28.6079	28.4262	28.4471	13	12	12	20.6	19.6	19.6	96.202
	1.05018	-0.213166	P11137	P11137	Microtubule-associated protein 2	MAP2	30.9085	30.9879	31.2169	31.1058	36	36	36	20.6	20.6	20.6	323.31
	1.75161	-0.375767	P11142	P11142	Heat shock cognate 71 kDa protein	HSPA8	33.1858	33.287	33.6146	33.6097	23	22	13	31.4	31.4	18.1	312.14
+	2.15405	-1.5929	P11177	P11177	Pyruvate dehydrogenase E1 component subunit beta, mitochondrial	PDHB	24.6858	24.7026	26.421	26.1533	3	3	3	9.5	9.5	9.5	21.862
	1.21672	0.0913954	P11216	P11216	Glycogen phosphorylase, brain form	PYGB	31.1774	31.184	31.1127	31.066	24	24	16	22.9	22.9	14.4	167.5
	1.61559	-0.356263	P11217	P11217	Glycogen phosphorylase, muscle form	PYGM	28.9453	28.9953	29.3772	29.2759	23	15	15	24.2	15.7	15.7	107.27
+	1.50152	-1.31989	P11234	P11234	Ras-related protein Ral-B	RALB	23.1796	23.3371	24.3515	24.805	3	3	1	13.1	13.1	4.4	19.539
	1.71199	0.315913	P11279	P11279	Lysosome-associated membrane glycoprotein 1	LAMP1	25.1447	25.0924	24.8388	24.7664	2	2	2	4.8	4.8	4.8	11.996
	0.691362	-0.0719919	P11310	P11310	Medium-chain specific acyl-CoA dehydrogenase, mitochondrial	ACADM	27.2546	27.2267	27.3487	27.2766	12	12	12	28	28	28	89.415
	0.00560549	-0.00164986	P11413	P11413	Glucose-6-phosphate 1-dehydrogenase	G6PD	27.9755	28.1299	28.0063	28.1025	9	9	9	17.3	17.3	17.3	66.02
	0.69532	2.87606	P11441	P11441	Ubiquitin-like protein 4A	UBL4A	26.7464	23.7075	22.563	22.1387	2	2	2	10.2	10.2	10.2	11.495
+	1.73011	1.02519	P11532	P11532	Dystrophin	DMD	22.3745	22.4278	21.5153	21.2366	1	1	1	0.3	0.3	0.3	7.3214
	1.34987	-1.4356	P11586	P11586	C-1-tetrahydrofolate synthase, cytoplasmic;Methylenetetrahydrofolate dehydrogenase;Methenyltetrahydrofolate cyclohydrolase;Formyltetrahydrofolate synthetase;C-1-tetrahydrofolate synthase, cytoplasmic, N-terminally processed	MTHFD1	24.5952	23.9672	25.7113	25.7223	11	11	11	12	12	12	69.264
+	2.9188	0.600685	P11766	P11766	Alcohol dehydrogenase class-3	ADH5	30.5777	30.5921	30.0038	29.9646	8	8	8	17.6	17.6	17.6	49.526
	1.95319	-0.415272	P11940;Q9H361;Q4VXU2;Q96DU9	P11940	Polyadenylate-binding protein 1	PABPC1	27.1398	27.1906	27.6167	27.5443	13	13	8	19.7	19.7	12.6	79.028
+	2.47987	2.77623	P12036	P12036	Neurofilament heavy polypeptide	NEFH	28.9942	28.6901	26.0155	26.1163	10	9	9	9.1	8.2	8.2	124.25
	1.05877	-0.298613	P12081;P49590	P12081	Histidine--tRNA ligase, cytoplasmic	HARS	26.3459	26.3543	26.7432	26.5542	6	6	6	11	11	11	39.371
	0.488619	-0.114366	P12236	P12236	ADP/ATP translocase 3;ADP/ATP translocase 3, N-terminally processed	SLC25A6	22.9615	23.1334	23.1414	23.1822	2	2	1	6.4	6.4	3	11.867
+	3.26834	-2.81031	P12277;P06732	P12277	Creatine kinase B-type	CKB	27.758	27.7513	30.6302	30.4998	8	8	8	21.8	21.8	21.8	75.755
	0.187963	-0.169645	P12429	P12429	Annexin A3	ANXA3	25.028	24.537	25.1569	24.7474	5	5	5	11.5	11.5	11.5	30.327
	0.488706	-0.11919	P12532;P17540	P12532	Creatine kinase U-type, mitochondrial	CKMT1A	29.2498	29.2033	29.2567	29.4347	9	9	9	21.1	21.1	21.1	104.14
	2.91343	-0.300934	P12814;Q08043	P12814	Alpha-actinin-1	ACTN1	28.6703	28.6497	28.9588	28.963	16	11	10	17.5	12.4	11.5	73.038
	0.755599	-0.296956	P12955	P12955	Xaa-Pro dipeptidase	PEPD	27.4711	27.2842	27.7843	27.5649	7	7	7	13	13	13	45.117
+	2.1113	-1.70207	P13010	P13010	X-ray repair cross-complementing protein 5	XRCC5	24.5526	24.2543	26.0846	26.1264	8	8	8	11.5	11.5	11.5	48.136
	0.496133	0.100946	P13489	P13489	Ribonuclease inhibitor	RNH1	26.6846	26.5461	26.5476	26.4813	6	6	6	15.2	15.2	15.2	40.721
	0.766092	0.809769	P13521	P13521	Secretogranin-2;Secretoneurin;Manserin	SCG2	24.7098	24.6003	24.2282	23.4624	3	3	3	5.2	5.2	5.2	23.896
	1.76691	0.27107	P13591	P13591	Neural cell adhesion molecule 1	NCAM1	30.7101	30.7742	30.4549	30.4872	20	20	20	23.4	23.4	23.4	179.59
	1.57794	0.388319	P13611	P13611	Versican core protein	VCAN	31.189	31.2999	30.8234	30.8889	20	20	20	5.4	5.4	5.4	162.29
	0.170533	-0.099577	P13639;Q15029	P13639	Elongation factor 2	EEF2	28.6827	28.8319	29.0479	28.6658	16	16	16	17.6	17.6	17.6	103.91
	0.589304	0.125395	P13667	P13667	Protein disulfide-isomerase A4	PDIA4	26.3943	26.5412	26.3739	26.3108	11	11	11	16.1	16.1	16.1	68.039
	0.716491	-0.530733	P13693;Q56UQ5;Q9HAU6	P13693;Q56UQ5	Translationally-controlled tumor protein;TPT1-like protein	TPT1	28.4436	28.5477	28.7577	29.2952	5	5	5	17.4	17.4	17.4	39.186
	1.57083	0.614923	P13716	P13716	Delta-aminolevulinic acid dehydratase	ALAD	28.2856	28.2721	27.7666	27.5613	6	6	6	19.4	19.4	19.4	44.481
	1.16486	0.753702	P13796	P13796	Plastin-2	LCP1	25.7418	25.5135	25.0478	24.7001	5	3	3	6.4	4.3	4.3	17.603
	1.61903	-0.229595	P13797;Q14651	P13797	Plastin-3	PLS3	27.8596	27.8087	28.0379	28.0896	9	9	7	13.3	13.3	11.3	61.726
	0.653014	0.170442	P13798	P13798	Acylamino-acid-releasing enzyme	APEH	27.8925	27.7694	27.7361	27.585	6	6	6	7.5	7.5	7.5	39.268
	0.0599468	-0.0195971	P13804	P13804	Electron transfer flavoprotein subunit alpha, mitochondrial	ETFA	29.8184	30.0303	29.9556	29.9323	8	8	8	29.7	29.7	29.7	68.506
	0.407487	-0.0559025	P13861	P13861	cAMP-dependent protein kinase type II-alpha regulatory subunit	PRKAR2A	27.0467	27.1367	27.1728	27.1224	4	4	4	10.4	10.4	10.4	26.326
+	2.90731	2.40915	P14136	P14136	Glial fibrillary acidic protein	GFAP	34.583	34.4134	32.0919	32.0861	24	24	22	44.7	44.7	41.2	204.47
	1.31206	1.1345	P14174	P14174	Macrophage migration inhibitory factor	MIF	29.6049	29.5888	28.2024	28.7224	3	3	3	23.5	23.5	23.5	47.395
+	3.15771	1.73794	P14209	P14209	CD99 antigen	CD99	24.6369	24.6979	22.9637	22.8952	1	1	1	5.4	5.4	5.4	7.0895
	0.201842	0.436627	P14314	P14314	Glucosidase 2 subunit beta	PRKCSH	25.2475	26.2734	24.7481	25.8996	6	6	6	5.9	5.9	5.9	36.271
	0.44281	0.191445	P14324	P14324	Farnesyl pyrophosphate synthase	FDPS	28.8618	28.8736	28.839	28.5135	5	5	5	9.3	9.3	9.3	33.201
	0.527949	-0.274955	P14415	P14415	Sodium/potassium-transporting ATPase subunit beta-2	ATP1B2	23.8506	24.2086	24.2236	24.3855	2	2	2	8.6	8.6	8.6	12.839
	1.40277	-1.23937	P14550	P14550	Alcohol dehydrogenase [NADP(+)]	AKR1A1	26.1995	26.6531	27.7803	27.5511	10	10	10	29.5	29.5	29.5	241
	0.767339	0.101822	P14618;P30613	P14618	Pyruvate kinase PKM	PKM	34.4833	34.4842	34.3334	34.4305	25	25	25	43.1	43.1	43.1	297.39
	0.711054	0.457668	P14621	P14621	Acylphosphatase-2	ACYP2	29.9438	29.6117	29.1494	29.4907	10	10	10	71.7	71.7	71.7	166.94
+	1.71352	-1.28733	P14625;Q58FF3	P14625	Endoplasmin	HSP90B1	27.0917	27.0383	28.532	28.1726	14	13	13	20.4	18.9	18.9	87.487
+	1.66743	-1.15547	P14735	P14735	Insulin-degrading enzyme	IDE	21.2246	21.4122	22.3294	22.6183	1	1	1	1.1	1.1	1.1	6.4746
	1.56397	0.31622	P14866	P14866	Heterogeneous nuclear ribonucleoprotein L	HNRNPL	25.3325	25.2381	24.9939	24.9442	4	3	3	6.8	5.3	5.3	18.953
	1.22548	-0.451447	P14868	P14868	Aspartate--tRNA ligase, cytoplasmic	DARS	26.3544	26.5594	26.8555	26.9612	9	9	9	18	18	18	57.238
	2.19729	0.439029	P15104	P15104	Glutamine synthetase	GLUL	32.1314	32.1947	31.7394	31.7087	10	10	10	22.3	22.3	22.3	93.195
	0.272211	0.0718899	P15121	P15121	Aldose reductase	AKR1B1	30.8055	30.8569	30.8524	30.6662	12	12	11	33.2	33.2	30.7	79.905
+	2.32371	-0.786582	P15259;Q8N0Y7	P15259	Phosphoglycerate mutase 2	PGAM2	30.285	30.2235	31.0857	30.996	8	8	2	25.7	25.7	7.9	144.79
	1.3721	1.0224	P15311	P15311	Ezrin	EZR	30.837	30.7949	29.5769	30.0102	23	14	12	25.1	17.1	15.7	108.67
	1.31524	-0.820263	P15531	P15531	Nucleoside diphosphate kinase A	NME1	26.4255	26.7244	27.5081	27.2823	7	7	3	44.7	44.7	20.4	54.311
	0.223854	-0.237569	P15559	P15559	NAD(P)H dehydrogenase [quinone] 1	NQO1	25.7356	26.2049	25.9067	26.509	5	5	5	18.6	18.6	18.6	30.934
	0.554545	0.181499	P15880	P15880	40S ribosomal protein S2	RPS2	24.1924	24.2774	23.9376	24.1691	2	2	2	6.5	6.5	6.5	11.8
+	2.20424	4.99555	P15924	P15924	Desmoplakin	DSP	28.5005	28.3377	23.0352	23.8119	29	29	29	9.3	9.3	9.3	182.91
+	1.54968	1.3638	P16070	P16070	CD44 antigen	CD44	25.951	26.4189	24.8262	24.8161	5	5	5	6.9	6.9	6.9	37.122
	0.026238	0.0371571	P16083	P16083	Ribosyldihydronicotinamide dehydrogenase [quinone]	NQO2	26.902	26.9483	27.3348	26.4412	4	4	4	17.3	17.3	17.3	27.017
+	1.63601	-1.32016	P16152	P16152	Carbonyl reductase [NADPH] 1	CBR1	28.3067	28.6805	29.7313	29.8962	7	7	6	28.9	28.9	23.1	240.95
	0.852005	-0.781206	P16219	P16219	Short-chain specific acyl-CoA dehydrogenase, mitochondrial	ACADS	20.3473	20.9647	21.3244	21.55	3	3	3	7.5	7.5	7.5	17.67
	0.512122	-0.444304	P16298	P16298	Serine/threonine-protein phosphatase 2B catalytic subunit beta isoform	PPP3CB	27.3792	28.0065	28.2307	28.0435	11	6	6	21.4	11.8	11.8	43.113
+	2.53524	-1.55915	P16401	P16401	Histone H1.5	HIST1H1B	24.3256	24.4849	25.9366	25.9922	6	4	4	21.7	14.6	14.6	34.946
	1.20756	-0.362649	P16403;P16402;Q02539;P22492	P16403;P16402	Histone H1.2;Histone H1.3	HIST1H1C;HIST1H1D	29.7906	29.9733	30.2194	30.2698	9	9	4	36.6	36.6	14.1	63.895
+	1.99845	0.651989	P16870	P16870	Carboxypeptidase E	CPE	26.0898	26.1298	25.3951	25.5205	4	4	4	7.8	7.8	7.8	23.825
	0.860702	0.243273	P16949;Q9H169	P16949	Stathmin	STMN1	32.9426	32.8101	32.7094	32.5567	10	10	7	51.7	51.7	39.6	67.885
	0.360856	0.128588	P17066;P48741	P17066;P48741	Heat shock 70 kDa protein 6;Putative heat shock 70 kDa protein 7	HSPA6;HSPA7	31.2851	31.143	30.973	31.1979	7	1	1	11	1.7	1.7	43.124
	1.18544	-0.710784	P17174	P17174	Aspartate aminotransferase, cytoplasmic	GOT1	31.7453	32.1253	32.626	32.6662	13	13	13	27.6	27.6	27.6	148.15
+	1.73995	-1.17097	P17252	P17252	Protein kinase C alpha type	PRKCA	23.9229	23.733	25.1279	24.8699	2	2	2	2.5	2.5	2.5	11.588
+	2.21797	3.06218	P17302	P17302	Gap junction alpha-1 protein	GJA1	24.8624	24.6706	21.485	21.9236	1	1	1	3.9	3.9	3.9	8.4266
	1.84673	-0.522547	P17600	P17600	Synapsin-1	SYN1	31.5382	31.5917	32.0304	32.1446	27	27	25	43.1	43.1	40.9	323.31
	0.784116	-0.508486	P17655	P17655	Calpain-2 catalytic subunit	CAPN2	26.519	26.0492	26.7664	26.8187	5	5	5	5	5	5	30.863
	0.932228	-0.0742397	P17677	P17677	Neuromodulin	GAP43	32.7176	32.7216	32.8216	32.766	16	16	16	65.5	65.5	65.5	323.31
	1.08561	0.786381	Q9NRF8;P17812	Q9NRF8;P17812	CTP synthase 2;CTP synthase 1	CTPS2;CTPS1	22.9822	22.7907	21.8796	22.3206	1	1	1	2	2	2	7.5465
+	2.88926	-1.39413	P17858	P17858	ATP-dependent 6-phosphofructokinase, liver type	PFKL	26.6572	26.7083	28.0338	28.12	10	6	6	12.4	6.7	6.7	41.998
	1.44261	0.797277	P17900	P17900	Ganglioside GM2 activator;Ganglioside GM2 activator isoform short	GM2A	27.1993	26.8983	26.2914	26.2117	3	3	3	13	13	13	18.768
	0.582509	0.80243	P17931	P17931	Galectin-3	LGALS3	25.2334	25.5841	24.1188	25.0938	4	4	4	14	14	14	24.148
	1.52177	-1.08136	P17987	P17987	T-complex protein 1 subunit alpha	TCP1	26.6342	27.0043	27.8497	27.9515	8	8	8	13.5	13.5	13.5	74.311
	1.20845	0.894322	P18206	P18206	Vinculin	VCL	28.2654	28.1449	27.5364	27.0853	23	23	23	21	21	21	155.07
+	1.73454	-1.38119	P18669	P18669	Phosphoglycerate mutase 1	PGAM1	24.8492	25.1412	26.2546	26.4982	7	1	1	22	4.3	4.3	18.792
	0.118352	0.0455942	P19021	P19021	Peptidyl-glycine alpha-amidating monooxygenase;Peptidylglycine alpha-hydroxylating monooxygenase;Peptidyl-alpha-hydroxyglycine alpha-amidating lyase	PAM	23.2534	23.4181	23.188	23.3924	1	1	1	0.9	0.9	0.9	6.7579
	2.00309	-0.421775	P19174	P19174	1-phosphatidylinositol 4,5-bisphosphate phosphodiesterase gamma-1	PLCG1	25.5654	25.4817	25.9387	25.9519	5	5	5	4	4	4	29.355
	1.10572	-0.347588	P19338	P19338	Nucleolin	NCL	27.9239	27.7833	28.1252	28.2771	11	11	11	14.6	14.6	14.6	73.023
	2.41904	-0.389404	P19367;Q2TB90;P52789;P52790	P19367	Hexokinase-1	HK1	32.4032	32.4071	32.7705	32.8185	29	29	29	27	27	27	249.59
	1.76465	-0.293109	P19404	P19404	NADH dehydrogenase [ubiquinone] flavoprotein 2, mitochondrial	NDUFV2	24.631	24.5555	24.8768	24.8958	2	2	2	7.6	7.6	7.6	11.614
	0.457748	-0.107732	P19623	P19623	Spermidine synthase	SRM	24.2933	24.4706	24.487	24.4924	5	5	5	19.5	19.5	19.5	32.744
	0.976293	0.846361	P19823;CON__Q9TRI1	P19823	Inter-alpha-trypsin inhibitor heavy chain H2	ITIH2	25.4995	25.9452	25.0758	24.6762	5	5	5	5.8	5.8	5.8	34.766
	1.40881	1.35435	P19971;A0A1W2PP80	P19971;A0A1W2PP80	Thymidine phosphorylase	TYMP	24.837	24.2901	23.2442	23.1742	4	4	4	9.8	9.8	9.8	28.674
	0.909824	-0.258884	P20020	P20020	Plasma membrane calcium-transporting ATPase 1	ATP2B1	26.5107	26.3777	26.7782	26.628	8	8	5	8	8	5	64.333
	0.905327	0.275336	P20042	P20042	Eukaryotic translation initiation factor 2 subunit 2	EIF2S2	26.3865	26.2122	25.9613	26.0868	5	5	5	12.9	12.9	12.9	29.436
	0.234506	0.0801678	P20073	P20073	Annexin A7	ANXA7	28.891	28.6675	28.7515	28.6466	11	11	11	22.1	22.1	22.1	73.434
	1.491	-0.436095	P20336	P20336	Ras-related protein Rab-3A	RAB3A	29.3483	29.4897	29.8932	29.817	6	6	4	25	25	17.7	165.7
	1.40198	-0.478938	P20340;Q14964	P20340	Ras-related protein Rab-6A	RAB6A	29.9175	29.7633	30.3803	30.2584	14	14	5	46.2	46.2	17.3	217.91
	0.30011	0.10924	P20472	P20472	Parvalbumin alpha	PVALB	27.7746	27.8553	27.5777	27.8337	6	6	6	51.8	51.8	51.8	38.607
	0.552428	-0.4154	P20618	P20618	Proteasome subunit beta type-1	PSMB1	26.1321	26.664	26.9112	26.7157	6	6	6	27.8	27.8	27.8	35.652
	1.50112	0.0459509	P20674	P20674	Cytochrome c oxidase subunit 5A, mitochondrial	COX5A	25.9494	25.9625	25.9152	25.9048	2	2	2	10.7	10.7	10.7	12.954
+	2.07861	1.15597	P20700	P20700	Lamin-B1	LMNB1	21.38	21.1709	20.1387	20.1002	2	2	2	2.7	2.7	2.7	11.078
	1.67499	0.264585	P20810	P20810	Calpastatin	CAST	26.7558	26.7274	26.4406	26.5135	7	7	7	10.5	10.5	10.5	48.37
	1.4715	1.09999	P20916	P20916	Myelin-associated glycoprotein	MAG	27.9283	28.1059	26.7296	27.1045	3	3	3	4.8	4.8	4.8	21.006
	0.867985	-0.259469	P20936	P20936	Ras GTPase-activating protein 1	RASA1	23.8717	23.8404	24.01	24.221	2	2	2	1.9	1.9	1.9	11.656
	0.492636	-0.58907	P20962	P20962	Parathymosin	PTMS	25.3166	26.1545	26.1572	26.492	3	3	3	23.5	23.5	23.5	19.487
	0.68225	-0.340496	P21108	P21108	Ribose-phosphate pyrophosphokinase 3	PRPS1L1	22.1919	21.9901	22.5871	22.2759	3	1	0	10.4	4.1	0	7.0642
	1.32749	0.612378	P21266;Q03013	P21266	Glutathione S-transferase Mu 3	GSTM3	27.2374	26.9634	26.5022	26.4739	6	5	4	24	20	16.9	29.837
	1.09345	-0.399557	P21281;P15313	P21281	V-type proton ATPase subunit B, brain isoform	ATP6V1B2	30.3197	30.5485	30.7945	30.8729	10	10	10	17	17	17	101.24
	0.991472	-0.247587	P21283	P21283	V-type proton ATPase subunit C 1	ATP6V1C1	29.9819	29.9268	30.1207	30.2831	14	14	14	25.7	25.7	25.7	85.355
	0.954893	0.335274	P21291	P21291	Cysteine and glycine-rich protein 1	CSRP1	30.6156	30.4276	30.1084	30.2642	6	6	6	34.2	34.2	34.2	93.103
+	2.42634	0.664155	P21333	P21333	Filamin-A	FLNA	29.5084	29.4391	28.7881	28.831	37	37	33	16.1	16.1	14.9	263.86
	1.15837	0.232713	P21399	P21399	Cytoplasmic aconitate hydratase	ACO1	27.0051	26.9102	26.769	26.6808	7	7	7	7.2	7.2	7.2	44.738
	1.28513	-0.203975	P21579;Q8N9I0;O00445	P21579;Q8N9I0	Synaptotagmin-1;Synaptotagmin-2	SYT1;SYT2	28.0323	27.9603	28.168	28.2325	8	8	8	16.1	16.1	16.1	51.426
	1.36205	-0.210703	P21695	P21695	Glycerol-3-phosphate dehydrogenase [NAD(+)], cytoplasmic	GPD1	27.5249	27.5705	27.7191	27.7977	9	8	8	21.8	19.8	19.8	58.699
	0.222549	-0.277457	P21926	P21926	CD9 antigen	CD9	20.8193	21.538	21.1882	21.724	1	1	1	4.4	4.4	4.4	6.7912
	0.678362	-1.40309	P22059	P22059	Oxysterol-binding protein 1	OSBP	21.7242	21.6925	23.8805	22.3423	3	3	3	4.6	4.6	4.6	20.781
	1.09931	-0.388105	P22061	P22061	Protein-L-isoaspartate(D-aspartate) O-methyltransferase	PCMT1	30.6366	30.7622	30.9893	31.1857	8	8	8	23.8	23.8	23.8	143.51
	0.803802	-1.80391	P22102	P22102	Trifunctional purine biosynthetic protein adenosine-3;Phosphoribosylamine--glycine ligase;Phosphoribosylformylglycinamidine cyclo-ligase;Phosphoribosylglycinamide formyltransferase	GART	20.9692	22.5233	23.3067	23.7936	5	5	5	5.6	5.6	5.6	35.738
	2.11797	0.501706	P22234	P22234	Multifunctional protein ADE2;Phosphoribosylaminoimidazole-succinocarboxamide synthase;Phosphoribosylaminoimidazole carboxylase	PAICS	28.6668	28.7533	28.2167	28.2	7	7	7	13.6	13.6	13.6	57.475
	0.129154	0.0893145	P22307	P22307	Non-specific lipid-transfer protein	SCP2	25.0191	25.2338	25.2487	24.8256	4	4	4	7.5	7.5	7.5	28.572
	0.785852	-0.323813	P22314	P22314	Ubiquitin-like modifier-activating enzyme 1	UBA1	29.8943	29.6003	30.0406	30.1016	18	18	18	15.4	15.4	15.4	162.41
	0.819768	0.519689	P22392;O60361	P22392;O60361	Nucleoside diphosphate kinase B;Putative nucleoside diphosphate kinase	NME2;NME2P1	24.7275	24.9229	24.0982	24.5128	7	3	3	42.1	17.8	17.8	18.58
	1.43662	-0.953182	P22570	P22570	NADPH:adrenodoxin oxidoreductase, mitochondrial	FDXR	24.7859	24.8703	25.5985	25.964	7	7	7	15.3	15.3	15.3	45.718
+	1.90335	-1.10836	P22626	P22626	Heterogeneous nuclear ribonucleoproteins A2/B1	HNRNPA2B1	26.5533	26.4521	27.7254	27.4967	10	10	10	35.1	35.1	35.1	75.747
	1.29945	-0.363507	P22676	P22676	Calretinin	CALB2	25.5869	25.6456	25.9004	26.0592	6	6	6	18.8	18.8	18.8	38.866
	1.34103	-0.824933	P22694	P22694	cAMP-dependent protein kinase catalytic subunit beta	PRKACB	27.7058	28.056	28.6547	28.757	9	9	2	20.2	20.2	5.1	60.215
	0.686568	-0.525379	P22695	P22695	Cytochrome b-c1 complex subunit 2, mitochondrial	UQCRC2	22.5952	22.0998	22.7335	23.0123	1	1	1	3.5	3.5	3.5	9.0037
	0.842991	-2.80134	P22748	P22748	Carbonic anhydrase 4	CA4	22.055	24.4267	26.1815	25.9028	3	3	3	11.5	11.5	11.5	21.384
+	2.23944	-1.18708	P22830	P22830	Ferrochelatase, mitochondrial	FECH	23.9477	23.8822	25.1864	25.0177	5	5	5	12.1	12.1	12.1	29.863
	0.551032	1.28965	P23193;Q15560	P23193	Transcription elongation factor A protein 1	TCEA1	23.02	23.0843	22.6439	20.8812	4	4	4	11	11	11	25.411
	1.47069	-0.89596	P23246	P23246	Splicing factor, proline- and glutamine-rich	SFPQ	25.199	25.4447	26.1016	26.334	5	5	5	7.9	7.9	7.9	35.069
	0.948573	-0.407872	P23368	P23368	NAD-dependent malic enzyme, mitochondrial	ME2	27.0007	27.2994	27.5464	27.5695	7	7	6	11.5	11.5	9.9	45.946
	0.348995	-0.517428	P23381	P23381	Tryptophan--tRNA ligase, cytoplasmic;T1-TrpRS;T2-TrpRS	WARS	28.3428	27.2444	28.3692	28.2529	9	9	9	20	20	20	69.013
	0.915468	0.84813	P23468	P23468	Receptor-type tyrosine-protein phosphatase delta	PTPRD	24.722	24.2236	23.8351	23.4143	4	4	4	2.2	2.2	2.2	25.737
+	2.19778	-1.01966	P23471	P23471	Receptor-type tyrosine-protein phosphatase zeta	PTPRZ1	31.4883	31.6214	32.5272	32.6218	22	22	22	8.3	8.3	8.3	204.4
	1.51247	-0.871665	P23515	P23515	Oligodendrocyte-myelin glycoprotein	OMG	27.5758	27.4417	28.5217	28.2391	7	7	7	16.6	16.6	16.6	44.676
	1.63394	-0.326606	P23526	P23526	Adenosylhomocysteinase	AHCY	29.6552	29.6507	29.9289	30.0302	15	15	15	32.2	32.2	32.2	115.05
	0.349425	-1.96126	Q93079;Q5QNW6;P23527	Q93079;Q5QNW6;P23527	Histone H2B type 1-H;Histone H2B type 2-F;Histone H2B type 1-O	HIST1H2BH;HIST2H2BF;HIST1H2BO	26.4487	22.364	25.9195	26.8158	7	1	1	61.1	8.7	8.7	6.5016
	1.42821	-0.309319	P23528	P23528	Cofilin-1	CFL1	32.6843	32.7532	33.079	32.9772	12	12	10	54.2	54.2	43.4	100.54
	2.18984	0.501352	P23588	P23588	Eukaryotic translation initiation factor 4B	EIF4B	29.3824	29.304	28.8317	28.852	14	14	14	21.4	21.4	21.4	323.31
+	1.38343	-1.93207	P23786	P23786	Carnitine O-palmitoyltransferase 2, mitochondrial	CPT2	21.3479	21.235	23.6251	22.8218	3	3	3	4.4	4.4	4.4	17.122
	0.431548	0.241031	P23921	P23921	Ribonucleoside-diphosphate reductase large subunit	RRM1	22.2924	22.2109	21.8044	22.2168	1	1	1	1.3	1.3	1.3	7.4542
	0.796954	-0.463629	P24534	P24534	Elongation factor 1-beta	EEF1B2	27.1802	26.9804	27.7302	27.3576	3	3	3	12.9	12.9	12.9	17.089
	0.0647452	0.0313864	P24588	P24588	A-kinase anchor protein 5	AKAP5	24.1666	24.0106	23.919	24.1954	2	2	2	4.9	4.9	4.9	13
	1.24089	-0.977775	P24666	P24666	Low molecular weight phosphotyrosine protein phosphatase	ACP1	25.7982	26.2876	27.0335	27.0078	6	6	6	27.8	27.8	27.8	60.483
	0.720907	-0.198332	P24752	P24752	Acetyl-CoA acetyltransferase, mitochondrial	ACAT1	29.9332	30.0721	30.1269	30.2751	11	11	11	28.6	28.6	28.6	103.52
	0.666637	0.428907	P24821	P24821	Tenascin	TNC	26.8041	26.9543	26.6779	26.2227	11	11	11	5.5	5.5	5.5	73.938
	1.48447	-0.962296	P25098	P25098	Beta-adrenergic receptor kinase 1	ADRBK1	24.35	23.993	25.1279	25.1397	3	3	3	4.1	4.1	4.1	17.702
	0.486954	0.823315	P25311	P25311	Zinc-alpha-2-glycoprotein	AZGP1	24.4128	24.3772	22.9341	24.2093	2	2	2	9.1	9.1	9.1	14.897
	1.46414	0.502913	P25325	P25325	3-mercaptopyruvate sulfurtransferase	MPST	27.0198	26.8287	26.4164	26.4262	4	4	4	12.1	12.1	12.1	24.079
	2.14108	-0.302431	P25398	P25398	40S ribosomal protein S12	RPS12	25.2905	25.2878	25.5658	25.6174	2	2	2	15.2	15.2	15.2	12.424
	0.986917	0.563971	P25440	P25440	Bromodomain-containing protein 2	BRD2	22.8508	22.5747	22.2888	22.0088	1	1	1	1	1	1	6.1501
	0.233125	-0.0753927	P25685	P25685	DnaJ homolog subfamily B member 1	DNAJB1	23.3338	23.5329	23.5697	23.4477	2	2	2	6.2	6.2	6.2	12.511
	0.804637	0.400848	P25686	P25686	DnaJ homolog subfamily B member 2	DNAJB2	24.477	24.3839	24.2042	23.855	2	2	2	6.2	6.2	6.2	13.577
	2.44128	-0.375709	P25705	P25705	ATP synthase subunit alpha, mitochondrial	ATP5A1	30.1256	30.0807	30.4817	30.476	15	15	15	22.4	22.4	22.4	113.99
+	3.31158	1.62507	P25713	P25713	Metallothionein-3	MT3	25.9303	25.922	24.2654	24.3367	1	1	1	16.2	16.2	16.2	7.4865
	1.76254	0.516087	P25786;B4DEV8	P25786;B4DEV8	Proteasome subunit alpha type-1;Proteasome subunit alpha type	PSMA1	29.6269	29.7493	29.1407	29.2033	11	11	11	38.4	38.4	38.4	76.888
	1.28499	0.470595	P25787	P25787	Proteasome subunit alpha type-2	PSMA2	26.5604	26.3383	25.968	25.9896	2	2	2	7.7	7.7	7.7	27.954
	1.0436	0.406922	P25788	P25788	Proteasome subunit alpha type-3	PSMA3	28.6165	28.8114	28.3953	28.2187	8	8	8	23.5	23.5	23.5	49.639
	0.148044	-0.353464	P25789	P25789	Proteasome subunit alpha type-4	PSMA4	29.2035	27.5514	28.7934	28.6684	6	6	6	21.8	21.8	21.8	45.142
+	2.15998	0.952833	P26038	P26038	Moesin	MSN	31.858	31.6992	30.8324	30.8192	29	29	20	34.5	34.5	26.3	205.85
	1.11658	-0.538878	P26196	P26196	Probable ATP-dependent RNA helicase DDX6	DDX6	24.5108	24.4301	25.1623	24.8563	3	3	3	8.3	8.3	8.3	21.106
	0.568919	0.260348	P26232	P26232	Catenin alpha-2	CTNNA2	24.2268	24.004	23.7237	23.9864	2	2	2	2.1	2.1	2.1	13.74
	0.590409	-0.347858	P26373	P26373	60S ribosomal protein L13	RPL13	24.2095	24.0464	24.2699	24.6817	4	4	4	21.3	21.3	21.3	33.7
	0.620814	0.251913	P26378;Q12926	P26378;Q12926	ELAV-like protein 4;ELAV-like protein 2	ELAVL4;ELAVL2	24.4518	24.748	24.3824	24.3136	3	2	1	7.1	4.7	2.9	16.795
	0.757597	-0.46589	P26440	P26440	Isovaleryl-CoA dehydrogenase, mitochondrial	IVD	26.8449	27.2728	27.4537	27.5959	10	10	10	19.5	19.5	19.5	64.164
+	2.21636	1.15574	P26447	P26447	Protein S100-A4	S100A4	27.4668	27.5024	26.2401	26.4176	5	5	5	36.6	36.6	36.6	28.896
	1.36092	-0.454871	P26583	P26583	High mobility group protein B2	HMGB2	26.5475	26.6965	27.0129	27.1408	3	3	3	18.2	18.2	18.2	24.034
	0.059704	0.0277681	P26599;O95758	P26599;O95758	Polypyrimidine tract-binding protein 1;Polypyrimidine tract-binding protein 3	PTBP1;PTBP3	23.7418	23.5287	23.4997	23.7153	2	2	2	4	4	4	12.777
	0.199776	0.24918	P26639;A2RTX5	P26639	Threonine--tRNA ligase, cytoplasmic	TARS	25.9974	26.5097	25.6415	26.3673	8	8	8	10.1	10.1	10.1	47.706
+	1.83279	-1.50016	P26640	P26640	Valine--tRNA ligase	VARS	24.9358	25.2934	26.6579	26.5716	10	10	10	8.8	8.8	8.8	61.8
	1.27387	-0.745498	P26641	P26641	Elongation factor 1-gamma	EEF1G	27.87	27.9314	28.4696	28.8227	10	10	10	21.3	21.3	21.3	77.929
	0.117156	0.0821629	P26992	P26992	Ciliary neurotrophic factor receptor subunit alpha	CNTFR	24.1168	24.3427	24.3579	23.9372	1	1	1	3.5	3.5	3.5	7.7229
+	2.61393	-1.90937	P27144	P27144	Adenylate kinase 4, mitochondrial	AK4	22.8367	22.9783	24.8792	24.7545	2	2	2	10.8	10.8	10.8	14.738
+	2.40456	3.12308	P27338;P21397	P27338	Amine oxidase [flavin-containing] B	MAOB	26.7436	26.7446	23.8176	23.4244	3	3	3	5.6	5.6	5.6	19.028
+	2.22284	-1.50671	P27348	P27348	14-3-3 protein theta	YWHAQ	26.611	26.8452	28.2339	28.2357	9	4	4	35.9	19.2	19.2	88.736
	1.51871	-0.508836	P27361	P27361	Mitogen-activated protein kinase 3	MAPK3	29.332	29.4115	29.9621	29.7992	13	13	10	30.1	30.1	21.9	108.75
	1.16694	-1.47543	P27448	P27448	MAP/microtubule affinity-regulating kinase 3	MARK3	22.1561	22.8799	23.8094	24.1775	4	4	2	6.9	6.9	4.4	23.508
	0.780521	-1.367	P27694	P27694	Replication protein A 70 kDa DNA-binding subunit;Replication protein A 70 kDa DNA-binding subunit, N-terminally processed	RPA1	23.4216	22.1439	24.1557	24.1438	4	4	4	7.8	7.8	7.8	26.3
	0.489446	-0.144705	P27695	P27695	DNA-(apurinic or apyrimidinic site) lyase;DNA-(apurinic or apyrimidinic site) lyase, mitochondrial	APEX1	25.7849	25.8113	26.0535	25.832	3	3	3	9.4	9.4	9.4	21.013
	1.31493	-0.910153	P27797	P27797	Calreticulin	CALR	26.6901	26.8249	27.8643	27.471	5	5	5	12.2	12.2	12.2	51.22
	1.41484	0.438354	P27816	P27816	Microtubule-associated protein 4	MAP4	29.713	29.6591	29.1633	29.3321	25	25	25	23.4	23.4	23.4	207.62
+	2.19688	1.22809	P28065	P28065	Proteasome subunit beta type-9	PSMB9	25.0535	25.0515	23.9228	23.7261	1	1	1	4.6	4.6	4.6	28.156
	0.0856951	0.176849	P28066	P28066	Proteasome subunit alpha type-5	PSMA5	26.6063	27.4237	26.2859	27.3905	4	4	4	20.3	20.3	20.3	44.102
	1.20705	-0.583385	P28070	P28070	Proteasome subunit beta type-4	PSMB4	25.8578	26.1629	26.5916	26.5958	4	4	4	15.9	15.9	15.9	37.018
	0.166574	0.0893564	P28072	P28072	Proteasome subunit beta type-6	PSMB6	28.2085	27.8341	27.9493	27.9146	4	4	4	16.7	16.7	16.7	26.99
	0.72895	-0.211617	P28074	P28074	Proteasome subunit beta type-5	PSMB5	27.8048	28.0024	28.1563	28.0741	9	9	9	31.2	31.2	31.2	62.301
	0.0826613	-0.0381126	P28161	P28161	Glutathione S-transferase Mu 2	GSTM2	28.1218	28.1131	28.0025	28.3086	6	6	4	22.5	22.5	15.1	100.52
	0.150015	0.233255	P28289	P28289	Tropomodulin-1	TMOD1	23.9189	23.048	23.5697	22.9308	3	3	3	8.9	8.9	8.9	28.551
	0.111524	-0.0453005	P28482;P31152;Q16659	P28482	Mitogen-activated protein kinase 1	MAPK1	30.4885	30.3094	30.549	30.3395	11	8	8	29.7	21.1	21.1	84.693
	2.19508	0.484336	P28838	P28838	Cytosol aminopeptidase	LAP3	28.5192	28.4771	28.0465	27.9812	14	14	14	28.5	28.5	28.5	100.53
	0.863398	-1.57545	P29144	P29144	Tripeptidyl-peptidase 2	TPP2	24.2857	24.4429	26.587	25.2925	8	8	8	6.9	6.9	6.9	50.349
	0.477829	-0.0749102	P29218	P29218	Inositol monophosphatase 1	IMPA1	29.2549	29.1607	29.247	29.3185	9	9	9	30.7	30.7	30.7	87.355
	1.27121	0.388159	P29401	P29401	Transketolase	TKT	32.6372	32.6466	32.1603	32.3473	17	17	17	31.6	31.6	31.6	153.08
+	2.51857	-0.978415	P29692	P29692	Elongation factor 1-delta	EEF1D	26.1376	26.239	27.1482	27.1852	6	6	6	29.2	29.2	29.2	123.17
+	2.56593	1.51141	P29762;P29373	P29762	Cellular retinoic acid-binding protein 1	CRABP1	27.403	27.2784	25.8778	25.7808	5	5	5	31.4	31.4	31.4	31.3
	2.65614	0.302831	P29966	P29966	Myristoylated alanine-rich C-kinase substrate	MARCKS	30.5029	30.4763	30.1918	30.1817	12	12	11	44	44	41	177.43
	1.64626	-0.159134	P30038	P30038	Delta-1-pyrroline-5-carboxylate dehydrogenase, mitochondrial	ALDH4A1	30.276	30.2418	30.4353	30.4008	16	16	16	27.7	27.7	27.7	135.51
	1.21486	-0.303599	P30040	P30040	Endoplasmic reticulum resident protein 29	ERP29	24.0458	24.1231	24.4565	24.3196	3	3	3	9.6	9.6	9.6	18.461
	1.00371	0.332373	P30041	P30041	Peroxiredoxin-6	PRDX6	31.9075	32.0689	31.5764	31.7353	11	11	11	37.9	37.9	37.9	75.164
	0.384346	0.343875	P30043	P30043	Flavin reductase (NADPH)	BLVRB	28.6354	28.6634	28.6404	27.9707	5	5	5	22.8	22.8	22.8	33.487
+	2.28194	-1.8408	P30044	P30044	Peroxiredoxin-5, mitochondrial	PRDX5	27.4878	27.4993	29.4678	29.2009	3	3	3	14	14	14	21.471
	0.546802	0.280841	P30048	P30048	Thioredoxin-dependent peroxide reductase, mitochondrial	PRDX3	27.6631	27.4672	27.1173	27.4513	3	3	3	10.9	10.9	10.9	22.269
	1.25642	-0.451384	P30049	P30049	ATP synthase subunit delta, mitochondrial	ATP5D	27.3331	27.4508	27.7493	27.9373	3	3	3	22.6	22.6	22.6	22.639
	0.158716	-0.095396	P30084	P30084	Enoyl-CoA hydratase, mitochondrial	ECHS1	29.5941	29.8101	29.9774	29.6177	11	11	11	29.3	29.3	29.3	74.172
+	1.67731	-1.24557	P30085	P30085	UMP-CMP kinase	CMPK1	25.1209	24.7938	26.1197	26.2862	4	4	4	16.3	16.3	16.3	28.36
	1.58478	-0.244963	P30086	P30086	Phosphatidylethanolamine-binding protein 1;Hippocampal cholinergic neurostimulating peptide	PEBP1	33.279	33.1986	33.4865	33.4811	8	8	8	46	46	46	84.414
	1.2663	-1.02973	P30101	P30101	Protein disulfide-isomerase A3	PDIA3	26.9639	27.4627	28.227	28.2591	16	16	16	30.9	30.9	30.9	111.89
+	3.03997	-1.26258	P30153;P30154	P30153	Serine/threonine-protein phosphatase 2A 65 kDa regulatory subunit A alpha isoform	PPP2R1A	28.5923	28.6661	29.9014	29.8821	12	12	12	20.5	20.5	20.5	84.133
	0.090989	-0.134152	P30405	P30405	Peptidyl-prolyl cis-trans isomerase F, mitochondrial	PPIF	27.1756	28.1599	27.7771	27.8267	3	3	3	12.1	12.1	12.1	18.581
	0.689518	0.303583	P30419	P30419	Glycylpeptide N-tetradecanoyltransferase 1	NMT1	27.3364	27.5676	27.264	27.0328	6	6	6	14.3	14.3	14.3	82.778
	0.939199	0.933349	P30519	P30519	Heme oxygenase 2	HMOX2	22.4154	22.685	21.2968	21.9369	1	1	1	2.5	2.5	2.5	6.2238
	0.319593	-0.450544	P30520	P30520	Adenylosuccinate synthetase isozyme 2	ADSS	24.5716	25.6083	25.6026	25.4784	3	3	3	6.4	6.4	6.4	18.36
	0.111852	0.0900373	P30566;A0A1W2PRX2	P30566	Adenylosuccinate lyase	ADSL	24.4434	24.6943	24.7213	24.2363	3	3	3	6.8	6.8	6.8	24.594
	0.235313	-0.119383	P30622	P30622	CAP-Gly domain-containing linker protein 1	CLIP1	24.2078	24.5743	24.5148	24.5061	4	4	4	3	3	3	26.382
	0.482279	0.064744	P30626	P30626	Sorcin	SRI	30.6821	30.6647	30.5588	30.6585	8	8	8	39.9	39.9	39.9	74.357
+	2.49839	-1.84044	P30711	P30711	Glutathione S-transferase theta-1	GSTT1	21.3074	21.5097	23.273	23.225	1	1	1	3.8	3.8	3.8	6.6531
+	2.69964	1.04015	P30740	P30740	Leukocyte elastase inhibitor	SERPINB1	27.8319	27.847	26.8452	26.7534	8	8	8	20.3	20.3	20.3	51.448
	1.06456	-0.805694	P30837	P30837	Aldehyde dehydrogenase X, mitochondrial	ALDH1B1	21.567	21.8227	22.282	22.7191	4	2	2	6.4	4.6	4.6	13.983
	0.959708	-0.422959	P31040	P31040	Succinate dehydrogenase [ubiquinone] flavoprotein subunit, mitochondrial	SDHA	26.4314	26.5955	26.8073	27.0656	7	7	7	11.1	11.1	11.1	130.91
+	2.90286	-1.454	P31146	P31146	Coronin-1A	CORO1A	28.7568	28.7665	30.2669	30.1644	12	12	12	23.4	23.4	23.4	122.07
	2.15895	-0.381746	P31150	P31150	Rab GDP dissociation inhibitor alpha	GDI1	31.5747	31.5128	31.9175	31.9335	21	21	14	38.7	38.7	25.7	216.65
+	2.2786	-0.580582	P31153;Q00266	P31153	S-adenosylmethionine synthase isoform type-2	MAT2A	26.4866	26.5223	27.1234	27.0467	10	10	10	24.3	24.3	24.3	73.535
	1.53214	-0.309877	P31323	P31323	cAMP-dependent protein kinase type II-beta regulatory subunit	PRKAR2B	26.9937	26.8902	27.2683	27.2354	4	4	4	10.5	10.5	10.5	55.34
	1.5152	-0.184247	P31327;P27708	P31327	Carbamoyl-phosphate synthase [ammonia], mitochondrial	CPS1	25.9389	25.9506	26.0966	26.1614	11	11	11	7.6	7.6	7.6	69.82
+	1.63307	1.91236	P31431	P31431	Syndecan-4	SDC4	26.2975	26.1345	24.0181	24.5892	2	2	2	11.1	11.1	11.1	18.712
	0.462808	0.432976	P31930	P31930	Cytochrome b-c1 complex subunit 1, mitochondrial	UQCRC1	24.2893	24.5407	24.3116	23.6524	4	3	3	6.7	5.2	5.2	17.174
	0.426641	-0.209233	P31937	P31937	3-hydroxyisobutyrate dehydrogenase, mitochondrial	HIBADH	26.2033	26.5173	26.4726	26.6665	3	3	3	11.6	11.6	11.6	22.517
+	2.02856	-1.82645	P31939	P31939	Bifunctional purine biosynthesis protein PURH;Phosphoribosylaminoimidazolecarboxamide formyltransferase;IMP cyclohydrolase	ATIC	24.6296	24.9511	26.6931	26.5404	9	9	9	17.4	17.4	17.4	65.974
	0.470425	-0.421464	P31943;P55795	P31943;P55795	Heterogeneous nuclear ribonucleoprotein H;Heterogeneous nuclear ribonucleoprotein H, N-terminally processed;Heterogeneous nuclear ribonucleoprotein H2	HNRNPH1;HNRNPH2	24.1397	24.8121	24.8634	24.9314	2	2	2	5.6	5.6	5.6	18.435
+	2.47495	-1.3451	P31946	P31946	14-3-3 protein beta/alpha;14-3-3 protein beta/alpha, N-terminally processed	YWHAB	28.2165	28.1896	29.625	29.4713	9	4	3	35.4	17.9	15	68.51
	0.999603	-0.554892	P31947	P31947	14-3-3 protein sigma	SFN	30.7211	30.502	31.3218	31.011	4	1	1	13.3	3.2	3.2	6.3415
	1.47672	0.369447	P31948	P31948	Stress-induced-phosphoprotein 1	STIP1	31.3116	31.4308	31.037	30.9665	26	26	26	40.1	40.1	40.1	179.63
+	1.81835	1.13237	P31949	P31949	Protein S100-A11;Protein S100-A11, N-terminally processed	S100A11	28.2016	28.4681	27.1558	27.2491	3	3	3	23.8	23.8	23.8	18.362
+	2.07903	0.592994	P32004	P32004	Neural cell adhesion molecule L1	L1CAM	27.1005	26.9922	26.4473	26.4594	8	8	8	6.1	6.1	6.1	63.462
	1.02252	0.253948	P32119	P32119	Peroxiredoxin-2	PRDX2	32.5287	32.6041	32.237	32.388	10	9	9	38.9	33.3	33.3	89.651
	1.08239	2.88141	P32455;P32456	P32455	Interferon-induced guanylate-binding protein 1	GBP1	24.1285	24.4385	22.273	20.5312	4	4	4	6.4	6.4	6.4	23.542
	0.072113	0.0439539	P32929	P32929	Cystathionine gamma-lyase	CTH	24.6788	24.2806	24.4618	24.4097	3	3	3	8.4	8.4	8.4	19.86
+	2.07923	-1.12076	P33176	P33176	Kinesin-1 heavy chain	KIF5B	26.2433	26.3419	27.5037	27.3229	13	13	10	15	15	11.2	125.1
	2.1236	-0.476631	P33316	P33316	Deoxyuridine 5-triphosphate nucleotidohydrolase, mitochondrial	DUT	26.762	26.6807	27.1893	27.2067	5	5	5	18.7	18.7	18.7	35.051
+	2.48736	0.64105	P34913	P34913	Bifunctional epoxide hydrolase 2;Cytosolic epoxide hydrolase 2;Lipid-phosphate phosphatase	EPHX2	26.5437	26.4955	25.8509	25.9062	4	4	4	6.5	6.5	6.5	25.412
	1.10591	0.362496	P34932	P34932	Heat shock 70 kDa protein 4	HSPA4	31.0436	30.9256	30.7125	30.5318	24	24	23	24.3	24.3	23.3	154.68
	1.34502	-0.181707	P34949	P34949	Mannose-6-phosphate isomerase	MPI	25.8405	25.7661	25.9997	25.9703	3	3	3	8.5	8.5	8.5	22.93
	1.79759	-0.36531	P35080	P35080	Profilin-2	PFN2	30.444	30.4127	30.7497	30.8377	4	4	4	23.6	23.6	23.6	112.84
	0.868999	-0.941227	P35222	P35222	Catenin beta-1	CTNNB1	24.6017	23.8374	25.2183	25.1033	5	5	5	6.5	6.5	6.5	32.893
	1.12216	0.595674	P35237;P50452	P35237	Serpin B6	SERPINB6	27.3465	27.3696	26.9356	26.5891	4	4	4	9.6	9.6	9.6	26.993
+	2.02008	0.888752	P35241	P35241	Radixin	RDX	28.8721	28.9248	28.0931	27.9263	21	10	10	21.3	11.8	11.8	74.515
	0.997099	0.696756	P35269	P35269	General transcription factor IIF subunit 1	GTF2F1	25.2538	25.3227	24.3545	24.8286	3	3	3	7.7	7.7	7.7	22.256
	0.278287	0.374566	P35270;REV__Q16649	P35270	Sepiapterin reductase	SPR	24.7673	24.9354	23.9908	24.9627	3	3	3	10.3	10.3	10.3	17.968
	1.74937	-0.573826	P35573	P35573	Glycogen debranching enzyme;4-alpha-glucanotransferase;Amylo-alpha-1,6-glucosidase	AGL	27.9957	27.9209	28.4641	28.6001	23	23	23	14.8	14.8	14.8	159.82
	0.533133	1.29663	P35579	P35579	Myosin-9	MYH9	22.9931	23.6298	21.1547	22.875	5	5	3	3.4	3.4	2.2	46.3
	0.578523	0.151194	P35611	P35611	Alpha-adducin	ADD1	28.951	29.1467	28.8883	28.907	15	13	13	20.5	18.3	18.3	121.8
	0.071865	-0.0301657	P35612	P35612	Beta-adducin	ADD2	29.5297	29.317	29.3652	29.5418	16	16	14	23.1	23.1	20.9	145.4
	1.29011	-2.49138	P35637	P35637	RNA-binding protein FUS	FUS	23.8898	22.7167	25.8175	25.7718	4	4	2	11.2	11.2	6.8	32.574
	0.462469	-0.483682	P35658	P35658	Nuclear pore complex protein Nup214	NUP214	22.361	22.2805	22.4122	23.1967	1	1	1	0.7	0.7	0.7	6.4083
+	1.92469	-0.68182	P35659	P35659	Protein DEK	DEK	26.7797	26.6363	27.3678	27.4119	6	6	6	18.7	18.7	18.7	64.111
	1.07561	-0.830224	P35754	P35754	Glutaredoxin-1	GLRX	23.8135	24.2022	24.6697	25.0065	2	2	2	17.9	17.9	17.9	12.78
	0.841573	-0.53744	P35813	P35813	Protein phosphatase 1A	PPM1A	26.834	26.78	27.5724	27.1165	5	5	4	11.8	11.8	8.6	72.218
	1.06966	0.21608	P35914;Q8TB92	P35914	Hydroxymethylglutaryl-CoA lyase, mitochondrial	HMGCL	25.9903	25.8579	25.7209	25.6951	3	3	3	7.7	7.7	7.7	18.65
	0.748018	-0.908294	P35998	P35998	26S protease regulatory subunit 7	PSMC2	24.7251	24.584	26.0033	25.1224	7	7	7	15.9	15.9	15.9	42.042
+	1.57803	1.31766	P36021	P36021	Monocarboxylate transporter 8	SLC16A2	23.4765	23.4567	22.3673	21.9306	1	1	1	2	2	2	7.3769
	0.74959	-0.595805	P36222	P36222	Chitinase-3-like protein 1	CHI3L1	20.3629	20.774	21.3715	20.957	1	1	1	2.9	2.9	2.9	7.0551
	0.0466055	0.0141478	P36405	P36405	ADP-ribosylation factor-like protein 3	ARL3	25.8964	25.7035	25.7698	25.8018	3	3	3	15.9	15.9	15.9	23.522
	1.10861	1.25039	P36542	P36542	ATP synthase subunit gamma, mitochondrial	ATP5C1	23.6271	24.1907	22.8998	22.4173	3	3	3	10.4	10.4	10.4	17.289
	1.64101	-0.345069	P36543;Q96A05	P36543	V-type proton ATPase subunit E 1	ATP6V1E1	30.2958	30.3968	30.675	30.7077	8	8	8	29.6	29.6	29.6	57.831
	1.29726	0.303336	P36871	P36871	Phosphoglucomutase-1	PGM1	30.6941	30.6124	30.4078	30.2921	18	18	18	28.3	28.3	28.3	133.46
	0.371627	-0.229929	P36873	P36873	Serine/threonine-protein phosphatase PP1-gamma catalytic subunit	PPP1CC	23.5685	24.0255	23.9908	24.0631	3	1	1	8.7	3.1	3.1	9.2411
	0.68911	-0.195037	P36955;CON__Q95121	P36955	Pigment epithelium-derived factor	SERPINF1	25.5304	25.657	25.7048	25.8726	6	6	6	13.9	13.9	13.9	38.068
	1.79352	0.481864	P36957	P36957	Dihydrolipoyllysine-residue succinyltransferase component of 2-oxoglutarate dehydrogenase complex, mitochondrial	DLST	28.7888	28.7977	28.2497	28.3731	13	13	13	23.2	23.2	23.2	86.862
+	1.84351	1.90998	P36959	P36959	GMP reductase 1	GMPR	22.5551	22.4507	20.8181	20.3677	4	3	3	11.3	8.4	8.4	18.466
	0.504503	0.38152	P36969	P36969	Phospholipid hydroperoxide glutathione peroxidase, mitochondrial	GPX4	28.6406	28.4197	27.8855	28.4117	7	7	7	36.5	36.5	36.5	42.797
	0.473378	0.680641	P37108	P37108	Signal recognition particle 14 kDa protein	SRP14	22.6698	22.6242	22.5082	21.4245	2	2	2	9.6	9.6	9.6	13.188
	0.884603	0.629966	P37802	P37802	Transgelin-2	TAGLN2	28.3185	27.8209	27.394	27.4855	7	6	6	37.2	30.2	30.2	42.215
+	2.72531	0.753428	P37837	P37837	Transaldolase	TALDO1	31.6107	31.5562	30.8119	30.8481	14	14	14	35.9	35.9	35.9	99.572
	0.511067	-0.299552	P37840	P37840	Alpha-synuclein	SNCA	30.5381	30.8136	30.8024	31.1484	5	3	3	40	27.1	27.1	214.77
	2.71766	-0.320748	P38117	P38117	Electron transfer flavoprotein subunit beta	ETFB	29.1139	29.1017	29.4412	29.4159	10	10	10	37.6	37.6	37.6	65.504
	1.63272	0.765684	P38159;Q96E39;O75526	P38159;Q96E39;O75526	RNA-binding motif protein, X chromosome;RNA-binding motif protein, X chromosome, N-terminally processed;RNA binding motif protein, X-linked-like-1;RNA-binding motif protein, X-linked-like-2	RBMX;RBMXL1;RBMXL2	26.884	27.1197	26.252	26.2203	4	4	4	9.5	9.5	9.5	24.761
	1.58556	-0.780689	P38606	P38606	V-type proton ATPase catalytic subunit A	ATP6V1A	30.6708	30.8443	31.6328	31.4437	18	18	18	26.1	26.1	26.1	289.4
	1.13584	0.284039	P38646	P38646	Stress-70 protein, mitochondrial	HSPA9	31.3316	31.1725	30.951	30.9851	24	24	23	30.8	30.8	29.7	229.97
	0.269684	0.322295	P38919	P38919	Eukaryotic initiation factor 4A-III;Eukaryotic initiation factor 4A-III, N-terminally processed	EIF4A3	24.3819	25.2545	24.4753	24.5166	8	5	5	18.5	12.7	12.7	32.294
	2.03621	0.567081	P39019	P39019	40S ribosomal protein S19	RPS19	24.9325	24.8746	24.2899	24.383	3	3	3	17.9	17.9	17.9	17.813
	0.694909	1.19952	P39023;Q92901	P39023	60S ribosomal protein L3	RPL3	25.8354	25.4884	25.0787	23.846	3	3	3	6.7	6.7	6.7	17.261
	1.7963	-0.604076	P39687;O43423;O95626	P39687	Acidic leucine-rich nuclear phosphoprotein 32 family member A	ANP32A	25.377	25.3456	25.8897	26.0411	5	5	5	19.7	19.7	19.7	30.342
	0.85516	1.21122	P40121	P40121	Macrophage-capping protein	CAPG	28.4289	28.3122	26.6554	27.6632	4	4	4	12.6	12.6	12.6	39.489
	0.859393	-0.709233	P40123	P40123	Adenylyl cyclase-associated protein 2	CAP2	24.1999	24.2838	25.2433	24.6589	4	3	3	8	6.3	6.3	18.115
	0.0338283	-0.0304279	P40227;Q92526	P40227	T-complex protein 1 subunit zeta	CCT6A	27.5943	27.5938	27.9108	27.3382	9	9	9	15.1	15.1	15.1	58.058
	0.16493	0.0775871	P40925	P40925	Malate dehydrogenase, cytoplasmic	MDH1	32.8002	32.8535	32.9118	32.5867	9	9	9	28.4	28.4	28.4	134.9
	1.03862	-0.493877	P40926	P40926	Malate dehydrogenase, mitochondrial	MDH2	32.5632	32.4913	32.8646	33.1777	11	11	11	32	32	32	83.812
	1.99715	0.431199	P40939	P40939	Trifunctional enzyme subunit alpha, mitochondrial;Long-chain enoyl-CoA hydratase;Long chain 3-hydroxyacyl-CoA dehydrogenase	HADHA	27.7806	27.7566	27.3793	27.2955	10	10	10	12.2	12.2	12.2	63.994
	0.581299	0.138537	P41091;Q2VIR3	P41091;Q2VIR3	Eukaryotic translation initiation factor 2 subunit 3;Putative eukaryotic translation initiation factor 2 subunit 3-like protein	EIF2S3;EIF2S3L	27.1398	27.0612	26.8814	27.0425	8	8	8	16.5	16.5	16.5	51.3
	1.26477	0.704441	P41222	P41222	Prostaglandin-H2 D-isomerase	PTGDS	30.9913	30.7851	30.3206	30.047	3	3	3	15.8	15.8	15.8	18.116
	0.65606	-1.20436	P41227;Q9BSU3	P41227;Q9BSU3	N-alpha-acetyltransferase 10;N-alpha-acetyltransferase 11	NAA10;NAA11	23.4238	22.0544	23.9252	23.9618	2	2	2	8.1	8.1	8.1	12.576
	0.443868	0.492368	P41236;Q6NXS1	P41236;Q6NXS1	Protein phosphatase inhibitor 2;Protein phosphatase inhibitor 2-like protein 3	PPP1R2;PPP1R2P3	27.5654	27.5755	27.4959	26.6603	4	4	4	22	22	22	42.53
	1.14428	0.131289	P41250	P41250	Glycine--tRNA ligase	GARS	28.8241	28.7825	28.7028	28.6412	10	10	10	10.4	10.4	10.4	63.276
	1.71154	-0.740276	P42166	P42166	Lamina-associated polypeptide 2, isoform alpha;Thymopoietin;Thymopentin	TMPO	23.9967	24.091	24.8776	24.6906	3	3	3	5.9	5.9	5.9	20.251
+	1.80071	-2.051	Q04828;P42330;P52895;P17516	Q04828;P42330;P52895;P17516	Aldo-keto reductase family 1 member C1;Aldo-keto reductase family 1 member C3;Aldo-keto reductase family 1 member C2;Aldo-keto reductase family 1 member C4	AKR1C1;AKR1C3;AKR1C2;AKR1C4	22.0376	21.6835	23.7197	24.1035	3	3	3	7.7	7.7	7.7	17.171
+	2.3635	-4.29032	P42356	P42356	Phosphatidylinositol 4-kinase alpha	PI4KA	18.2254	18.6633	22.555	22.9144	3	3	3	1.7	1.7	1.7	26.879
	1.04239	-2.83714	P42704	P42704	Leucine-rich PPR motif-containing protein, mitochondrial	LRPPRC	21.0642	22.8679	24.9754	24.6311	5	5	5	3.9	3.9	3.9	34.926
	1.38458	-0.444477	P42765	P42765	3-ketoacyl-CoA thiolase, mitochondrial	ACAA2	26.0009	25.8176	26.3369	26.3706	4	4	4	11.8	11.8	11.8	30.082
	0.232168	0.0670404	P42766	P42766	60S ribosomal protein L35	RPL35	25.1771	25.039	24.963	25.1191	2	2	2	14.6	14.6	14.6	34.127
	1.29075	2.2129	P43004	P43004	Excitatory amino acid transporter 2	SLC1A2	26.1968	26.1902	23.4597	24.5015	6	6	6	10.6	10.6	10.6	38.677
+	2.10614	-0.820632	P43034	P43034	Platelet-activating factor acetylhydrolase IB subunit alpha	PAFAH1B1	29.0458	29.1694	29.9673	29.8892	12	12	12	32.2	32.2	32.2	99.952
	1.03808	-0.649748	P43155	P43155	Carnitine O-acetyltransferase	CRAT	27.6298	28.0518	28.5049	28.4761	12	12	12	18.5	18.5	18.5	80.856
	2.222	-0.504111	P43487;Q9C010	P43487;Q9C010	Ran-specific GTPase-activating protein;cAMP-dependent protein kinase inhibitor beta	RANBP1;PKIB	25.8733	25.7988	26.3278	26.3525	2	2	2	8	8	8	12.385
	0.0204514	-0.023881	P43490	P43490	Nicotinamide phosphoribosyltransferase	NAMPT	24.3772	23.6463	24.0049	24.0664	5	5	5	10	10	10	30.445
+	3.10485	-1.19114	P43686	P43686	26S protease regulatory subunit 6B	PSMC4	24.2134	24.1552	25.3591	25.3918	4	4	4	9.6	9.6	9.6	26.694
	0.60438	0.561429	P45381	P45381	Aspartoacylase	ASPA	25.8548	25.7934	24.9153	25.61	6	6	6	14.7	14.7	14.7	37.871
+	2.00391	1.68914	P45880	P45880	Voltage-dependent anion-selective channel protein 2	VDAC2	23.0123	22.7567	21.3066	21.0842	2	2	2	6.8	6.8	6.8	13.299
	1.31375	-1.16113	P45954	P45954	Short/branched chain specific acyl-CoA dehydrogenase, mitochondrial	ACADSB	23.3275	23.3778	24.7783	24.2494	4	4	4	10.2	10.2	10.2	23.438
	0.102151	0.0747461	P45973	P45973	Chromobox protein homolog 5	CBX5	23.4577	23.9013	23.7125	23.4971	1	1	1	5.8	5.8	5.8	6.1784
+	3.66965	-1.83936	P45984;P45983;P53779	P45984;P45983;P53779	Mitogen-activated protein kinase 9;Mitogen-activated protein kinase 8;Mitogen-activated protein kinase 10	MAPK9;MAPK8;MAPK10	21.7946	21.8426	23.6458	23.6701	2	2	2	5	5	5	13.511
+	2.09791	-1.35123	P45985	P45985	Dual specificity mitogen-activated protein kinase kinase 4	MAP2K4	25.869	26.0634	27.3903	27.2446	5	5	5	11	11	11	32.1
	1.43386	-1.22554	P46063	P46063	ATP-dependent DNA helicase Q1	RECQL	19.209	19.6231	20.5164	20.7667	2	2	2	3.4	3.4	3.4	12.11
	1.38861	0.472469	P46108	P46108	Adapter molecule crk	CRK	27.3843	27.5811	27.0165	27.004	5	5	5	14.5	14.5	14.5	40.153
+	1.3334	-2.42683	P46109	P46109	Crk-like protein	CRKL	19.9039	20.9468	22.7049	22.9995	2	2	2	6.6	6.6	6.6	11.109
	0.0427212	0.00929546	P46459	P46459	Vesicle-fusing ATPase	NSF	26.1752	26.1938	26.106	26.2445	8	8	8	10.9	10.9	10.9	47.834
	1.58017	-0.80701	P46776	P46776	60S ribosomal protein L27a	RPL27A	21.7537	22.0184	22.7104	22.6756	1	1	1	7.4	7.4	7.4	6.2757
	1.27988	0.765476	P46779	P46779	60S ribosomal protein L28	RPL28	24.0307	23.8106	23.301	23.0094	2	2	2	16.1	16.1	16.1	14.588
	0.818611	-0.156761	P46821	P46821	Microtubule-associated protein 1B;MAP1B heavy chain;MAP1 light chain LC1	MAP1B	34.0387	33.931	34.1851	34.0981	54	54	52	20.2	20.2	19.4	323.31
	0.957218	-0.175308	P46926	P46926	Glucosamine-6-phosphate isomerase 1	GNPDA1	26.4911	26.5879	26.6735	26.7561	4	4	4	13.1	13.1	13.1	28.567
	0.590986	0.136853	P46940;Q86VI3;Q13576	P46940	Ras GTPase-activating-like protein IQGAP1	IQGAP1	25.9754	25.9268	25.7306	25.8978	8	8	8	4.5	4.5	4.5	47.905
	1.05441	1.0384	P46976	P46976	Glycogenin-1	GYG1	29.4812	29.707	28.2448	28.8666	5	5	5	14.9	14.9	14.9	48.457
	0.230846	-0.269882	P47736	P47736	Rap1 GTPase-activating protein 1	RAP1GAP	23.5511	23.2253	24.047	23.2692	3	3	3	5.3	5.3	5.3	18.308
	1.23111	0.312543	P47756	P47756	F-actin-capping protein subunit beta	CAPZB	26.8984	26.7659	26.476	26.5632	6	6	6	23.8	23.8	23.8	49.208
	0.538473	0.242837	P47914	P47914	60S ribosomal protein L29	RPL29	24.0385	23.8304	23.8261	23.5572	1	1	1	9.4	9.4	9.4	7.5292
+	2.03719	-0.771848	P48147	P48147	Prolyl endopeptidase	PREP	27.1067	26.9851	27.7747	27.8608	8	8	8	11.8	11.8	11.8	105.49
	1.07699	0.426027	P48163	P48163	NADP-dependent malic enzyme	ME1	28.6572	28.6125	28.079	28.3386	8	8	8	12.1	12.1	12.1	51.626
	0.248652	-0.485451	P48426	P48426	Phosphatidylinositol 5-phosphate 4-kinase type-2 alpha	PIP4K2A	27.7888	26.5491	27.9981	27.3108	8	8	6	18.2	18.2	12.1	53.166
+	2.64684	-1.16285	P48454	P48454	Serine/threonine-protein phosphatase 2B catalytic subunit gamma isoform	PPP3CC	22.3677	22.2883	23.4523	23.5294	5	3	3	10	6.2	6.2	18.945
	1.53207	-0.853708	P48507	P48507	Glutamate--cysteine ligase regulatory subunit	GCLM	21.0831	21.2723	22.1473	21.9155	2	2	2	8.8	8.8	8.8	13.135
	1.43229	-1.27323	P48539	P48539	Purkinje cell protein 4	PCP4	22.5197	22.9841	24.1225	23.9277	1	1	1	16.1	16.1	16.1	7.0086
	0.176851	-0.521537	P48556	P48556	26S proteasome non-ATPase regulatory subunit 8	PSMD8	21.3402	21.4226	20.8648	22.9411	2	2	2	4.9	4.9	4.9	11.3
	0.824826	0.77764	P48637	P48637	Glutathione synthetase	GSS	29.6452	29.6309	29.2007	28.5202	14	14	14	23.2	23.2	23.2	105.99
	0.831749	-0.523768	P48643	P48643	T-complex protein 1 subunit epsilon	CCT5	27.7531	27.6167	27.9922	28.4251	17	17	17	27.7	27.7	27.7	107.28
	1.27352	-0.551586	P48735	P48735	Isocitrate dehydrogenase [NADP], mitochondrial	IDH2	30.0451	30.1267	30.7637	30.5113	16	16	14	31.6	31.6	28.1	132.81
	1.18756	-0.529866	P48739	P48739	Phosphatidylinositol transfer protein beta isoform	PITPNB	24.135	23.9566	24.4651	24.6862	6	4	4	19.6	16.2	16.2	25.166
	1.26217	0.856441	P49006	P49006	MARCKS-related protein	MARCKSL1	27.7851	27.7189	26.6893	27.1019	2	1	1	11.8	6.7	6.7	14.832
	1.03679	0.219927	P49189	P49189	4-trimethylaminobutyraldehyde dehydrogenase	ALDH9A1	30.6559	30.5128	30.3691	30.3598	12	12	12	22.9	22.9	22.9	102.05
	0.00662797	-0.00778484	P49207	P49207	60S ribosomal protein L34	RPL34	24.5988	24.5599	24.95	24.2242	3	3	3	20.5	20.5	20.5	18.416
+	3.88051	-1.69328	P49327	P49327	Fatty acid synthase;[Acyl-carrier-protein] S-acetyltransferase;[Acyl-carrier-protein] S-malonyltransferase;3-oxoacyl-[acyl-carrier-protein] synthase;3-oxoacyl-[acyl-carrier-protein] reductase;3-hydroxyacyl-[acyl-carrier-protein] dehydratase;Enoyl-[acyl-carrier-protein] reductase;Oleoyl-[acyl-carrier-protein] hydrolase	FASN	27.4402	27.4213	29.107	29.141	37	37	37	14.7	14.7	14.7	264.04
	0.834963	-0.303885	P49368	P49368	T-complex protein 1 subunit gamma	CCT3	27.6837	27.4537	27.9354	27.8098	12	12	12	19.3	19.3	19.3	77.523
	1.07119	-0.807118	P49407	P49407	Beta-arrestin-1	ARRB1	26.6736	26.8046	27.3035	27.789	5	5	3	13.4	13.4	9.8	31.535
	1.52494	-0.229357	P49418;Q9UBW5	P49418	Amphiphysin	AMPH	29.558	29.5284	29.8103	29.7348	13	11	11	15.4	14.1	14.1	91.085
	0.422016	0.328793	P49419	P49419	Alpha-aminoadipic semialdehyde dehydrogenase	ALDH7A1	29.903	29.8154	29.8202	29.2407	15	15	15	23.7	23.7	23.7	99.67
	1.41114	-1.01954	P49458	P49458	Signal recognition particle 9 kDa protein	SRP9	22.8976	22.9902	23.7618	24.1651	2	2	2	19.8	19.8	19.8	11.78
+	3.2863	-2.21745	P49588	P49588	Alanine--tRNA ligase, cytoplasmic	AARS	25.8332	25.9041	28.122	28.0502	10	10	10	11.4	11.4	11.4	65.488
	0.891636	-0.210578	P49589	P49589	Cysteine--tRNA ligase, cytoplasmic	CARS	26.8702	26.8344	27.1446	26.9811	7	7	7	9.6	9.6	9.6	45.42
	0.0600033	0.0521765	P49591	P49591	Serine--tRNA ligase, cytoplasmic	SARS	27.5442	27.7914	27.3605	27.8708	7	7	7	12.3	12.3	12.3	53.757
+	2.60488	-1.06449	P49593	P49593	Protein phosphatase 1F	PPM1F	24.3641	24.4618	25.4565	25.4983	3	3	3	7.5	7.5	7.5	22.782
	1.11767	0.432563	P49720	P49720	Proteasome subunit beta type-3	PSMB3	24.2048	24.4334	23.9415	23.8315	1	1	1	4.9	4.9	4.9	8.1414
	0.639109	0.158653	P49721	P49721	Proteasome subunit beta type-2	PSMB2	27.5361	27.4881	27.4431	27.2638	3	3	3	12.9	12.9	12.9	33.735
	0.406497	0.0939665	P49748	P49748	Very long-chain specific acyl-CoA dehydrogenase, mitochondrial	ACADVL	28.5083	28.3422	28.306	28.3565	14	14	14	21.1	21.1	21.1	106.88
	1.45745	-0.695147	P49758	P49758	Regulator of G-protein signaling 6	RGS6	24.8229	25.0183	25.525	25.7065	2	2	2	3	3	3	11.081
+	2.41891	-0.671525	P49773	P49773	Histidine triad nucleotide-binding protein 1	HINT1	29.8001	29.8824	30.5067	30.5188	5	5	5	29.4	29.4	29.4	34.133
	1.13925	0.168878	P49789	P49789	Bis(5-adenosyl)-triphosphatase	FHIT	26.8503	26.9019	26.6666	26.7479	3	3	3	15.6	15.6	15.6	18.819
	0.732116	-0.178237	P49821	P49821	NADH dehydrogenase [ubiquinone] flavoprotein 1, mitochondrial	NDUFV1	25.1518	24.9973	25.2983	25.2072	6	6	6	11.2	11.2	11.2	35.043
+	2.49314	-1.43902	P49840;M0QYV0	P49840;M0QYV0	Glycogen synthase kinase-3 alpha	GSK3A	26.1793	26.2279	27.5646	27.7207	7	7	5	21.3	21.3	17.4	67.429
+	3.3013	-1.81904	P49841	P49841	Glycogen synthase kinase-3 beta	GSK3B	23.0713	23.014	24.8329	24.8906	5	3	3	14.5	10	10	20.357
	0.205835	-0.114729	P49902	P49902	Cytosolic purine 5-nucleotidase	NT5C2	24.1951	24.5464	24.579	24.3919	5	5	5	9.6	9.6	9.6	33.054
	0.635251	-0.485548	P49915	P49915	GMP synthase [glutamine-hydrolyzing]	GMPS	25.5023	26.0465	26.348	26.1719	7	7	7	10.5	10.5	10.5	43.824
+	2.32982	0.843465	P50135	P50135	Histamine N-methyltransferase	HNMT	27.1452	27.1113	26.3402	26.2294	5	5	5	15.4	15.4	15.4	32.066
	0.543835	-0.183826	P50148;O95837;P29992;P19086;Q14344;Q03113	P50148;O95837;P29992	Guanine nucleotide-binding protein G(q) subunit alpha;Guanine nucleotide-binding protein subunit alpha-14;Guanine nucleotide-binding protein subunit alpha-11	GNAQ;GNA14;GNA11	24.9114	24.6618	24.9447	24.996	3	3	3	7.8	7.8	7.8	19.153
	1.84429	-0.666353	P50213	P50213	Isocitrate dehydrogenase [NAD] subunit alpha, mitochondrial	IDH3A	29.4871	29.5624	30.2623	30.1198	11	11	11	30.3	30.3	30.3	75.242
	0.64758	0.13723	P50395	P50395	Rab GDP dissociation inhibitor beta	GDI2	29.9245	29.7948	29.7678	29.677	16	9	9	34.2	21.1	21.1	108.54
+	2.8111	1.35956	P50440	P50440	Glycine amidinotransferase, mitochondrial	GATM	25.515	25.5937	24.231	24.1586	3	3	3	4.7	4.7	4.7	19.58
	0.724687	-1.91575	P50453	P50453	Serpin B9	SERPINB9	20.4913	22.1243	22.6898	23.7573	5	5	5	14.1	14.1	14.1	30.797
	0.917349	-0.350617	P50502;Q8NFI4;Q8IZP2	P50502;Q8NFI4;Q8IZP2	Hsc70-interacting protein;Putative protein FAM10A5;Putative protein FAM10A4	ST13;ST13P5;ST13P4	28.4643	28.2022	28.7139	28.6538	8	8	8	21.4	21.4	21.4	70.419
	0.208776	0.187955	P50552	P50552	Vasodilator-stimulated phosphoprotein	VASP	22.4774	22.9333	22.7446	22.2902	2	2	2	6.6	6.6	6.6	12.013
+	2.04725	-3.89566	P50570	P50570	Dynamin-2	DNM2	22.4918	21.7634	25.9503	26.0963	5	3	1	5.4	3.1	1.1	18.499
	0.28907	-0.496522	P50579	P50579	Methionine aminopeptidase 2	METAP2	23.847	22.5854	23.6871	23.7384	4	4	4	9	9	9	32.313
	1.00991	-0.976995	P50583	P50583	Bis(5-nucleosyl)-tetraphosphatase [asymmetrical]	NUDT2	24.176	24.7655	25.5965	25.299	2	2	2	10.9	10.9	10.9	11.537
	1.39271	0.907894	P50895	P50895	Basal cell adhesion molecule	BCAM	25.1695	24.9078	23.9951	24.2663	2	2	2	3.7	3.7	3.7	14.443
	0.352487	0.353702	P50897	P50897	Palmitoyl-protein thioesterase 1	PPT1	26.3222	26.1985	26.2755	25.5378	1	1	1	2.9	2.9	2.9	6.7246
	1.71747	-0.699162	P50990	P50990	T-complex protein 1 subunit theta	CCT8	28.605	28.7325	29.2932	29.4426	21	21	21	37.2	37.2	37.2	146.44
	1.55488	-0.375333	P50991	P50991	T-complex protein 1 subunit delta	CCT4	28.7286	28.6006	29.0398	29.04	17	17	17	30.4	30.4	30.4	113.49
	1.24998	1.14193	P50993	P50993	Sodium/potassium-transporting ATPase subunit alpha-2	ATP1A2	28.2596	27.7033	26.7881	26.8909	20	12	11	20.3	11.2	10.1	79.931
	0.0049107	-0.00260735	P50995;P27216	P50995	Annexin A11	ANXA11	26.1703	26.4896	26.3698	26.2953	5	5	5	8.3	8.3	8.3	31.473
	1.31138	-1.08647	P51148;K7ERQ8	P51148;K7ERQ8	Ras-related protein Rab-5C	RAB5C	27.1099	27.5993	28.4889	28.3933	6	6	4	33.8	33.8	24.1	102.8
	1.13628	-0.773637	P51149	P51149	Ras-related protein Rab-7a	RAB7A	28.3315	28.7453	29.2331	29.3909	5	5	5	25.1	25.1	25.1	39.261
	1.05562	-0.652143	Q9NP90;P51151	Q9NP90;P51151	Ras-related protein Rab-9B;Ras-related protein Rab-9A	RAB9B;RAB9A	22.2552	22.4866	23.1951	22.8509	1	1	1	5.5	5.5	5.5	6.7273
	1.24608	0.473179	P51178;Q4KWH8	P51178	1-phosphatidylinositol 4,5-bisphosphate phosphodiesterase delta-1	PLCD1	28.3022	28.1206	27.8133	27.6632	9	9	9	11.9	11.9	11.9	63.248
+	1.53539	-6.02998	P51452	P51452	Dual specificity protein phosphatase 3	DUSP3	19.0451	16.963	23.8782	24.1898	3	3	3	19.5	19.5	19.5	20.005
	1.09201	-0.84533	P51532	P51532	Transcription activator BRG1	SMARCA4	23.5631	23.3408	24.0664	24.5282	2	2	2	1.5	1.5	1.5	11.195
+	1.83089	-3.04314	P51553	P51553	Isocitrate dehydrogenase [NAD] subunit gamma, mitochondrial	IDH3G	23.5948	23.2538	26.8002	26.1347	3	3	3	6.6	6.6	6.6	17.077
+	1.65508	1.13859	P51572	P51572	B-cell receptor-associated protein 31	BCAP31	26.8937	26.8092	25.5459	25.8798	4	4	4	15.9	15.9	15.9	26.696
	0.40253	0.391872	P51580	P51580	Thiopurine S-methyltransferase	TPMT	22.9185	23.6334	22.8081	22.9601	2	2	2	8.2	8.2	8.2	11.758
	1.04652	1.58694	P51606	P51606	N-acylglucosamine 2-epimerase	RENBP	24.4304	24.2864	23.2771	22.2658	2	2	2	5.4	5.4	5.4	13.144
	0.693911	0.342795	P51608	P51608	Methyl-CpG-binding protein 2	MECP2	25.3277	25.1119	24.7289	25.0252	3	3	3	7.8	7.8	7.8	23.375
	0.201837	-0.362013	P51610	P51610	Host cell factor 1;HCF N-terminal chain 1;HCF N-terminal chain 2;HCF N-terminal chain 3;HCF N-terminal chain 4;HCF N-terminal chain 5;HCF N-terminal chain 6;HCF C-terminal chain 1;HCF C-terminal chain 2;HCF C-terminal chain 3;HCF C-terminal chain 4;HCF C-terminal chain 5;HCF C-terminal chain 6	HCFC1	23.3539	24.5913	24.4956	24.1736	6	6	6	3.5	3.5	3.5	37.546
	0.31873	0.112388	P51649	P51649	Succinate-semialdehyde dehydrogenase, mitochondrial	ALDH5A1	30.3505	30.5207	30.4222	30.2242	13	13	13	23.7	23.7	23.7	94.425
	0.417333	-0.0318403	P51659	P51659	Peroxisomal multifunctional enzyme type 2;(3R)-hydroxyacyl-CoA dehydrogenase;Enoyl-CoA hydratase 2	HSD17B4	25.6973	25.6763	25.692	25.7453	8	8	8	12.2	12.2	12.2	50.333
	1.13598	-0.65214	P51665	P51665	26S proteasome non-ATPase regulatory subunit 7	PSMD7	25.7742	25.4067	26.2092	26.2759	4	4	4	11.1	11.1	11.1	26.682
	0.229359	-0.260272	P51674	P51674	Neuronal membrane glycoprotein M6-a	GPM6A	25.5404	26.1465	25.8289	26.3785	3	3	3	9	9	9	19.501
	0.359576	-0.232407	P51687	P51687	Sulfite oxidase, mitochondrial	SUOX	25.2213	25.3509	25.2861	25.7508	4	4	4	6.1	6.1	6.1	23.256
	0.151937	-0.0182161	P51688	P51688	N-sulphoglucosamine sulphohydrolase	SGSH	22.9554	23.0178	22.9772	23.0325	2	2	2	4	4	4	12.415
	0.760015	0.288673	P51693	P51693	Amyloid-like protein 1;C30	APLP1	26.5903	26.8636	26.4118	26.4648	7	7	7	11.1	11.1	11.1	44.654
+	1.84771	0.73133	P51858	P51858	Hepatoma-derived growth factor	HDGF	27.1493	27.077	26.3015	26.4621	7	6	6	26.7	23.3	23.3	38.712
	0.593283	1.07442	P51884;CON__Q05443	P51884	Lumican	LUM	23.2068	23.2778	22.8474	21.4883	3	3	3	8.6	8.6	8.6	17.825
+	2.34869	2.32991	P51888	P51888	Prolargin	PRELP	26.3825	26.1429	23.8321	24.0334	4	4	4	9.9	9.9	9.9	23.875
	0.910481	1.25657	P51911	P51911	Calponin-1	CNN1	25.6189	25.5395	24.8075	23.8377	6	6	6	21.5	21.5	21.5	41.257
	0.289364	0.194525	P52209	P52209	6-phosphogluconate dehydrogenase, decarboxylating	PGD	29.6625	30.0476	29.8153	29.5057	11	11	11	23.4	23.4	23.4	73.344
+	3.71309	-1.47624	P52306	P52306	Rap1 GTPase-GDP dissociation stimulator 1	RAP1GDS1	27.9567	27.9977	29.4522	29.4547	14	14	14	21.6	21.6	21.6	95.115
	1.45312	-0.638855	P52565	P52565	Rho GDP-dissociation inhibitor 1	ARHGDIA	29.3179	29.1872	29.7869	29.9958	6	6	6	21.1	21.1	21.1	44.352
	1.17349	1.04583	P52566	P52566	Rho GDP-dissociation inhibitor 2	ARHGDIB	26.3978	26.3822	25.0589	25.6295	3	3	3	13.9	13.9	13.9	18.574
+	2.34633	-1.81503	P52594	P52594	Arf-GAP domain and FG repeat-containing protein 1	AGFG1	23.0093	22.7876	24.765	24.662	4	4	4	11.6	11.6	11.6	33.579
	1.17831	-0.181974	P52758	P52758	Ribonuclease UK114	HRSP12	29.1081	29.0177	29.2646	29.225	4	4	4	32.1	32.1	32.1	28.002
	0.884742	-0.514472	P52888	P52888	Thimet oligopeptidase	THOP1	24.3001	24.2118	24.5686	24.9722	4	4	4	5.5	5.5	5.5	23.962
+	2.81456	-2.58434	P52907	P52907	F-actin-capping protein subunit alpha-1	CAPZA1	21.3143	21.4725	23.9144	24.041	2	2	1	9.1	9.1	5.6	16.588
	0.0156187	-0.0116167	P52943	P52943	Cysteine-rich protein 2	CRIP2	25.4565	24.996	25.2062	25.2696	3	3	3	22.6	22.6	22.6	24.401
	0.971629	0.480518	P52948	P52948	Nuclear pore complex protein Nup98-Nup96;Nuclear pore complex protein Nup98;Nuclear pore complex protein Nup96	NUP98	22.9418	22.6332	22.3807	22.2333	1	1	1	0.6	0.6	0.6	6.8127
	1.02125	-0.116123	P53004	P53004	Biliverdin reductase A	BLVRA	27.3927	27.3859	27.5439	27.4669	6	6	6	19.3	19.3	19.3	70.106
	0.404612	-0.114961	P53041	P53041	Serine/threonine-protein phosphatase 5	PPP5C	27.3532	27.1438	27.3841	27.3429	6	6	6	11.4	11.4	11.4	41.166
	0.967404	-0.641484	P53396	P53396	ATP-citrate synthase	ACLY	27.4535	27.4272	28.3111	27.8526	14	14	14	12.3	12.3	12.3	87.925
+	3.6424	-1.27785	P53597	P53597	Succinyl-CoA ligase [ADP/GDP-forming] subunit alpha, mitochondrial	SUCLG1	25.7648	25.743	27.0477	27.0159	5	5	5	15	15	15	33.676
	0.972574	-0.592986	P53602	P53602	Diphosphomevalonate decarboxylase	MVD	25.5378	25.2484	25.8329	26.1393	5	5	5	10.2	10.2	10.2	30.149
	0.630477	-1.98651	P53611	P53611	Geranylgeranyl transferase type-2 subunit beta	RABGGTB	20.6068	22.9648	23.8041	23.7405	2	2	2	6.6	6.6	6.6	14.36
+	3.72457	-1.16064	P53680	P53680	AP-2 complex subunit sigma	AP2S1	26.6993	26.7023	27.8773	27.8455	2	2	2	10.6	10.6	10.6	12.009
	0.4905	0.234671	P53990	P53990	IST1 homolog	IST1	26.67	26.4449	26.4639	26.1816	7	7	7	19.5	19.5	19.5	44.79
	0.826365	-0.994357	P53992	P53992	Protein transport protein Sec24C	SEC24C	22.9853	23.2984	23.7312	24.5412	3	3	3	2.9	2.9	2.9	19.944
	1.66333	-0.731795	P53999	P53999	Activated RNA polymerase II transcriptional coactivator p15	SUB1	26.3064	26.4595	27.1932	27.0363	2	2	2	15.7	15.7	15.7	14.078
	0.711998	-2.16817	P54136	P54136	Arginine--tRNA ligase, cytoplasmic	RARS	23.4411	21.1892	24.5097	24.457	6	6	6	8.6	8.6	8.6	36.393
+	2.41337	-0.612674	P54289	P54289	Voltage-dependent calcium channel subunit alpha-2/delta-1;Voltage-dependent calcium channel subunit alpha-2-1;Voltage-dependent calcium channel subunit delta-1	CACNA2D1	25.6058	25.6294	26.194	26.2666	7	7	7	5.9	5.9	5.9	45.724
+	2.48577	-0.569988	P54577	P54577	Tyrosine--tRNA ligase, cytoplasmic;Tyrosine--tRNA ligase, cytoplasmic, N-terminally processed	YARS	27.8875	27.9258	28.4502	28.5031	18	18	18	29	29	29	111.75
+	1.98733	-1.50789	P54578	P54578	Ubiquitin carboxyl-terminal hydrolase 14	USP14	26.647	26.5926	28.2795	27.9759	8	8	8	14.6	14.6	14.6	78.301
	1.23404	0.394794	P54652	P54652	Heat shock-related 70 kDa protein 2	HSPA2	29.1301	29.0466	28.6029	28.7841	19	10	9	28.8	16.4	15.2	139.07
	0.0247844	0.113276	P54709	P54709	Sodium/potassium-transporting ATPase subunit beta-3	ATP1B3	20.9515	23.3279	21.2098	22.843	2	2	2	6.8	6.8	6.8	11.656
	0.845343	0.365429	P54725	P54725	UV excision repair protein RAD23 homolog A	RAD23A	28.6775	28.3675	28.1488	28.1653	9	9	6	19.8	19.8	12.7	53.011
	0.241761	-0.106861	P54727	P54727	UV excision repair protein RAD23 homolog B	RAD23B	27.5568	27.8755	27.8078	27.8383	7	4	4	18.1	11.7	11.7	98.781
	1.52457	-1.09406	P54750	P54750	Calcium/calmodulin-dependent 3,5-cyclic nucleotide phosphodiesterase 1A	PDE1A	25.0167	24.6916	25.8432	26.0532	5	5	5	9.7	9.7	9.7	36.059
	0.746865	0.274034	P54819	P54819	Adenylate kinase 2, mitochondrial;Adenylate kinase 2, mitochondrial, N-terminally processed	AK2	26.5073	26.2439	26.1303	26.0728	3	3	3	14.6	14.6	14.6	20.993
	1.37766	-0.818373	P55010	P55010	Eukaryotic translation initiation factor 5	EIF5	20.3045	20.4814	21.0626	21.3601	1	1	1	2.6	2.6	2.6	6.6966
	0.922052	-2.00013	P55060	P55060	Exportin-2	CSE1L	23.7994	22.2757	25.0557	25.0197	4	4	4	4.2	4.2	4.2	26.052
	0.980171	0.368944	P55072	P55072	Transitional endoplasmic reticulum ATPase	VCP	30.1153	29.9675	29.5658	29.7792	22	22	22	22	22	22	147.28
	0.828743	-0.610499	P55084	P55084	Trifunctional enzyme subunit beta, mitochondrial;3-ketoacyl-CoA thiolase	HADHB	24.348	24.3377	24.6878	25.219	5	5	5	10.5	10.5	10.5	31.674
+	2.33106	2.0079	P55087	P55087	Aquaporin-4	AQP4	27.4139	27.3609	25.5146	25.2445	3	3	3	9.3	9.3	9.3	24.624
	0.158312	0.162095	P55145	P55145	Mesencephalic astrocyte-derived neurotrophic factor	MANF	23.8369	23.3221	23.6652	23.1696	2	2	2	11	11	11	11.731
	0.264448	0.0972433	P55196	P55196	Afadin	MLLT4	24.6966	24.6301	24.4361	24.6961	4	4	4	2.5	2.5	2.5	27.462
	0.843486	0.833744	P55263	P55263	Adenosine kinase	ADK	25.5119	26.2192	25.0641	24.9996	3	3	3	8.8	8.8	8.8	19.791
	1.18372	-0.600608	P55290	P55290	Cadherin-13	CDH13	26.2269	26.022	26.8503	26.5998	4	4	4	5.9	5.9	5.9	27.723
	2.23224	-0.321242	P55786;A6NEC2	P55786	Puromycin-sensitive aminopeptidase	NPEPPS	30.332	30.351	30.6855	30.64	29	29	29	27.6	27.6	27.6	202.06
	1.68997	-0.729168	P55809	P55809	Succinyl-CoA:3-ketoacid coenzyme A transferase 1, mitochondrial	OXCT1	29.4699	29.5342	30.3321	30.1304	14	14	14	23.7	23.7	23.7	98.825
	0.882711	-0.301289	P55854;P61956	P55854;P61956	Small ubiquitin-related modifier 3;Small ubiquitin-related modifier 2	SUMO3;SUMO2	28.1654	28.402	28.558	28.6119	3	3	2	27.2	27.2	15.5	36.905
	0.564547	-0.312429	P56192	P56192	Methionine--tRNA ligase, cytoplasmic	MARS	23.1207	23.486	23.7162	23.5154	1	1	1	1.2	1.2	1.2	10.829
	0.39612	-0.215423	P56211	P56211	cAMP-regulated phosphoprotein 19	ARPP19	27.3192	27.334	27.3382	27.7459	7	7	6	60.7	60.7	50.9	49.031
	1.2928	-1.05092	P56537;A0A0U1RQV5	P56537;A0A0U1RQV5	Eukaryotic translation initiation factor 6	EIF6	23.3115	23.7959	24.5573	24.6518	2	2	2	9.8	9.8	9.8	12.848
+	1.61144	-0.953726	P56545	P56545	C-terminal-binding protein 2	CTBP2	22.2391	22.5423	23.3341	23.3548	6	2	2	12.4	4.7	4.7	12.568
	0.958497	0.169992	P58546	P58546	Myotrophin	MTPN	26.7268	26.8169	26.5598	26.6438	3	3	3	28	28	28	24.677
	1.53755	0.499766	P58876	P58876	Histone H2B type 1-D	HIST1H2BD	25.0235	25.1916	24.6302	24.5854	7	1	1	61.1	8.7	8.7	6.1772
+	2.49766	1.02504	P59768	P59768	Guanine nucleotide-binding protein G(I)/G(S)/G(O) subunit gamma-2	GNG2	26.279	26.1768	25.1755	25.2302	2	2	2	26.8	26.8	26.8	15.285
	1.29919	-0.290976	P60174	P60174	Triosephosphate isomerase	TPI1	32.7473	32.6932	32.9491	33.0734	13	13	13	45.8	45.8	45.8	323.31
	0.532103	0.287534	P60201	P60201	Myelin proteolipid protein	PLP1	30.5493	30.2116	30.207	29.9788	4	4	4	15.2	15.2	15.2	39.704
	1.20629	1.04319	P60468	P60468	Protein transport protein Sec61 subunit beta	SEC61B	23.6649	23.1189	22.3439	22.3535	1	1	1	15.6	15.6	15.6	7.8824
	0.473377	-0.455864	P60520	P60520	Gamma-aminobutyric acid receptor-associated protein-like 2	GABARAPL2	27.1036	27.7998	28.0113	27.8038	7	7	5	45.3	45.3	35.9	48.102
	0.0714586	-0.0201836	P60660;P14649	P60660;P14649	Myosin light polypeptide 6;Myosin light chain 6B	MYL6;MYL6B	25.9586	25.8473	25.8487	25.9977	3	3	3	21.9	21.9	21.9	26.195
	0.391343	-0.144381	P63261;P60709;Q6S8J3;P0CG38;A5A3E0;Q562R1;P0CG39;Q9BYX7	P63261;P60709	Actin, cytoplasmic 2;Actin, cytoplasmic 2, N-terminally processed;Actin, cytoplasmic 1;Actin, cytoplasmic 1, N-terminally processed	ACTG1;ACTB	34.3072	34.5838	34.5901	34.5897	20	20	8	65.3	65.3	38.7	323.31
+	2.06774	-0.922167	P60842	P60842	Eukaryotic initiation factor 4A-I	EIF4A1	24.706	24.8773	25.7078	25.7198	12	5	5	29.3	13.8	13.8	31.858
	0.59188	-0.529028	P60866	P60866	40S ribosomal protein S20	RPS20	23.847	24.4086	24.4725	24.8411	2	2	2	19.3	19.3	19.3	12.792
	0.0158373	-0.00439453	P60880	P60880	Synaptosomal-associated protein 25	SNAP25	27.2964	27.4057	27.4228	27.2881	9	9	9	34	34	34	92.79
	1.04761	-0.194762	P60891	P60891	Ribose-phosphate pyrophosphokinase 1	PRPS1	28.1119	28.0483	28.3288	28.221	4	4	1	12.9	12.9	4.1	41.18
	0.932678	-0.280017	P60900	P60900	Proteasome subunit alpha type-6	PSMA6	27.1224	27.3151	27.4567	27.5408	6	6	6	28.5	28.5	28.5	42.354
	1.37108	-0.480943	P60953	P60953	Cell division control protein 42 homolog	CDC42	26.0177	26.1394	26.642	26.477	4	4	4	16.8	16.8	16.8	28.256
+	1.5546	-1.42213	P60981	P60981	Destrin	DSTN	26.4432	26.9136	28.0413	28.1598	6	5	5	36.4	32.1	32.1	32.57
	0.384948	0.0405807	P60983;O60234	P60983;O60234	Glia maturation factor beta;Glia maturation factor gamma	GMFB;GMFG	29.4313	29.4185	29.3453	29.4233	4	4	4	26.1	26.1	26.1	25.449
	0.273198	-0.0952349	P61006	P61006	Ras-related protein Rab-8A	RAB8A	25.6492	25.8985	25.896	25.8421	5	3	3	20.3	11.1	11.1	60.675
	1.03629	-1.04221	P61018	P61018	Ras-related protein Rab-4B	RAB4B	22.9674	23.6044	24.2091	24.4472	3	3	3	17.8	17.8	17.8	27.108
	0.146948	-0.0589056	P61019;Q8WUD1	P61019	Ras-related protein Rab-2A	RAB2A	25.4953	25.7258	25.7471	25.5917	3	3	3	15.6	15.6	15.6	19.225
	0.941978	0.324431	P61020	P61020	Ras-related protein Rab-5B	RAB5B	29.1014	28.8635	28.6404	28.6757	6	4	4	33.5	23.7	23.7	55.641
	0.992085	1.04025	P61026	P61026	Ras-related protein Rab-10	RAB10	29.4529	29.4646	28.0585	28.7785	6	5	4	27	21.5	18	32.031
+	2.14205	-1.25073	P61081	P61081	NEDD8-conjugating enzyme Ubc12	UBE2M	26.9694	26.9686	28.1129	28.3265	7	7	7	33.3	33.3	33.3	45.283
	1.63863	-0.600629	P61086	P61086	Ubiquitin-conjugating enzyme E2 K	UBE2K	25.8986	26.0737	26.5564	26.6171	3	3	3	14	14	14	22.251
	1.35772	-0.310398	P61088;Q5JXB2	P61088;Q5JXB2	Ubiquitin-conjugating enzyme E2 N;Putative ubiquitin-conjugating enzyme E2 N-like	UBE2N;UBE2NL	30.1592	30.1206	30.5147	30.3859	6	6	6	34.9	34.9	34.9	85.503
	0.479322	1.20084	P61106	P61106	Ras-related protein Rab-14	RAB14	26.8246	26.8839	26.598	24.7089	5	5	5	22.8	22.8	22.8	31.544
	0.00559949	0.00495052	P61158	P61158	Actin-related protein 3	ACTR3	27.6111	27.1055	27.2496	27.4571	8	8	5	19.1	19.1	14.8	52.072
	1.30772	-0.502654	P61160	P61160	Actin-related protein 2	ACTR2	28.0009	27.7738	28.413	28.367	5	5	5	11.7	11.7	11.7	32.828
	0.378416	-0.395404	P61163;P42025	P61163;P42025	Alpha-centractin;Beta-centractin	ACTR1A;ACTR1B	26.2458	26.6676	27.1814	26.5228	3	3	3	7.7	7.7	7.7	18.896
+	2.49893	-0.749097	P61201	P61201	COP9 signalosome complex subunit 2	COPS2	26.065	25.9824	26.7639	26.7817	7	7	7	15.1	15.1	15.1	42.624
+	2.90006	-1.16607	P84077;P61204;H0YGG7;F5H423	P84077;P61204;H0YGG7;F5H423	ADP-ribosylation factor 1;ADP-ribosylation factor 3	ARF1;ARF3	28.0413	28.0616	29.1774	29.2577	4	4	3	22.7	22.7	16.6	31.258
	0.28248	0.418955	P61221	P61221	ATP-binding cassette sub-family E member 1	ABCE1	24.1713	24.0799	24.2488	23.1645	1	1	1	1.3	1.3	1.3	6.4263
	0.343087	0.104742	P61224;P62834;A6NIZ1	P61224;P62834	Ras-related protein Rap-1b;Ras-related protein Rap-1A	RAP1B;RAP1A	27.3249	27.2195	27.0668	27.2681	3	3	3	16.3	16.3	16.3	18.923
	0.9017	0.453403	P61266;P32856	P61266	Syntaxin-1B	STX1B	29.4133	29.1221	28.9162	28.7123	8	8	6	24	24	18.8	66.44
	0.206541	-0.193076	P61313	P61313	60S ribosomal protein L15	RPL15	23.2502	23.8719	23.876	23.6323	2	2	2	9.3	9.3	9.3	12.032
+	1.69402	-1.41374	P61421	P61421	V-type proton ATPase subunit d 1	ATP6V0D1	23.4645	23.3724	25.0311	24.6332	2	2	2	6.8	6.8	6.8	12.96
+	1.77992	-1.70156	P61457	P61457	Pterin-4-alpha-carbinolamine dehydratase	PCBD1	22.9045	23.3462	24.8042	24.8496	2	2	2	17.3	17.3	17.3	11.865
	0.957161	-0.381718	P61586;P08134	P61586	Transforming protein RhoA	RHOA	27.5515	27.7878	27.9789	28.1238	5	5	4	22.3	22.3	16.6	33.702
	0.422655	-0.0793934	P61604;S4R3N1	P61604;S4R3N1	10 kDa heat shock protein, mitochondrial	HSPE1;HSPE1-MOB4	30.9524	31.0709	31.0526	31.1295	7	7	7	61.8	61.8	61.8	54.87
	0.0897671	0.0298872	P61758	P61758	Prefoldin subunit 3	VBP1	25.9225	26.115	26.0445	25.9333	4	4	4	19.3	19.3	19.3	44.749
+	4.60824	-1.94675	P61764;Q15833	P61764	Syntaxin-binding protein 1	STXBP1	29.5378	29.5534	31.4981	31.4866	18	18	18	27.8	27.8	27.8	195.44
+	1.71716	1.14349	P61769	P61769	Beta-2-microglobulin;Beta-2-microglobulin form pI 5.3	B2M	27.6345	27.4777	26.5529	26.2724	2	2	2	16.8	16.8	16.8	12.447
	1.4238	1.01091	P61925	P61925	cAMP-dependent protein kinase inhibitor alpha	PKIA	24.2305	23.8338	22.9829	23.0595	1	1	1	19.7	19.7	19.7	30.677
	0.896479	-0.176731	P61970	P61970	Nuclear transport factor 2	NUTF2	28.39	28.4432	28.6579	28.5289	2	2	2	11.8	11.8	11.8	11.995
	1.21061	-0.158078	P61978	P61978	Heterogeneous nuclear ribonucleoprotein K	HNRNPK	27.6428	27.693	27.8586	27.7934	7	7	7	16.6	16.6	16.6	48.429
+	2.09866	-1.4961	P61981	P61981	14-3-3 protein gamma;14-3-3 protein gamma, N-terminally processed	YWHAG	30.3968	30.1514	31.7155	31.8249	12	9	8	43.3	33.2	29.6	79.558
	0.445764	0.145259	P62072	P62072	Mitochondrial import inner membrane translocase subunit Tim10	TIMM10	24.9234	24.7072	24.6119	24.7282	1	1	1	10	10	10	6.1664
	1.70172	-0.722075	P62136	P62136	Serine/threonine-protein phosphatase PP1-alpha catalytic subunit	PPP1CA	24.8708	25.0771	25.7022	25.6899	5	5	3	15.5	15.5	10	32.199
	0.907482	-1.48444	P62191	P62191	26S protease regulatory subunit 4	PSMC1	23.9604	23.9389	24.857	26.0112	4	4	4	9.8	9.8	9.8	23.815
	1.60219	-0.728772	P62195;Q8NB90	P62195	26S protease regulatory subunit 8	PSMC5	24.9273	24.9852	25.5712	25.7988	6	6	6	17.7	17.7	17.7	39.892
	1.1623	-0.615783	P62258	P62258	14-3-3 protein epsilon	YWHAE	32.1482	31.8778	32.7326	32.5249	15	15	12	49.4	49.4	39.6	151.85
	0.161718	-0.107243	P62263	P62263	40S ribosomal protein S14	RPS14	24.497	24.4512	24.812	24.3506	2	2	2	15.9	15.9	15.9	13.536
	0.795755	1.11954	P62266	P62266	40S ribosomal protein S23	RPS23	23.8203	23.2051	22.8018	21.9846	3	3	3	28	28	28	25.668
	0.401762	0.413586	P62269	P62269	40S ribosomal protein S18	RPS18	24.7611	24.0464	24.1371	23.8432	3	3	3	19.7	19.7	19.7	18.629
+	1.6114	1.16569	P62306	P62306	Small nuclear ribonucleoprotein F	SNRPF	23.5207	23.6272	22.2303	22.5862	3	3	3	27.9	27.9	27.9	17.562
	0.914476	0.244177	P62312	P62312	U6 snRNA-associated Sm-like protein LSm6	LSM6	26.2544	26.4377	26.1227	26.0811	4	4	4	46.2	46.2	46.2	24.701
	0.0652772	-0.258841	P62316	P62316	Small nuclear ribonucleoprotein Sm D2	SNRPD2	23.3943	22.265	21.919	24.258	3	3	3	22	22	22	18.647
	0.538012	-0.342726	P62328	P62328	Thymosin beta-4;Hematopoietic system regulatory peptide	TMSB4X	30.7768	31.231	31.4249	31.2684	3	3	3	61.4	61.4	61.4	26.714
	1.3662	-0.74197	P62333	P62333	26S protease regulatory subunit 10B	PSMC6	24.1092	24.0373	24.6602	24.9702	4	4	4	10.3	10.3	10.3	22.983
	0.0981771	-0.035717	Q15907;P62491;P57735	Q15907;P62491	Ras-related protein Rab-11B;Ras-related protein Rab-11A	RAB11B;RAB11A	29.5461	29.7186	29.7547	29.5815	7	7	7	29.4	29.4	29.4	47.766
	0.201889	0.136231	P62495	P62495	Eukaryotic peptide chain release factor subunit 1	ETF1	24.7444	24.7195	24.836	24.3555	2	2	2	4.3	4.3	4.3	11.759
	1.49353	0.696717	P62701	P62701	40S ribosomal protein S4, X isoform	RPS4X	24.8071	24.5512	23.9825	23.9823	2	2	2	6.1	6.1	6.1	11.528
	0.48962	0.26088	P62745	P62745	Rho-related GTP-binding protein RhoB	RHOB	26.0048	26.317	25.7734	26.0267	2	2	2	10.2	10.2	10.2	11.112
	1.1474	0.872108	P62750	P62750	60S ribosomal protein L23a	RPL23A	24.5044	24.6656	23.4804	23.9454	2	2	2	15.4	15.4	15.4	13.853
	0.571633	-0.157153	P62760	P62760	Visinin-like protein 1	VSNL1	29.1219	28.9293	29.2207	29.1448	8	8	5	35.1	35.1	22	55.007
	0.302485	0.47763	P62805	P62805	Histone H4	HIST1H4A	28.7077	28.6592	27.624	28.7877	7	7	7	51.5	51.5	51.5	50.362
	0.310756	0.0731668	Q16778;P62807;P57053;P06899;O60814	Q16778;P62807;P57053;P06899;O60814	Histone H2B type 2-E;Histone H2B type 1-C/E/F/G/I;Histone H2B type F-S;Histone H2B type 1-J;Histone H2B type 1-K	HIST2H2BE;HIST1H2BC;H2BFS;HIST1H2BJ;HIST1H2BK	29.0286	29.094	28.9075	29.0688	7	7	1	61.1	61.1	8.7	86.691
	1.02052	-0.291716	P62820	P62820	Ras-related protein Rab-1A	RAB1A	30.4278	30.2707	30.6982	30.5837	6	6	3	23.4	23.4	10.2	42.896
	0.342279	-0.133576	P62826	P62826	GTP-binding nuclear protein Ran	RAN	31.2035	31.0383	31.1351	31.3739	10	10	10	39.8	39.8	39.8	134.02
+	2.62057	0.904706	P62829	P62829	60S ribosomal protein L23	RPL23	24.8806	24.9685	24.026	24.0137	2	2	2	22.9	22.9	22.9	17.365
	1.29518	1.11157	P62857	P62857	40S ribosomal protein S28	RPS28	24.9468	25.2004	24.1893	23.7348	2	2	2	29	29	29	39.935
	0.100279	-0.0936451	P62873;P16520	P62873	Guanine nucleotide-binding protein G(I)/G(S)/G(T) subunit beta-1	GNB1	30.0562	29.4277	29.8397	29.8315	6	6	2	16.8	16.8	5.6	46.014
	0.579066	0.16844	P62917	P62917	60S ribosomal protein L8	RPL8	25.3614	25.5697	25.2637	25.3306	2	2	2	10.5	10.5	10.5	12.88
	0.356699	0.0752096	P62937;P0DN26;A0A0B4J2A2;A0A075B767;A0A075B759;Q9Y536;F5H284;P0DN37	P62937	Peptidyl-prolyl cis-trans isomerase A;Peptidyl-prolyl cis-trans isomerase A, N-terminally processed	PPIA	30.933	30.8868	30.9099	30.7595	8	8	8	41.2	41.2	41.2	54.93
	1.54016	-0.648487	P62942;A0A087WV48	P62942	Peptidyl-prolyl cis-trans isomerase FKBP1A	FKBP1A	28.7423	28.9638	29.5218	29.4813	3	3	3	40.7	40.7	40.7	31.836
	1.29851	0.43189	P62993	P62993	Growth factor receptor-bound protein 2	GRB2	27.7269	27.89	27.4356	27.3175	7	7	7	23.5	23.5	23.5	43.796
+	2.09559	-1.26796	P63000;P60763;P15153	P63000;P60763	Ras-related C3 botulinum toxin substrate 1;Ras-related C3 botulinum toxin substrate 3	RAC1;RAC3	27.5815	27.7633	28.8711	29.0096	6	6	6	29.2	29.2	29.2	40.883
+	2.51556	-1.28147	P63010	P63010	AP-2 complex subunit beta	AP2B1	30.0699	29.9552	31.2523	31.3358	22	22	10	22.1	22.1	10.6	186.34
+	1.90792	-0.694739	P63104	P63104	14-3-3 protein zeta/delta	YWHAZ	31.7212	31.7543	32.3563	32.5087	11	8	7	40	29.8	26.1	84.513
	1.44389	-1.17901	P63151	P63151	Serine/threonine-protein phosphatase 2A 55 kDa regulatory subunit B alpha isoform	PPP2R2A	24.5573	24.7844	26.0498	25.65	3	3	3	6.9	6.9	6.9	27.682
	1.25265	-1.09484	P63165;G2XKQ0	P63165	Small ubiquitin-related modifier 1	SUMO1	23.4272	23.8965	24.8909	24.6225	3	3	3	36.6	36.6	36.6	19.387
+	2.32641	-2.58398	P63173	P63173	60S ribosomal protein L38	RPL38	21.5333	21.3533	23.8736	24.181	2	2	2	24.3	24.3	24.3	11.224
	1.77857	0.507307	P63208	P63208	S-phase kinase-associated protein 1	SKP1	29.36	29.2427	28.825	28.7631	3	3	3	13.5	13.5	13.5	17.768
+	1.85495	1.32711	P63218	P63218	Guanine nucleotide-binding protein G(I)/G(S)/G(O) subunit gamma-5	GNG5	25.544	25.3894	24.278	24.0012	2	2	2	25	25	25	13.23
	0.270243	0.0632496	P63241;Q6IS14;Q9GZV4	P63241;Q6IS14;Q9GZV4	Eukaryotic translation initiation factor 5A-1;Eukaryotic translation initiation factor 5A-1-like;Eukaryotic translation initiation factor 5A-2	EIF5A;EIF5AL1;EIF5A2	28.2788	28.1408	28.1972	28.096	6	6	6	33.8	33.8	33.8	74.812
	0.084006	0.143313	P63244	P63244	Guanine nucleotide-binding protein subunit beta-2-like 1;Guanine nucleotide-binding protein subunit beta-2-like 1, N-terminally processed	GNB2L1	26.4236	26.3694	26.8197	25.6866	6	6	6	16.7	16.7	16.7	38.278
+	2.55162	-4.72234	P63279	P63279	SUMO-conjugating enzyme UBC9	UBE2I	17.721	18.2221	22.6834	22.7044	1	1	1	7.6	7.6	7.6	8.1825
	1.37123	0.254176	P63302	P63302	Selenoprotein W	SEPW1	23.9391	24.0415	23.7538	23.7184	1	1	1	12.6	12.6	12.6	11.254
	0.561958	-0.626158	P67775;E5RI56	P67775	Serine/threonine-protein phosphatase 2A catalytic subunit alpha isoform	PPP2CA	27.7428	28.5614	28.6858	28.8708	3	3	1	7.8	7.8	2.6	18.816
	1.6322	0.513511	P67809;Q9Y2T7;P16989	P67809	Nuclease-sensitive element-binding protein 1	YBX1	24.6528	24.6188	24.0443	24.2003	4	4	4	20.1	20.1	20.1	58.623
+	3.91471	0.78202	P67936;Q2TAC2	P67936	Tropomyosin alpha-4 chain	TPM4	31.443	31.46	30.6681	30.6709	12	12	7	39.5	39.5	23.8	122.04
	1.04112	0.451137	P68036;A0A1B0GUS4	P68036;A0A1B0GUS4	Ubiquitin-conjugating enzyme E2 L3	UBE2L3	27.8009	28.0922	27.4821	27.5087	3	3	3	16.2	16.2	16.2	18.408
	1.33134	-0.43215	Q5VTE0;P68104	Q5VTE0;P68104	Putative elongation factor 1-alpha-like 3;Elongation factor 1-alpha 1	EEF1A1P5;EEF1A1	30.75	30.6343	31.2019	31.0468	15	15	7	35.5	35.5	18.4	129.43
+	1.77756	-1.04129	Q9BQE3;Q71U36;P68363;P0DPH8;P0DPH7;Q6PEY2;A6NHL2;Q9NY65	Q9BQE3;Q71U36;P68363;P0DPH8;P0DPH7;Q6PEY2	Tubulin alpha-1C chain;Tubulin alpha-1A chain;Tubulin alpha-1B chain;Tubulin alpha-3E chain	TUBA1C;TUBA1A;TUBA1B;TUBA3E	27.1928	27.3422	28.4227	28.1949	6	1	1	10.7	2.2	2.2	7.1161
	0.365597	-0.253295	P68366	P68366	Tubulin alpha-4A chain	TUBA4A	29.0568	28.6556	29.2731	28.946	7	7	2	12.7	12.7	4.2	46.289
	1.14201	-0.331205	P68371;Q3ZCM7	P68371;Q3ZCM7	Tubulin beta-4B chain;Tubulin beta-8 chain	TUBB4B;TUBB8	28.6652	28.8396	29.119	29.0482	12	12	1	28.1	28.1	2.7	139.5
	0.182677	-0.102042	P68402	P68402	Platelet-activating factor acetylhydrolase IB subunit beta	PAFAH1B2	27.2713	26.9563	27.0969	27.3348	4	4	3	5.2	5.2	5.2	22.242
	0.0139262	0.00375175	P68431;Q5TEC6;Q6NXT2;Q16695;P84243	P68431;Q5TEC6;Q6NXT2;Q16695;P84243	Histone H3.1;Histone H3;Histone H3.3C;Histone H3.1t;Histone H3.3	HIST1H3A;HIST2H3PS2;H3F3C;HIST3H3;H3F3A	28.1884	28.2196	28.1177	28.2828	5	5	2	39	39	26.5	69.603
	0.234185	0.161034	P68871	P68871	Hemoglobin subunit beta;LVV-hemorphin-7;Spinorphin	HBB	34.1551	34.1587	33.7475	34.2442	9	9	4	59.2	59.2	32	216.07
	0.588173	-0.274342	P69892	P69892	Hemoglobin subunit gamma-2	HBG2	25.446	25.5752	25.622	25.948	7	6	1	51	44.2	8.2	38.673
	0.882126	0.146221	P69905;P02008	P69905	Hemoglobin subunit alpha	HBA1	34.4109	34.3104	34.2452	34.1836	8	8	4	50.7	50.7	26.8	61.702
	1.76113	0.345654	P78324;Q9P1W8;H3BML4;O00241	P78324	Tyrosine-protein phosphatase non-receptor type substrate 1	SIRPA	29.2625	29.2542	28.8668	28.9586	8	8	8	15.3	15.3	15.3	63.913
	0.578361	0.314655	P78330	P78330	Phosphoserine phosphatase	PSPH	26.0141	25.9179	25.4524	25.8503	5	5	5	20.9	20.9	20.9	30.26
	1.33715	-1.17716	P78352	P78352	Disks large homolog 4	DLG4	22.4083	21.8857	23.3371	23.3111	6	4	4	8	5.1	5.1	23.072
+	2.13436	-1.73805	P78356	P78356	Phosphatidylinositol 5-phosphate 4-kinase type-2 beta	PIP4K2B	22.9307	22.9815	24.8417	24.5466	5	3	3	12.3	6.2	6.2	19.423
	0.476959	-0.491601	P78371	P78371	T-complex protein 1 subunit beta	CCT2	27.0223	27.6244	27.569	28.0609	10	10	10	23	23	23	74.801
	1.52198	-0.463734	P78417	P78417	Glutathione S-transferase omega-1	GSTO1	28.9202	29.0576	29.4074	29.4979	11	11	11	39.8	39.8	39.8	117.15
	0.165861	0.0244589	P78559	P78559	Microtubule-associated protein 1A;MAP1A heavy chain;MAP1 light chain LC2	MAP1A	31.1499	31.2499	31.1886	31.1623	45	43	43	15.8	15.1	15.1	323.31
	0.937775	-0.549793	P80404	P80404	4-aminobutyrate aminotransferase, mitochondrial	ABAT	28.924	29.331	29.7016	29.6529	14	14	14	23.2	23.2	23.2	94.564
	1.19696	0.20941	P80723	P80723	Brain acid soluble protein 1	BASP1	32.4191	32.4587	32.1777	32.2813	16	16	16	69.2	69.2	69.2	323.31
	0.427641	0.576383	P82909	P82909	28S ribosomal protein S36, mitochondrial	MRPS36	25.5194	25.6847	24.5253	25.526	2	2	2	23.3	23.3	23.3	13.043
+	2.91375	0.559052	P82970	P82970	High mobility group nucleosome-binding domain-containing protein 5	HMGN5	28.2349	28.2093	27.6483	27.6779	3	3	3	11.3	11.3	11.3	17.758
	0.275038	-0.11957	P82979;H0YHG0	P82979;H0YHG0	SAP domain-containing ribonucleoprotein	SARNP	26.08	26.1582	26.3929	26.0844	6	6	6	26.2	26.2	26.2	37.528
+	1.77807	-0.972445	P84074	P84074	Neuron-specific calcium-binding protein hippocalcin	HPCA	26.7768	26.9999	27.7997	27.9219	4	4	1	18.7	18.7	5.2	22.487
	0.772101	-0.360669	P84085	P84085	ADP-ribosylation factor 5	ARF5	25.9937	26.2548	26.5949	26.3749	4	3	3	23.9	17.8	17.8	21.118
+	3.18927	5.63833	P84103	P84103	Serine/arginine-rich splicing factor 3	SRSF3	29.2009	29.38	23.5401	23.7642	4	4	4	18.9	18.9	18.9	40.882
+	2.673	-1.664	P99999;CON__P62894	P99999	Cytochrome c	CYCS	28.2316	28.153	29.9222	29.7903	5	5	5	39	39	39	34.319
	0.751614	-0.288338	Q00169	Q00169	Phosphatidylinositol transfer protein alpha isoform	PITPNA	28.2385	28.2427	28.6697	28.3881	12	12	10	34.4	34.4	28.1	73.542
	1.87938	-0.61694	Q00610	Q00610	Clathrin heavy chain 1	CLTC	29.8875	29.9467	30.4689	30.5992	31	31	24	17.4	17.4	13.6	214.47
+	3.08838	0.438911	Q00688	Q00688	Peptidyl-prolyl cis-trans isomerase FKBP3	FKBP3	26.1484	26.1597	25.7264	25.7039	2	2	2	8	8	8	13.467
	1.02899	0.389837	Q00765	Q00765	Receptor expression-enhancing protein 5	REEP5	29.067	29.1083	28.5711	28.8246	3	3	3	14.8	14.8	14.8	46.344
+	1.95342	0.706068	Q00796	Q00796	Sorbitol dehydrogenase	SORD	27.6062	27.6057	26.975	26.8248	5	5	5	11.8	11.8	11.8	35.225
	0.353256	0.150176	Q00839	Q00839	Heterogeneous nuclear ribonucleoprotein U	HNRNPU	24.6813	24.5971	24.3363	24.6418	3	3	3	4.7	4.7	4.7	20.467
	0.29496	0.0898037	Q01082;P11277;Q9H254	Q01082	Spectrin beta chain, non-erythrocytic 1	SPTBN1	31.973	31.9392	31.9771	31.7555	66	66	62	26.3	26.3	24.9	323.31
	1.23361	1.11799	Q01130;Q9BRL6	Q01130	Serine/arginine-rich splicing factor 2	SRSF2	28.6869	28.4469	27.7048	27.1929	3	3	3	12.2	12.2	12.2	23.321
	1.89156	0.547536	Q01433	Q01433	AMP deaminase 2	AMPD2	25.3802	25.3612	24.7612	24.8851	5	5	5	5.5	5.5	5.5	29.386
+	2.12549	1.02061	Q01469	Q01469	Fatty acid-binding protein, epidermal	FABP5	30.4129	30.5589	29.4147	29.5159	8	8	8	45.9	45.9	45.9	60.368
	1.17623	-0.251882	Q01484;Q12955;Q9Y4W6;P16157	Q01484	Ankyrin-2	ANK2	28.4153	28.5108	28.764	28.6658	35	35	35	9.8	9.8	9.8	247.55
	0.850028	0.107762	Q01518	Q01518	Adenylyl cyclase-associated protein 1	CAP1	29.977	29.9835	29.8271	29.9178	17	17	16	32	32	30.3	199.97
	1.55309	-1.03642	Q01581	Q01581	Hydroxymethylglutaryl-CoA synthase, cytoplasmic	HMGCS1	22.9747	22.7116	23.9982	23.761	2	2	2	4.2	4.2	4.2	16.378
+	1.84899	1.26914	Q01650	Q01650	Large neutral amino acids transporter small subunit 1	SLC7A5	24.4576	24.5223	23.37	23.0717	1	1	1	2	2	2	6.7405
+	2.81756	-1.65051	Q01813	Q01813	ATP-dependent 6-phosphofructokinase, platelet type	PFKP	27.6177	27.6294	29.2098	29.3382	17	16	14	19.4	18.2	14.8	104.66
	2.0639	0.199631	Q01814	Q01814	Plasma membrane calcium-transporting ATPase 2	ATP2B2	24.8523	24.8302	24.6566	24.6266	6	3	3	6	3.1	3.1	20.543
+	2.01146	0.913095	Q01995	Q01995	Transgelin	TAGLN	29.161	29.2693	28.3749	28.2292	11	10	10	46.3	42.8	42.8	85.487
	1.32352	-1.14483	Q02218;Q9ULD0	Q02218;Q9ULD0	2-oxoglutarate dehydrogenase, mitochondrial;2-oxoglutarate dehydrogenase-like, mitochondrial	OGDH;OGDHL	23.2271	23.2733	24.6528	24.1373	4	4	4	3.8	3.8	3.8	22.715
	0.730545	0.0769329	Q02246	Q02246	Contactin-2	CNTN2	25.9734	25.8964	25.8534	25.8625	8	8	8	9	9	9	53.611
	0.538711	-0.198153	Q02252	Q02252	Methylmalonate-semialdehyde dehydrogenase [acylating], mitochondrial	ALDH6A1	30.4631	30.4627	30.5224	30.7997	16	16	16	28	28	28	146.84
	1.84807	0.567201	Q02543	Q02543	60S ribosomal protein L18a	RPL18A	23.0828	23.2074	22.5499	22.6058	1	1	1	5.7	5.7	5.7	6.468
+	2.11918	-1.43103	Q02750;A0A1B0GUL7	Q02750;A0A1B0GUL7	Dual specificity mitogen-activated protein kinase kinase 1	MAP2K1	27.9178	27.6669	29.2248	29.2219	12	12	6	21.6	21.6	12.7	77.093
+	2.41953	-0.610659	Q02790	Q02790	Peptidyl-prolyl cis-trans isomerase FKBP4;Peptidyl-prolyl cis-trans isomerase FKBP4, N-terminally processed	FKBP4	28.4104	28.3494	28.9682	29.0128	13	13	13	30.9	30.9	30.9	102
	0.152115	0.199911	Q02818	Q02818	Nucleobindin-1	NUCB1	25.3859	25.5091	24.7947	25.7004	4	4	4	8.7	8.7	8.7	27.654
	0.382926	-1.62202	Q02952	Q02952	A-kinase anchor protein 12	AKAP12	28.4353	28.4591	28.483	31.6554	22	22	22	13	13	13	163.31
	0.534981	-0.679583	Q04637	Q04637	Eukaryotic translation initiation factor 4 gamma 1	EIF4G1	26.5943	25.6368	26.78	26.8103	11	11	10	7.8	7.8	7.3	76.859
	0.528265	-0.245863	Q04760	Q04760	Lactoylglutathione lyase	GLO1	29.8131	30.1173	30.2987	30.1235	6	6	6	26.1	26.1	26.1	39.145
	2.23237	-0.386913	Q04837	Q04837	Single-stranded DNA-binding protein, mitochondrial	SSBP1	27.981	28.0366	28.3851	28.4064	4	4	4	27	27	27	29.922
+	3.08107	-1.12231	Q04917	Q04917	14-3-3 protein eta	YWHAH	29.1468	29.0828	30.2322	30.2421	12	9	9	43.5	33.3	33.3	116.33
	0.180044	-0.142108	Q05086	Q05086	Ubiquitin-protein ligase E3A	UBE3A	22.5259	22.697	23.0186	22.4885	1	1	1	1.5	1.5	1.5	9.3479
+	3.8576	-3.84722	Q05193	Q05193	Dynamin-1	DNM1	24.3453	24.4214	28.2552	28.206	15	15	12	15.5	15.5	11.9	98.346
	0.722717	-1.64571	Q05329	Q05329	Glutamate decarboxylase 2	GAD2	22.9489	24.629	25.4056	25.4637	3	3	2	5	5	3.2	20.142
	2.08378	-0.527411	Q05639	Q05639	Elongation factor 1-alpha 2	EEF1A2	28.0191	28.012	28.591	28.4949	13	5	5	30.2	10.8	10.8	45.556
	2.22491	0.388655	Q05682	Q05682	Caldesmon	CALD1	26.563	26.6031	26.1719	26.2169	7	7	7	9.8	9.8	9.8	56.051
	1.01466	-0.432836	Q06124	Q06124	Tyrosine-protein phosphatase non-receptor type 11	PTPN11	28.3683	28.5789	28.8062	29.0066	22	22	22	40.7	40.7	40.7	166.94
	1.40064	-0.589185	Q06203	Q06203	Amidophosphoribosyltransferase	PPAT	23.7777	23.9994	24.4289	24.5266	5	5	5	10.4	10.4	10.4	30.196
	0.985887	0.319596	Q06323	Q06323	Proteasome activator complex subunit 1	PSME1	26.9811	27.0346	26.5799	26.7966	6	6	6	25.7	25.7	25.7	38.999
	1.87953	0.349334	Q06830	Q06830	Peroxiredoxin-1	PRDX1	32.2184	32.2284	31.8338	31.9143	14	14	11	60.8	60.8	51.3	137.61
	0.872329	-0.184737	Q07020	Q07020	60S ribosomal protein L18	RPL18	21.9331	22.0838	22.1972	22.1892	1	1	1	5.9	5.9	5.9	6.5139
	0.923059	0.291506	Q07157	Q07157	Tight junction protein ZO-1	TJP1	21.2852	21.489	21.1395	21.0518	2	2	2	1.2	1.2	1.2	12.912
	1.45175	0.411285	Q07666;Q5VWX1	Q07666	KH domain-containing, RNA-binding, signal transduction-associated protein 1	KHDRBS1	27.0787	27.0127	26.5621	26.7066	4	4	4	9	9	9	27.3
	0.615534	0.352064	Q07812	Q07812	Apoptosis regulator BAX	BAX	26.1279	26.5019	26.0678	25.8579	3	3	3	16.7	16.7	16.7	20.445
	0.756361	2.60868	Q07954	Q07954	Prolow-density lipoprotein receptor-related protein 1;Low-density lipoprotein receptor-related protein 1 85 kDa subunit;Low-density lipoprotein receptor-related protein 1 515 kDa subunit;Low-density lipoprotein receptor-related protein 1 intracellular domain	LRP1	21.9163	24.4458	20.5706	20.5742	4	4	4	0.9	0.9	0.9	26.254
+	2.81639	2.73523	Q07955;Q13242	Q07955	Serine/arginine-rich splicing factor 1	SRSF1	25.6547	25.8408	22.9597	23.0653	4	4	4	14.5	14.5	14.5	26.779
+	2.50944	-3.34089	Q07960	Q07960	Rho GTPase-activating protein 1	ARHGAP1	20.7817	21.0718	24.3845	24.1508	3	3	3	6.8	6.8	6.8	18.991
	0.254827	0.155706	Q08209	Q08209	Serine/threonine-protein phosphatase 2B catalytic subunit alpha isoform	PPP3CA	32.5965	32.1528	32.2052	32.2326	16	16	11	32.1	32.1	22.5	166.96
	1.03222	0.350253	Q08257	Q08257	Quinone oxidoreductase	CRYZ	29.91	29.7843	29.5931	29.4007	13	13	13	39.8	39.8	39.8	119.75
	1.66984	0.794825	Q08380	Q08380	Galectin-3-binding protein	LGALS3BP	26.117	26.2937	25.3321	25.4889	3	3	3	4.6	4.6	4.6	18.804
	2.01573	-0.576577	Q08495	Q08495	Dematin	DMTN	27.1161	27.1266	27.7547	27.6411	11	11	11	30.9	30.9	30.9	123.33
	0.152201	-0.18065	Q08722	Q08722	Leukocyte surface antigen CD47	CD47	25.882	26.5696	26.1781	26.6348	3	3	3	9	9	9	19.235
+	2.21944	-2.37532	Q08945	Q08945	FACT complex subunit SSRP1	SSRP1	20.7617	21.0573	23.173	23.3966	3	3	3	5.2	5.2	5.2	17.531
	0.4094	-0.13733	Q08AM6	Q08AM6	Protein VAC14 homolog	VAC14	22.1315	22.1493	22.1521	22.4034	2	2	2	2.6	2.6	2.6	12.628
+	2.65741	1.39766	Q09666;P48552	Q09666	Neuroblast differentiation-associated protein AHNAK	AHNAK	30.848	30.8033	29.4897	29.3662	59	59	59	21.4	21.4	21.4	323.31
	0.921655	0.277836	Q0VDG4	Q0VDG4	Secernin-3	SCRN3	24.0815	23.8745	23.6777	23.7225	2	2	2	4.7	4.7	4.7	13.18
	0.720594	3.20174	Q0VF96	Q0VF96	Cingulin-like protein 1	CGNL1	23.2949	23.023	21.5923	18.3221	2	2	2	1.6	1.6	1.6	11.524
	1.23451	-0.744146	Q0VGL1	Q0VGL1	Ragulator complex protein LAMTOR4;Ragulator complex protein LAMTOR4, N-terminally processed	LAMTOR4	20.4607	20.2665	21.2687	20.9468	1	1	1	10.1	10.1	10.1	6.7609
	1.19347	-0.820184	Q10567	Q10567	AP-1 complex subunit beta-1	AP1B1	27.5184	27.5442	28.1336	28.5693	17	5	5	16.6	5.3	5.3	36.547
	1.30444	-1.11347	Q10713	Q10713	Mitochondrial-processing peptidase subunit alpha	PMPCA	25.0045	25.5179	26.352	26.3973	6	6	6	11.2	11.2	11.2	76.51
+	2.19502	-1.41186	Q12756;O43896;O60333	Q12756	Kinesin-like protein KIF1A	KIF1A	23.0379	23.2597	24.584	24.5374	4	4	4	2.7	2.7	2.7	26.136
	0.0341013	0.0215979	Q12765	Q12765	Secernin-1	SCRN1	30.1034	29.9061	30.159	29.8073	13	13	13	25.4	25.4	25.4	101.64
	0.184106	0.128633	Q12792	Q12792	Twinfilin-1	TWF1	25.0667	24.5815	24.7419	24.6489	4	3	3	10	8	8	88.902
+	2.38899	4.23901	Q12805	Q12805	EGF-containing fibulin-like extracellular matrix protein 1	EFEMP1	23.7231	23.5194	19.6341	19.1303	2	2	2	3.9	3.9	3.9	12.548
	0.89054	0.178638	Q12860	Q12860	Contactin-1	CNTN1	30.9999	30.8699	30.7852	30.7273	18	18	18	19.4	19.4	19.4	323.31
	0.478159	-0.232512	Q12904	Q12904	Aminoacyl tRNA synthase complex-interacting multifunctional protein 1;Endothelial monocyte-activating polypeptide 2	AIMP1	23.8792	24.0216	24.0139	24.3519	2	2	2	8.7	8.7	8.7	14.172
	1.12003	-1.69091	Q12905	Q12905	Interleukin enhancer-binding factor 2	ILF2	20.2754	20.5305	21.6163	22.5714	1	1	1	2.6	2.6	2.6	6.5169
	1.01772	0.144412	Q12906	Q12906	Interleukin enhancer-binding factor 3	ILF3	26.7294	26.6413	26.5211	26.5607	7	7	6	8.5	8.5	7.5	43.191
+	1.86289	-1.18413	Q12931	Q12931	Heat shock protein 75 kDa, mitochondrial	TRAP1	25.7701	25.5889	26.7567	26.9705	11	11	11	14.6	14.6	14.6	72.007
	0.826283	-0.275674	Q12959	Q12959	Disks large homolog 1	DLG1	26.8286	26.7406	26.9482	27.1723	11	11	7	13.1	13.1	8.4	72.988
	3.31225	0.334181	Q13011	Q13011	Delta(3,5)-Delta(2,4)-dienoyl-CoA isomerase, mitochondrial	ECH1	29.0821	29.0681	28.7385	28.7434	7	7	4	21	21	11.9	49.956
	1.74153	-0.409364	Q13098	Q13098	COP9 signalosome complex subunit 1	GPS1	26.403	26.4557	26.888	26.7894	5	5	5	10.8	10.8	10.8	45.123
	0.162104	0.123834	Q13126;F2Z2F3	Q13126;F2Z2F3	S-methyl-5-thioadenosine phosphorylase	MTAP	28.253	28.7865	28.4088	28.383	6	6	6	18.7	18.7	18.7	38.1
+	1.96132	-1.81937	Q13153	Q13153	Serine/threonine-protein kinase PAK 1	PAK1	28.196	27.8144	29.8053	29.8439	14	14	9	27.9	27.9	20.4	115.62
	1.09115	-0.846516	Q13162	Q13162	Peroxiredoxin-4	PRDX4	22.7656	22.9109	23.9312	23.4383	5	3	3	18.8	12.2	12.2	18.51
	1.2968	-0.699289	Q13177	Q13177	Serine/threonine-protein kinase PAK 2;PAK-2p27;PAK-2p34	PAK2	26.2337	25.9128	26.8035	26.7416	13	10	10	28.4	22.9	22.9	70.712
+	2.58079	-0.941593	Q13200	Q13200	26S proteasome non-ATPase regulatory subunit 2	PSMD2	26.2085	26.2096	27.1023	27.199	9	9	9	9.7	9.7	9.7	91.31
	1.32437	0.576701	Q13228	Q13228	Selenium-binding protein 1	SELENBP1	29.0081	29.2356	28.6085	28.4818	11	11	11	22.5	22.5	22.5	72.468
	0.982947	0.373298	Q13303	Q13303	Voltage-gated potassium channel subunit beta-2	KCNAB2	25.0453	24.8073	24.6074	24.4986	3	3	3	7.1	7.1	7.1	17.565
	0.794879	-0.333174	Q13310;Q5JQF8	Q13310	Polyadenylate-binding protein 4	PABPC4	22.9583	23.2389	23.4912	23.3723	7	2	2	9.8	2.8	2.8	11.618
	1.79137	-0.41315	Q13347	Q13347	Eukaryotic translation initiation factor 3 subunit I	EIF3I	23.7602	23.8221	24.161	24.2476	3	3	3	9.2	9.2	9.2	18.369
+	2.63908	-1.09533	Q13362	Q13362	Serine/threonine-protein phosphatase 2A 56 kDa regulatory subunit gamma isoform	PPP2R5C	23.6177	23.5584	24.7268	24.64	5	2	2	9	3.8	3.8	12.695
	1.83294	-0.33951	Q13363	Q13363	C-terminal-binding protein 1	CTBP1	28.4419	28.3955	28.7237	28.7928	10	10	6	18.4	18.4	10.7	62.471
+	3.24001	-2.55399	Q13367	Q13367	AP-3 complex subunit beta-2	AP3B2	27.1665	27.1473	29.6504	29.7715	22	22	18	20.5	20.5	17.1	250.7
	1.67524	-0.260241	Q13404;I3L0A0	Q13404;I3L0A0	Ubiquitin-conjugating enzyme E2 variant 1	UBE2V1;TMEM189-UBE2V1	29.7788	29.8556	30.0758	30.0791	10	10	5	60.5	60.5	36.1	78.585
	0.874016	-0.28966	Q13428	Q13428	Treacle protein	TCOF1	27.5707	27.776	28.0213	27.9047	20	20	20	13.5	13.5	13.5	134.6
	0.875582	1.06557	Q13435	Q13435	Splicing factor 3B subunit 2	SF3B2	21.5752	22.1963	21.1225	20.5179	3	3	3	3.7	3.7	3.7	17.693
	0.915261	0.14179	Q13442	Q13442	28 kDa heat- and acid-stable phosphoprotein	PDAP1	26.8182	26.7628	26.6017	26.6957	4	4	4	15.5	15.5	15.5	25.688
	1.68407	0.324376	Q13449	Q13449	Limbic system-associated membrane protein	LSAMP	29.8081	29.8706	29.4793	29.5506	7	7	7	20.1	20.1	20.1	53.425
	0.0498173	-0.0656004	Q13451	Q13451	Peptidyl-prolyl cis-trans isomerase FKBP5;Peptidyl-prolyl cis-trans isomerase FKBP5, N-terminally processed	FKBP5	25.3386	24.5145	24.8861	25.0982	5	5	5	11.2	11.2	11.2	31.941
	0.00420945	-0.00706673	Q13492	Q13492	Phosphatidylinositol-binding clathrin assembly protein	PICALM	25.3985	25.9896	26.1265	25.2757	9	7	7	14.4	12.1	12.1	79.884
	0.118161	0.125251	Q13496	Q13496	Myotubularin	MTM1	23.6055	22.8856	23.1492	23.0914	2	1	1	3.2	1.7	1.7	7.4585
	1.21193	0.530732	Q13510	Q13510	Acid ceramidase;Acid ceramidase subunit alpha;Acid ceramidase subunit beta	ASAH1	25.5739	25.3001	24.8894	24.9231	4	4	4	8.4	8.4	8.4	22.985
	0.392668	0.201749	Q13522	Q13522	Protein phosphatase 1 regulatory subunit 1A	PPP1R1A	22.6627	23.0408	22.6129	22.6871	2	2	2	11.7	11.7	11.7	11.934
	0.360953	0.226442	Q13542	Q13542	Eukaryotic translation initiation factor 4E-binding protein 2	EIF4EBP2	25.0908	24.6272	24.5994	24.6656	2	2	2	24.2	24.2	24.2	20.602
	1.28235	-0.618382	Q13561	Q13561	Dynactin subunit 2	DCTN2	25.6008	25.7822	26.4257	26.1941	5	5	5	12.2	12.2	12.2	34.158
	0.257906	0.125459	Q13564	Q13564	NEDD8-activating enzyme E1 regulatory subunit	NAE1	26.9138	26.6097	26.7271	26.5455	3	3	3	6	6	6	19.258
+	2.35098	-1.37136	Q13596	Q13596	Sorting nexin-1	SNX1	21.7138	21.7745	23.0288	23.2022	4	3	3	8.8	6.7	6.7	29.698
	1.15749	-0.270163	Q13616	Q13616	Cullin-1	CUL1	27.2236	27.1615	27.5312	27.3941	11	11	11	13	13	13	69.74
+	2.12479	-1.79335	Q13617	Q13617	Cullin-2	CUL2	24.834	24.5303	26.5122	26.4387	8	8	8	8.9	8.9	8.9	48.36
	1.40287	-0.391484	Q13618	Q13618	Cullin-3	CUL3	27.771	27.6415	28.0503	28.1451	12	12	12	16.4	16.4	16.4	77.1
	0.323874	0.216307	Q13619	Q13619	Cullin-4A	CUL4A	24.2724	24.1196	24.2151	23.7442	6	2	2	7	2.2	2.2	12.754
	0.128959	0.0720234	Q13620	Q13620	Cullin-4B	CUL4B	27.0172	27.3071	27.2153	26.9648	15	15	11	16.8	16.8	12.8	130.07
+	2.17954	-1.27917	Q13642	Q13642	Four and a half LIM domains protein 1	FHL1	24.2225	24.0519	25.4768	25.3559	2	2	2	7.7	7.7	7.7	14.386
+	1.92949	1.08267	Q13740	Q13740	CD166 antigen	ALCAM	25.8041	25.7333	24.7991	24.573	4	4	4	5.3	5.3	5.3	24.636
	0.875904	0.0732822	Q13813	Q13813	Spectrin alpha chain, non-erythrocytic 1	SPTAN1	32.4843	32.5365	32.4228	32.4515	74	74	74	26.9	26.9	26.9	323.31
+	1.9387	-0.992889	Q13825	Q13825	Methylglutaconyl-CoA hydratase, mitochondrial	AUH	26.7654	26.856	27.9011	27.7062	6	6	6	17.1	17.1	17.1	43.83
	0.487507	0.214918	Q13867	Q13867	Bleomycin hydrolase	BLMH	26.6784	26.4652	26.2292	26.4846	6	6	6	12.5	12.5	12.5	37.688
+	1.63052	-1.10614	Q13884	Q13884	Beta-1-syntrophin	SNTB1	21.8554	22.0469	22.914	23.2005	2	2	2	5	5	5	16.488
+	2.20957	-2.37562	Q13885;Q9BVA1	Q13885;Q9BVA1	Tubulin beta-2A chain;Tubulin beta-2B chain	TUBB2A;TUBB2B	23.5428	23.9141	26.0779	26.1302	10	2	1	20.9	5.4	2.7	16.794
	0.819027	-0.217468	Q13907	Q13907	Isopentenyl-diphosphate Delta-isomerase 1	IDI1	24.9714	25.0557	25.3172	25.1447	2	2	2	9.7	9.7	9.7	14.059
+	1.97779	2.53263	Q13938	Q13938	Calcyphosin	CAPS	26.4664	26.2599	23.5898	24.0712	3	3	3	10.9	10.9	10.9	19.031
	1.58341	-0.464615	Q14008	Q14008	Cytoskeleton-associated protein 5	CKAP5	25.9042	26.0529	26.4615	26.4249	12	12	12	6.3	6.3	6.3	81.152
	0.942343	1.57276	Q14019	Q14019	Coactosin-like protein	COTL1	30.1337	29.6907	28.8783	27.8006	5	5	5	31.7	31.7	31.7	35.122
+	1.59817	-0.984282	Q14088	Q14088	Ras-related protein Rab-33A	RAB33A	21.9127	22.1628	22.9232	23.1208	2	2	2	9.3	9.3	9.3	12.518
	0.300332	-0.363864	Q14103	Q14103	Heterogeneous nuclear ribonucleoprotein D0	HNRNPD	27.5677	26.6753	27.4667	27.5041	3	3	3	9	9	9	18.423
	0.191667	-0.103775	Q14108	Q14108	Lysosome membrane protein 2	SCARB2	22.881	23.1383	22.9707	23.2561	2	2	2	3.6	3.6	3.6	11.939
	0.670988	0.989185	Q14118	Q14118	Dystroglycan;Alpha-dystroglycan;Beta-dystroglycan	DAG1	26.9739	27.235	26.6484	25.5821	3	3	3	3.5	3.5	3.5	20.466
+	2.17199	-0.84224	Q14141	Q14141	Septin-6	2020-09-06	26.2168	26.3509	27.1079	27.1443	14	6	6	25.1	11.1	11.1	91.231
	1.28996	-0.611938	Q14194	Q14194	Dihydropyrimidinase-related protein 1	CRMP1	29.7431	29.8974	30.3104	30.554	19	16	15	34.6	28.1	26.9	111.13
	0.446318	0.135949	Q14195;Q14117	Q14195	Dihydropyrimidinase-related protein 3	DPYSL3	30.1501	30.372	30.0959	30.1543	16	12	12	30.2	24.9	24.9	104.66
+	2.41412	-1.62097	Q14203	Q14203	Dynactin subunit 1	DCTN1	24.427	24.6032	26.0869	26.1852	10	10	10	8.8	8.8	8.8	65.142
+	2.25789	-0.901484	Q14204	Q14204	Cytoplasmic dynein 1 heavy chain 1	DYNC1H1	26.3087	26.4428	27.2825	27.2719	24	24	24	5.7	5.7	5.7	151.56
	0.550731	-0.318628	Q14232	Q14232	Translation initiation factor eIF-2B subunit alpha	EIF2B1	23.3198	23.7432	23.9021	23.7982	3	3	3	10.2	10.2	10.2	18.673
	1.4907	-0.461811	Q14240	Q14240	Eukaryotic initiation factor 4A-II;Eukaryotic initiation factor 4A-II, N-terminally processed	EIF4A2	28.449	28.2854	28.8525	28.8056	13	13	6	35.4	35.4	19.9	105.18
+	1.88468	1.79273	Q14244	Q14244	Ensconsin	MAP7	26.1929	25.9013	24.1077	24.4009	5	5	5	6.8	6.8	6.8	32.787
	1.08167	-0.499218	Q14247	Q14247	Src substrate cortactin	CTTN	27.5999	27.4569	28.1634	27.8919	11	11	11	22.5	22.5	22.5	93.766
+	2.40721	0.661761	Q14254	Q14254	Flotillin-2	FLOT2	24.2834	24.2599	23.6497	23.57	3	3	3	7.2	7.2	7.2	19.833
	1.20681	-0.424705	Q14444	Q14444	Caprin-1	CAPRIN1	22.747	22.5966	23.0148	23.1783	1	1	1	1.6	1.6	1.6	7.4855
	1.37306	-0.44676	Q14498	Q14498	RNA-binding protein 39	RBM39	22.5636	22.5046	23.0712	22.8906	1	1	1	1.9	1.9	1.9	7.0897
	0.191453	0.138308	Q14515	Q14515	SPARC-like protein 1	SPARCL1	26.821	26.4782	26.3207	26.7019	4	4	4	5.9	5.9	5.9	24.321
	0.0251397	0.0401325	Q14558	Q14558	Phosphoribosyl pyrophosphate synthase-associated protein 1	PRPSAP1	25.9271	26.3297	26.5501	25.6265	6	6	5	18	18	14	44.671
	1.13995	-0.141049	Q14576	Q14576	ELAV-like protein 3	ELAVL3	23.2043	23.1285	23.2941	23.3208	2	1	1	4.9	3	3	7.0271
	0.483603	-0.139598	Q14624;CON__Q3T052	Q14624	Inter-alpha-trypsin inhibitor heavy chain H4;70 kDa inter-alpha-trypsin inhibitor heavy chain H4;35 kDa inter-alpha-trypsin inhibitor heavy chain H4	ITIH4	25.5498	25.3654	25.5393	25.6551	5	5	5	5.4	5.4	5.4	33.422
	0.362023	-0.668324	Q14677	Q14677	Clathrin interactor 1	CLINT1	22.5686	22.7363	22.6367	24.0048	2	2	2	4	4	4	11.964
	0.921691	-0.253434	Q14696	Q14696	LDLR chaperone MESD	MESDC2	25.4826	25.4164	25.6121	25.7937	3	3	3	12	12	12	18.927
	1.00689	-0.466521	Q14697	Q14697	Neutral alpha-glucosidase AB	GANAB	26.5766	26.4308	27.1107	26.8297	5	5	5	4.7	4.7	4.7	29.671
	1.1463	1.20205	Q14764	Q14764	Major vault protein	MVP	24.1049	24.0077	22.5181	23.1904	3	3	3	3.5	3.5	3.5	19.22
	0.441537	-0.0934744	Q14847	Q14847	LIM and SH3 domain protein 1	LASP1	28.8373	28.7235	28.818	28.9298	8	8	8	34.1	34.1	34.1	54.834
	1.57306	-0.644597	Q14894	Q14894	Ketimine reductase mu-crystallin	CRYM	29.1538	28.9465	29.6659	29.7236	9	9	9	23.9	23.9	23.9	84.481
+	2.11798	0.644813	Q14914	Q14914	Prostaglandin reductase 1	PTGR1	28.3381	28.4338	27.7715	27.7108	4	4	4	12.2	12.2	12.2	28.932
+	3.73577	-1.37251	Q14974	Q14974	Importin subunit beta-1	KPNB1	28.3249	28.362	29.7143	29.7175	13	13	13	15.8	15.8	15.8	96.659
	1.40061	0.459552	Q14978	Q14978	Nucleolar and coiled-body phosphoprotein 1	NOLC1	29.4049	29.2614	28.935	28.8122	17	17	17	20.5	20.5	20.5	128.92
	0.938507	0.187139	Q14982	Q14982	Opioid-binding protein/cell adhesion molecule	OPCML	28.6457	28.5682	28.4777	28.3619	6	3	3	15.9	8.4	8.4	19.468
+	2.03498	1.4796	Q14CZ8	Q14CZ8	Hepatocyte cell adhesion molecule	HEPACAM	27.4503	27.1688	25.8557	25.8042	3	3	3	8.2	8.2	8.2	19.437
	1.88355	-0.485802	Q15008	Q15008	26S proteasome non-ATPase regulatory subunit 6	PSMD6	25.9015	25.8358	26.3999	26.309	4	4	4	9.8	9.8	9.8	32.959
	0.75129	0.6975	Q15019	Q15019	Septin-2	2020-09-02	29.0935	28.9823	28.6767	28.0042	6	6	6	11.6	11.6	11.6	68.45
	0.0739402	-0.0574255	Q15046	Q15046	Lysine--tRNA ligase	KARS	25.7051	25.2759	25.6878	25.408	6	6	6	8.4	8.4	8.4	37.226
	0.663496	-0.228638	Q15056	Q15056	Eukaryotic translation initiation factor 4H	EIF4H	26.6661	26.5649	26.9622	26.7261	3	3	3	9.7	9.7	9.7	17.317
	1.61823	-0.29569	Q15075	Q15075	Early endosome antigen 1	EEA1	28.1288	28.0675	28.3586	28.4292	31	31	31	22	22	22	207.45
	1.34739	0.849665	Q15084	Q15084	Protein disulfide-isomerase A6	PDIA6	23.7635	23.8899	23.1525	22.8016	1	1	1	2.3	2.3	2.3	6.1974
+	1.75579	-1.5542	Q15102	Q15102	Platelet-activating factor acetylhydrolase IB subunit gamma	PAFAH1B3	24.887	25.2423	26.5095	26.7283	4	4	4	16	16	16	25.121
	0.343115	0.931348	Q15111	Q15111	Inactive phospholipase C-like protein 1	PLCL1	26.3137	26.4707	26.4679	24.4539	5	5	4	5	5	4.2	34.803
	0.885588	-0.798027	Q15126	Q15126	Phosphomevalonate kinase	PMVK	23.703	23.212	24.0503	24.4608	3	3	3	14.1	14.1	14.1	18.535
	1.61321	-0.718401	Q15149;P58107	Q15149	Plectin	PLEC	27.8431	27.6623	28.4013	28.5409	48	48	48	9.8	9.8	9.8	323.31
+	2	-0.644778	Q15172	Q15172	Serine/threonine-protein phosphatase 2A 56 kDa regulatory subunit alpha isoform	PPP2R5A	25.8016	25.8903	26.5382	26.4433	4	4	4	8.6	8.6	8.6	25.768
	0.225893	0.174821	Q15181	Q15181	Inorganic pyrophosphatase	PPA1	28.1252	27.8302	27.5665	28.0392	6	6	6	18	18	18	37.268
	0.199912	-0.277737	Q15233	Q15233	Non-POU domain-containing octamer-binding protein	NONO	22.6052	23.4998	23.1187	23.5418	3	3	3	4.2	4.2	4.2	17.373
	1.13674	-0.570245	Q15257	Q15257	Serine/threonine-protein phosphatase 2A activator	PPP2R4	28.2228	27.9838	28.7846	28.5625	7	7	7	15.1	15.1	15.1	45.744
+	2.76577	1.24051	Q15274;C9JCJ5	Q15274;C9JCJ5	Nicotinate-nucleotide pyrophosphorylase [carboxylating]	QPRT	26.8085	26.7685	25.5006	25.5954	2	2	2	6.7	6.7	6.7	14.788
	0.312338	1.19237	Q15286;Q15771	Q15286	Ras-related protein Rab-35	RAB35	26.83	26.7924	27.0301	24.2076	4	4	4	17.9	17.9	17.9	72.524
	1.01352	-1.83545	Q15311	Q15311	RalA-binding protein 1	RALBP1	24.1627	22.9395	25.3032	25.47	4	4	4	6.4	6.4	6.4	27.747
	1.44256	-0.551103	Q15366;P57721	Q15366;P57721	Poly(rC)-binding protein 2;Poly(rC)-binding protein 3	PCBP2;PCBP3	28.097	28.2654	28.6653	28.7993	8	8	4	22.7	22.7	13.2	74.775
	0.805277	-1.45794	Q15369	Q15369	Transcription elongation factor B polypeptide 1	TCEB1	24.9944	23.7398	25.6309	26.0192	3	3	3	20.5	20.5	20.5	21.426
	1.03795	-1.23224	Q15370	Q15370	Transcription elongation factor B polypeptide 2	TCEB2	24.9909	25.7855	26.5651	26.6756	3	3	3	24.6	24.6	24.6	19.982
	1.11844	-0.84352	Q15382	Q15382	GTP-binding protein Rheb	RHEB	24.0677	23.806	24.5707	24.9899	2	2	2	9.2	9.2	9.2	12.435
	0.62718	1.06312	Q15404	Q15404	Ras suppressor protein 1	RSU1	24.1239	23.9827	23.621	22.3594	2	2	2	6.1	6.1	6.1	11.14
	1.74691	-0.733605	Q15417;Q99439	Q15417	Calponin-3	CNN3	25.452	25.623	26.2202	26.322	5	5	5	16.7	16.7	16.7	40.26
	0.802157	1.52875	Q15428	Q15428	Splicing factor 3A subunit 2	SF3A2	24.4603	23.6975	23.1273	21.973	2	2	2	5.2	5.2	5.2	22.898
	1.38669	-0.695987	Q15435	Q15435	Protein phosphatase 1 regulatory subunit 7	PPP1R7	27.0599	27.3483	27.9199	27.8803	7	7	7	18.6	18.6	18.6	45.618
	1.48899	0.42639	Q15493	Q15493	Regucalcin	RGN	25.5578	25.6202	25.0903	25.2349	5	5	5	16.4	16.4	16.4	32.86
+	1.80777	1.91502	Q15599	Q15599	Na(+)/H(+) exchange regulatory cofactor NHE-RF2	SLC9A3R2	24.664	24.9036	23.0788	22.6588	2	2	2	5.3	5.3	5.3	11.593
+	3.50821	0.57703	Q15631	Q15631	Translin	TSN	27.3572	27.3375	26.7728	26.7679	4	4	4	17.1	17.1	17.1	25.981
	0.347985	0.856803	Q15637	Q15637	Splicing factor 1	SF1	24.4621	24.7307	24.6467	22.8325	5	5	5	10	10	10	31.606
	0.624591	-0.334008	Q15691	Q15691	Microtubule-associated protein RP/EB family member 1	MAPRE1	26.7032	26.3032	26.8261	26.8483	7	6	5	29.1	25.7	22.8	39.328
	0.129388	-0.1701	Q15700	Q15700	Disks large homolog 2	DLG2	28.0051	27.1087	27.676	27.7779	10	7	7	11.4	7.6	7.6	44.464
	0.423527	0.132509	Q15717	Q15717	ELAV-like protein 1	ELAVL1	26.2565	26.4405	26.1427	26.2893	4	4	3	11	11	8.3	26.423
	0.999733	0.614315	Q15746	Q15746	Myosin light chain kinase, smooth muscle;Myosin light chain kinase, smooth muscle, deglutamylated form	MYLK	25.5952	25.4281	24.7042	25.0905	7	7	7	3.9	3.9	3.9	47.739
	0.347282	-1.4043	Q15813	Q15813	Tubulin-specific chaperone E	TBCE	24.7554	21.786	24.4235	24.9265	5	5	5	10.1	10.1	10.1	30.845
	1.46206	-0.442619	Q15818	Q15818	Neuronal pentraxin-1	NPTX1	25.357	25.485	25.8086	25.9186	3	3	3	6.5	6.5	6.5	19.779
	1.64653	-0.651374	Q15819	Q15819	Ubiquitin-conjugating enzyme E2 variant 2	UBE2V2	27.1347	27.2492	27.9248	27.7619	9	4	4	55.2	30.3	30.3	53.227
	1.19204	1.27789	Q15836;L7N2F9;P63027	Q15836	Vesicle-associated membrane protein 3	VAMP3	25.8109	25.1302	24.1805	24.2048	3	3	3	30	30	30	22.822
+	1.98973	1.29833	Q15847	Q15847	Adipogenesis regulatory factor	ADIRF	29.0021	29.2227	27.7408	27.8873	3	3	3	30.3	30.3	30.3	51.553
	0.542356	-0.272471	Q15942	Q15942	Zyxin	ZYX	25.3656	25.3278	25.4307	25.8076	7	7	7	16.6	16.6	16.6	48.011
	0.212744	0.278194	Q16143	Q16143	Beta-synuclein	SNCB	31.998	31.9174	32.1461	31.213	6	4	2	32.8	24.6	11.2	37.869
	0.474508	-0.144368	Q16181;Q6ZU15	Q16181	Septin-7	2020-09-07	30.3817	30.2966	30.5901	30.3769	15	15	15	28.1	28.1	28.1	180.26
	0.888963	0.82471	Q16186	Q16186	Proteasomal ubiquitin receptor ADRM1	ADRM1	25.0603	24.7413	23.7882	24.364	2	2	2	6.6	6.6	6.6	92.401
	1.15798	-0.655889	Q16204	Q16204	Coiled-coil domain-containing protein 6	CCDC6	24.5928	24.8979	25.3009	25.5015	4	4	4	8.2	8.2	8.2	26.334
	0.113984	-0.365149	Q16222	Q16222	UDP-N-acetylhexosamine pyrophosphorylase;UDP-N-acetylgalactosamine pyrophosphorylase;UDP-N-acetylglucosamine pyrophosphorylase	UAP1	21.7848	23.5763	22.4276	23.6638	2	2	2	4.6	4.6	4.6	11.875
	0.471514	0.266541	Q16352	Q16352	Alpha-internexin	INA	26.2726	26.3068	26.2356	25.8106	3	2	2	6.4	4.6	4.6	28.064
+	2.05197	1.17272	Q16527	Q16527	Cysteine and glycine-rich protein 2	CSRP2	23.6484	23.6109	22.3473	22.5665	1	1	1	5.2	5.2	5.2	7.0007
	2.05673	-0.251131	Q16531	Q16531	DNA damage-binding protein 1	DDB1	28.8517	28.8934	29.1124	29.1349	22	22	22	17.7	17.7	17.7	139.84
+	2.76366	-1.06272	Q16537	Q16537	Serine/threonine-protein phosphatase 2A 56 kDa regulatory subunit epsilon isoform	PPP2R5E	27.0423	27.0311	28.1433	28.0556	9	9	8	18.4	18.4	15.8	56.266
	1.59813	-0.366332	Q16543	Q16543	Hsp90 co-chaperone Cdc37;Hsp90 co-chaperone Cdc37, N-terminally processed	CDC37	27.547	27.6105	27.895	27.9952	7	7	7	17.2	17.2	17.2	65.299
	1.84539	-0.505613	Q16555	Q16555	Dihydropyrimidinase-related protein 2	DPYSL2	33.9242	34.0463	34.4911	34.4907	19	19	15	33.4	33.4	25.7	323.31
	0.572848	-3.48834	Q16595	Q16595	Frataxin, mitochondrial;Frataxin intermediate form;Frataxin(56-210);Frataxin(78-210);Frataxin mature form	FXN	23.6128	19.0356	24.9319	24.6932	4	4	4	20	20	20	25.157
	0.00839156	0.00396538	Q16623	Q16623	Syntaxin-1A	STX1A	27.7474	27.6457	27.5552	27.83	6	4	4	16.3	11.1	11.1	38.041
+	2.49374	1.07461	Q16629	Q16629	Serine/arginine-rich splicing factor 7	SRSF7	27.865	27.9018	26.7506	26.867	4	4	4	16	16	16	33.346
	0.490307	0.202935	Q16643	Q16643	Drebrin	DBN1	25.39	25.6659	25.3982	25.2519	3	3	3	5.7	5.7	5.7	31.699
	0.855615	0.791645	Q16653	Q16653	Myelin-oligodendrocyte glycoprotein	MOG	24.6073	25.0267	23.7688	24.2819	3	3	3	8.9	8.9	8.9	18.341
	1.27304	-0.462975	Q16658	Q16658	Fascin	FSCN1	31.0079	31.0556	31.3859	31.6036	14	14	14	28.4	28.4	28.4	152.41
	0.570726	0.162092	Q16698	Q16698	2,4-dienoyl-CoA reductase, mitochondrial	DECR1	28.117	28.3065	28.0992	28.0002	8	8	8	23.3	23.3	23.3	61.469
	1.40174	-1.02546	Q16762	Q16762	Thiosulfate sulfurtransferase	TST	25.7921	25.4009	26.5442	26.6998	4	4	4	15.8	15.8	15.8	31.631
	0.144391	-0.477972	Q16773	Q16773	Kynurenine--oxoglutarate transaminase 1	CCBL1	21.0241	23.2952	22.7928	22.4825	3	3	3	7.1	7.1	7.1	18.199
+	1.91263	-3.07625	Q16774	Q16774	Guanylate kinase	GUK1	20.9156	20.23	23.6302	23.6679	2	2	2	13.7	13.7	13.7	15.035
	0.834639	-0.216764	Q16775	Q16775	Hydroxyacylglutathione hydrolase, mitochondrial	HAGH	29.8652	29.8207	30.1505	29.9688	9	9	9	35.7	35.7	35.7	89.423
	0.0542652	0.057332	Q16798	Q16798	NADP-dependent malic enzyme, mitochondrial	ME3	27.0279	27.2329	26.746	27.4001	5	4	4	7.3	5.8	5.8	23.516
	1.61158	0.191422	Q16799	Q16799	Reticulon-1	RTN1	29.2363	29.1763	29.0096	29.0202	9	9	9	13	13	13	118.3
	1.0449	0.371693	Q16836	Q16836	Hydroxyacyl-coenzyme A dehydrogenase, mitochondrial	HADH	28.7851	28.8247	28.5515	28.315	6	6	6	12.7	12.7	12.7	37.065
	0.631037	-1.39959	Q16849	Q16849	Receptor-type tyrosine-protein phosphatase-like N	PTPRN	22.3266	23.9799	24.6291	24.4765	2	2	2	2.3	2.3	2.3	13.272
	1.78264	-0.151699	Q16851	Q16851	UTP--glucose-1-phosphate uridylyltransferase	UGP2	29.1766	29.2007	29.356	29.3248	15	15	15	31.9	31.9	31.9	111.49
+	1.66635	-1.10317	Q16854	Q16854	Deoxyguanosine kinase, mitochondrial	DGUOK	23.4955	23.6552	24.8225	24.5346	2	2	2	6.1	6.1	6.1	11.763
	1.52715	-0.917027	Q16864	Q16864	V-type proton ATPase subunit F	ATP6V1F	25.908	26.1259	26.8145	27.0535	4	4	4	23.5	23.5	23.5	24.635
+	2.91226	-0.831141	Q16878	Q16878	Cysteine dioxygenase type 1	CDO1	23.8099	23.779	24.6502	24.6009	1	1	1	3.5	3.5	3.5	6.1343
	1.13625	-0.628644	Q16881	Q16881	Thioredoxin reductase 1, cytoplasmic	TXNRD1	25.6712	25.8818	26.2592	26.5511	4	4	4	6.5	6.5	6.5	26.727
+	3.09425	-0.951587	Q16890	Q16890	Tumor protein D53	TPD52L1	21.2013	21.1535	22.1416	22.1164	2	2	2	12.3	12.3	12.3	18.588
	1.20489	-1.09619	Q2M2I8	Q2M2I8	AP2-associated protein kinase 1	AAK1	25.4169	25.966	26.7026	26.8727	10	10	10	12.6	12.6	12.6	74.515
	0.513574	0.190645	Q2TAA2	Q2TAA2	Isoamyl acetate-hydrolyzing esterase 1 homolog	IAH1	26.2933	26.3226	26.2565	25.978	2	2	2	6.5	6.5	6.5	11.434
	0.516022	0.417397	Q3KQU3	Q3KQU3	MAP7 domain-containing protein 1	MAP7D1	25.97	25.3855	25.3482	25.1725	7	7	7	11.5	11.5	11.5	57.057
	0.726631	0.251351	Q3LXA3	Q3LXA3	Bifunctional ATP-dependent dihydroxyacetone kinase/FAD-AMP lyase (cyclizing);ATP-dependent dihydroxyacetone kinase;FAD-AMP lyase (cyclizing)	DAK	26.5972	26.8404	26.5062	26.4287	8	8	8	16.7	16.7	16.7	56.516
+	2.425	-1.51632	Q3YEC7	Q3YEC7	Rab-like protein 6	RABL6	25.5624	25.7478	27.1618	27.181	6	6	6	8.6	8.6	8.6	46.925
+	1.66178	-0.962453	Q3ZCW2	Q3ZCW2	Galectin-related protein	LGALSL	26.8902	27.1782	27.9852	28.0081	5	5	5	28.5	28.5	28.5	36.297
+	2.12277	-1.73484	Q4G0F5	Q4G0F5	Vacuolar protein sorting-associated protein 26B	VPS26B	25.4685	25.2194	27.165	26.9925	9	9	9	26.8	26.8	26.8	68.479
	1.05966	-0.881296	Q4G0N4	Q4G0N4	NAD kinase 2, mitochondrial	NADK2	25.7535	26.2905	26.9781	26.8285	7	7	7	15.8	15.8	15.8	49.352
	0.519661	0.292645	Q4G0X9	Q4G0X9	Coiled-coil domain-containing protein 40	CCDC40	20.986	21.311	20.719	20.9926	2	2	2	1.5	1.5	1.5	11.932
	0.251239	-0.0943089	Q4J6C6	Q4J6C6	Prolyl endopeptidase-like	PREPL	27.1591	27.0413	27.3176	27.0715	6	6	6	5.8	5.8	5.8	35.647
	1.18026	-0.442491	Q4KMP7	Q4KMP7	TBC1 domain family member 10B	TBC1D10B	23.5391	23.5912	24.1245	23.8908	2	2	2	3.1	3.1	3.1	17.175
+	1.65753	1.37494	Q53FA7	Q53FA7	Quinone oxidoreductase PIG3	TP53I3	22.3193	22.1903	21.0769	20.6827	2	2	2	7.5	7.5	7.5	12.716
	1.34267	-0.99124	Q53FT3	Q53FT3	Protein Hikeshi	C11orf73	21.3959	21.8311	22.582	22.6275	1	1	1	6.6	6.6	6.6	7.6397
+	2.35438	1.70647	Q53TN4	Q53TN4	Cytochrome b reductase 1	CYBRD1	23.6087	23.6809	21.8304	22.0463	1	1	1	3.5	3.5	3.5	6.7795
	1.70916	0.563337	Q5FWE3	Q5FWE3	Proline-rich transmembrane protein 3	PRRT3	23.5298	23.3939	22.9405	22.8564	1	1	1	1.1	1.1	1.1	13.817
	0.959115	0.449586	Q5H9L2	Q5H9L2	Transcription elongation factor A protein-like 5	TCEAL5	29.0379	28.9211	28.6818	28.378	6	6	1	29.1	29.1	5.8	193.91
+	1.71456	-1.2049	Q5JRX3	Q5JRX3	Presequence protease, mitochondrial	PITRM1	25.2636	25.2973	26.3163	26.6543	10	10	10	9.9	9.9	9.9	61.835
	2.43106	-0.482249	Q5JSH3	Q5JSH3	WD repeat-containing protein 44	WDR44	26.9221	26.9059	27.4246	27.368	16	16	16	22.1	22.1	22.1	118.08
	0.593247	-3.98583	Q5JWF2	Q5JWF2	Guanine nucleotide-binding protein G(s) subunit alpha isoforms XLas	GNAS	16.963	22.0063	23.3504	23.5906	3	2	2	2.9	1.8	1.8	11.92
	0.162209	0.131986	Q5MNZ6	Q5MNZ6	WD repeat domain phosphoinositide-interacting protein 3	WDR45B	23.7267	24.2407	23.9737	23.7297	2	2	2	5.8	5.8	5.8	12.42
	0.344657	0.213937	Q5SSJ5	Q5SSJ5	Heterochromatin protein 1-binding protein 3	HP1BP3	24.486	24.2454	23.9545	24.349	2	2	2	4.3	4.3	4.3	19.102
	0.783984	1.07058	Q5SW79	Q5SW79	Centrosomal protein of 170 kDa	CEP170	23.3725	23.1064	21.6892	22.6485	1	1	1	0.9	0.9	0.9	16.352
	0.521614	-0.157743	Q5T013	Q5T013	Putative hydroxypyruvate isomerase	HYI	23.5891	23.8143	23.841	23.8779	2	2	2	8.7	8.7	8.7	14.568
	0.929946	0.206412	Q5T2E6	Q5T2E6	UPF0668 protein C10orf76	C10orf76	24.2528	24.353	24.037	24.156	2	2	2	2.6	2.6	2.6	11.93
+	1.83335	-2.2513	Q5T440	Q5T440	Putative transferase CAF17, mitochondrial	IBA57	21.6351	22.1725	24.2173	24.0929	3	3	3	8.1	8.1	8.1	17.653
+	2.80258	2.20807	Q5T6V5	Q5T6V5	UPF0553 protein C9orf64	C9orf64	26.3663	26.2001	24.1032	24.0471	3	3	3	6.7	6.7	6.7	18.328
	0.0748994	0.0971737	Q5T848	Q5T848	Probable G-protein coupled receptor 158	GPR158	24.1566	24.7106	24.663	24.0098	3	3	3	3	3	3	20.015
	0.693795	0.318895	Q5TDH0	Q5TDH0	Protein DDI1 homolog 2	DDI2	24.3662	24.4126	24.2394	23.9016	2	2	2	4.3	4.3	4.3	12.543
	1.02989	1.4715	Q5TFE4	Q5TFE4	5-nucleotidase domain-containing protein 1	NT5DC1	24.4637	23.7645	22.3076	22.9776	3	3	3	7	7	7	18.431
	0.507181	-0.308439	Q5TZA2	Q5TZA2	Rootletin	CROCC	25.9872	26.4351	26.5696	26.4696	1	1	1	0.4	0.4	0.4	6.185
	0.953369	-0.693429	Q5VUM1	Q5VUM1	Succinate dehydrogenase assembly factor 4, mitochondrial	SDHAF4	22.4588	22.2445	22.8159	23.2743	1	1	1	9.3	9.3	9.3	7.0374
+	2.29276	-3.72311	Q5VW32	Q5VW32	BRO1 domain-containing protein BROX	BROX	19.9897	20.4534	23.8127	24.0767	2	2	2	6.3	6.3	6.3	12.974
+	2.31829	0.530162	Q641Q2;Q9Y4E1;Q5SRD0	Q641Q2;Q9Y4E1;Q5SRD0	WASH complex subunit FAM21A;WASH complex subunit FAM21C;Putative WASH complex subunit FAM21	FAM21A;FAM21C;FAM21D	25.2874	25.2802	24.7904	24.717	3	3	3	2.3	2.3	2.3	20.082
	0.384669	-1.03352	Q66K74	Q66K74	Microtubule-associated protein 1S;MAP1S heavy chain;MAP1S light chain	MAP1S	22.1022	24.1148	24.1299	24.1541	2	2	2	2.4	2.4	2.4	11.545
	0.3651	-0.0803289	Q684P5	Q684P5	Rap1 GTPase-activating protein 2	RAP1GAP2	24.2798	24.3205	24.4601	24.3009	5	5	5	8.1	8.1	8.1	31.581
+	1.48478	-1.57598	Q68CZ2	Q68CZ2	Tensin-3	TNS3	21.486	21.7046	23.4425	22.9	2	2	1	1.6	1.6	0.7	15.412
	0.585632	0.172829	Q68DU8	Q68DU8	BTB/POZ domain-containing protein KCTD16	KCTD16	24.0266	24.0129	23.7362	23.9577	3	3	3	6.8	6.8	6.8	17.923
	0.635713	0.24734	Q68DX3	Q68DX3	FERM and PDZ domain-containing protein 2	FRMPD2	22.7959	22.6509	22.6023	22.3499	1	1	1	0.8	0.8	0.8	6.2584
	0.529023	0.284579	Q6BCY4	Q6BCY4	NADH-cytochrome b5 reductase 2	CYB5R2	25.6142	26.0127	25.4907	25.567	6	6	6	22.1	22.1	22.1	38.775
+	1.69155	-3.02668	Q6F5E8	Q6F5E8	Leucine-rich repeat-containing protein 16C	RLTPR	21.3282	20.6417	23.7389	24.2844	5	5	5	4.2	4.2	4.2	30.242
+	2.31447	-2.02421	Q6IBS0;H0Y858	Q6IBS0	Twinfilin-2	TWF2	25.0627	24.789	26.9143	26.9858	5	5	4	12.6	12.6	10.6	36.434
	0.932366	0.544264	Q6IPX3	Q6IPX3	Transcription elongation factor A protein-like 6	TCEAL6	27.9349	27.7962	27.5136	27.129	6	3	2	30	16.5	10.5	64.902
+	1.9932	-0.959531	Q6IQ22	Q6IQ22	Ras-related protein Rab-12	RAB12	26.0095	25.8335	26.9229	26.8391	6	6	6	26.2	26.2	26.2	53.329
	0.102828	0.418904	Q6JBY9	Q6JBY9	CapZ-interacting protein	RCSD1	22.7055	20.8909	20.3482	22.4103	2	2	2	4.8	4.8	4.8	11.735
+	2.16357	-2.65908	Q6NV74	Q6NV74	Uncharacterized protein KIAA1211-like	KIAA1211L	21.623	21.5564	24.4677	24.0299	3	3	3	4.9	4.9	4.9	27.026
+	1.93718	-1.36634	Q6NVY1	Q6NVY1	3-hydroxyisobutyryl-CoA hydrolase, mitochondrial	HIBCH	24.8899	25.1862	26.4077	26.4011	4	4	4	9.3	9.3	9.3	24.969
	0.187037	0.0548429	Q6P3W7	Q6P3W7	SCY1-like protein 2	SCYL2	23.0572	22.8963	22.8563	22.9875	1	1	1	1.2	1.2	1.2	8.1453
+	3.01691	-0.674767	Q6PCE3	Q6PCE3	Glucose 1,6-bisphosphate synthase	PGM2L1	28.0827	28.043	28.7442	28.731	12	12	12	17.5	17.5	17.5	89.695
+	1.92154	-2.43762	Q6PUV4	Q6PUV4	Complexin-2	CPLX2	22.7001	22.9964	25.0611	25.5107	3	1	1	23.9	11.2	11.2	9.4816
	0.551853	3.0499	Q6QNY1	Q6QNY1	Biogenesis of lysosome-related organelles complex 1 subunit 2	BLOC1S2	23.4015	23.061	22.2568	18.1058	2	2	2	12.7	12.7	12.7	11.721
	0.415551	-0.246669	Q6UWP2	Q6UWP2	Dehydrogenase/reductase SDR family member 11	DHRS11	22.6451	23.0887	23.0896	23.1376	2	2	2	7.7	7.7	7.7	11.943
	1.33543	0.425172	Q6UWR7	Q6UWR7	Ectonucleotide pyrophosphatase/phosphodiesterase family member 6	ENPP6	26.7068	26.5329	26.2322	26.1572	5	5	5	11.6	11.6	11.6	30.396
	0.642706	0.639274	Q6UX71	Q6UX71	Plexin domain-containing protein 2	PLXDC2	24.6906	24.7512	24.4522	23.7111	2	2	2	4	4	4	12.375
+	1.84234	0.700919	Q6XQN6	Q6XQN6	Nicotinate phosphoribosyltransferase	NAPRT	25.111	25.1748	24.3632	24.5207	5	5	5	9.1	9.1	9.1	30.93
	0.349184	-0.472011	Q6YN16	Q6YN16	Hydroxysteroid dehydrogenase-like protein 2	HSDL2	26.9526	26.7473	26.829	27.8149	8	8	8	17	17	17	51.332
+	1.97066	-1.3421	Q6ZMI0	Q6ZMI0	Protein phosphatase 1 regulatory subunit 21	PPP1R21	23.4096	23.6011	24.7454	24.9495	4	4	4	6	6	6	95.285
	0.881569	-2.58293	Q6ZTR5	Q6ZTR5	Uncharacterized protein CXorf22	CXorf22	23.1093	25.1816	26.8352	26.6215	1	1	1	0.6	0.6	0.6	6.6287
+	2.95258	-1.12592	Q6ZVM7	Q6ZVM7	TOM1-like protein 2	TOM1L2	26.3509	26.2799	27.4288	27.4538	5	5	5	9.3	9.3	9.3	33.147
	0.68832	-2.75685	Q6ZVZ8	Q6ZVZ8	Ankyrin repeat and SOCS box protein 18	ASB18	21.4289	24.3482	25.9306	25.3602	1	1	1	2.1	2.1	2.1	6.1939
+	1.90794	-1.29476	Q709C8	Q709C8	Vacuolar protein sorting-associated protein 13C	VPS13C	22.3941	22.495	23.6031	23.8756	8	8	8	2.3	2.3	2.3	48.14
	0.602129	0.577822	Q765P7;O43312	Q765P7	MTSS1-like protein	MTSS1L	24.847	24.9565	24.68	23.9678	6	6	6	8	8	8	39.507
	0.952987	-0.601872	Q7KZF4	Q7KZF4	Staphylococcal nuclease domain-containing protein 1	SND1	24.3053	24.0595	24.6022	24.9664	5	5	5	5.8	5.8	5.8	30.679
	1.03524	-0.698181	Q7L099	Q7L099	Protein RUFY3	RUFY3	23.3976	23.8462	24.3615	24.2786	2	2	2	4.9	4.9	4.9	21.715
	0.560667	0.230461	Q7L0J3	Q7L0J3	Synaptic vesicle glycoprotein 2A	SV2A	26.1061	25.9078	25.6576	25.8954	5	5	5	6.2	6.2	6.2	31.729
	0.976141	-0.903638	Q7L1Q6	Q7L1Q6	Basic leucine zipper and W2 domain-containing protein 1	BZW1	24.5201	23.9286	25.0067	25.2492	6	6	5	10.3	10.3	8.6	35.251
+	1.7507	-1.59093	Q7L266	Q7L266	Isoaspartyl peptidase/L-asparaginase;Isoaspartyl peptidase/L-asparaginase alpha chain;Isoaspartyl peptidase/L-asparaginase beta chain	ASRGL1	25.6605	26.0881	27.4868	27.4437	5	5	5	20.8	20.8	20.8	43.822
+	3.04307	-1.76448	Q7L576	Q7L576	Cytoplasmic FMR1-interacting protein 1	CYFIP1	24.3582	24.4574	26.1533	26.1913	17	4	4	13.4	3.8	3.8	29.651
	1.24395	-1.85946	Q7L5N1	Q7L5N1	COP9 signalosome complex subunit 6	COPS6	21.9683	22.8922	24.3344	24.245	2	2	2	5.5	5.5	5.5	12.367
	0.880164	1.17538	Q9H8S9;Q7L9L4	Q9H8S9;Q7L9L4	MOB kinase activator 1A;MOB kinase activator 1B	MOB1A;MOB1B	25.5681	25.4606	23.8671	24.8109	2	2	2	11.6	11.6	11.6	14.333
	0.0565354	-0.0917625	Q7LBR1	Q7LBR1	Charged multivesicular body protein 1b	CHMP1B	25.2355	25.5783	24.9997	25.9977	3	3	3	14.1	14.1	14.1	18.284
	0.578427	-0.284658	Q7RTS3	Q7RTS3	Pancreas transcription factor 1 subunit alpha	PTF1A	24.3195	24.2171	24.3751	24.7309	1	1	1	2.7	2.7	2.7	6.1568
	0.220609	0.128751	Q7Z2K8	Q7Z2K8	G protein-regulated inducer of neurite outgrowth 1	GPRIN1	27.6678	27.895	27.8289	27.4764	15	15	15	15.8	15.8	15.8	145.53
	2.10912	-0.327908	Q7Z3B1	Q7Z3B1	Neuronal growth regulator 1	NEGR1	26.6014	26.5809	26.8918	26.9463	3	3	3	5.4	5.4	5.4	19.009
	0.104591	-0.089798	Q7Z3D6	Q7Z3D6	UPF0317 protein C14orf159, mitochondrial	C14orf159	24.6165	24.5087	24.3676	24.9372	5	5	5	7.5	7.5	7.5	48.209
	0.789701	-1.20077	Q7Z460	Q7Z460	CLIP-associating protein 1	CLASP1	21.9032	21.9265	23.669	22.5622	3	3	3	2.4	2.4	2.4	18.344
	0.414808	0.159591	Q7Z4H3	Q7Z4H3	HD domain-containing protein 2	HDDC2	24.6422	24.7767	24.6779	24.4218	2	2	2	13.2	13.2	13.2	68.706
	0.735682	-1.50047	Q7Z4S6	Q7Z4S6	Kinesin-like protein KIF21A	KIF21A	22.7879	23.8793	24.3181	25.3501	3	3	3	2.1	2.1	2.1	60.361
	0.179491	0.0886288	Q7Z4V5	Q7Z4V5	Hepatoma-derived growth factor-related protein 2	HDGFRP2	29.4411	29.2879	29.4323	29.1195	15	15	14	21.5	21.5	20.3	134.15
	0.0334513	0.00684357	Q7Z4W1	Q7Z4W1	L-xylulose reductase	DCXR	28.174	28.3021	28.2194	28.243	8	8	8	32	32	32	54.401
+	2.11612	-1.78757	Q7Z6G3	Q7Z6G3	N-terminal EF-hand calcium-binding protein 2	NECAB2	23.1653	23.4759	25.1333	25.083	3	3	3	11.1	11.1	11.1	26.522
	0.820068	-0.446006	Q7Z6L0;A0A0G2JLL6	Q7Z6L0;A0A0G2JLL6	Proline-rich transmembrane protein 2	PRRT2	28.1619	27.942	28.335	28.6609	3	3	3	10	10	10	30.916
	1.42814	-0.898362	Q7Z6Z7	Q7Z6Z7	E3 ubiquitin-protein ligase HUWE1	HUWE1	24.2444	24.5666	25.3809	25.2268	9	9	9	2.5	2.5	2.5	61.071
	0.0731269	-0.212755	Q7Z739;Q9BYJ9	Q7Z739;Q9BYJ9	YTH domain-containing family protein 3;YTH domain-containing family protein 1	YTHDF3;YTHDF1	21.7622	23.6389	23.1114	22.7152	2	2	2	5	5	5	17.403
	0.641019	-0.405305	Q7Z7K0	Q7Z7K0	COX assembly mitochondrial protein homolog	CMC1	23.6271	24.0976	24.2445	24.2908	2	2	2	17.9	17.9	17.9	12.113
	0.233203	0.439816	Q7Z7M0	Q7Z7M0	Multiple epidermal growth factor-like domains protein 8	MEGF8	22.5374	23.2831	23.0401	21.9007	1	1	1	0.5	0.5	0.5	7.204
	0.0276728	0.123895	Q86TI2	Q86TI2	Dipeptidyl peptidase 9	DPP9	21.2972	22.2413	22.9808	20.3098	3	3	3	3.5	3.5	3.5	23.58
+	2.76955	-1.65206	Q86TX2;P49753	Q86TX2;P49753	Acyl-coenzyme A thioesterase 1;Acyl-coenzyme A thioesterase 2, mitochondrial	ACOT1;ACOT2	24.219	24.355	25.934	25.9441	4	4	4	10.5	10.5	10.5	25.733
	0.646637	1.18081	Q86UE4	Q86UE4	Protein LYRIC	MTDH	25.9056	25.1191	23.774	24.889	7	7	7	12.9	12.9	12.9	45.306
	0.346945	-0.377535	Q86UL8	Q86UL8	Membrane-associated guanylate kinase, WW and PDZ domain-containing protein 2	MAGI2	24.2492	23.5638	24.5002	24.0678	5	5	5	4	4	4	34.469
	0.677555	0.485594	Q86UP2	Q86UP2	Kinectin	KTN1	26.5719	27.0991	26.3102	26.3897	15	15	15	10.5	10.5	10.5	94.972
	1.03197	-4.33927	Q86UW7	Q86UW7	Calcium-dependent secretion activator 2	CADPS2	21.9536	19.1064	24.8452	24.8934	8	6	6	5.8	4.5	4.5	34.147
	0.0165429	-0.0239391	Q86UY8	Q86UY8	5-nucleotidase domain-containing protein 3	NT5DC3	23.5631	23.367	23.0471	23.9308	2	2	2	3.3	3.3	3.3	11.779
	2.50802	-0.265548	Q86VP6;O75155	Q86VP6	Cullin-associated NEDD8-dissociated protein 1	CAND1	31.3654	31.3414	31.6103	31.6277	33	33	33	22.3	22.3	22.3	273.88
+	2.05599	-0.942037	Q86WG3	Q86WG3	Caytaxin	ATCAY	25.5073	25.3353	26.3858	26.3408	3	3	3	9.7	9.7	9.7	20.481
+	1.94473	-0.860704	Q86X55	Q86X55	Histone-arginine methyltransferase CARM1	CARM1	23.7364	23.8432	24.575	24.7261	3	3	3	5.1	5.1	5.1	18.127
	0.887764	-0.781096	Q86X76	Q86X76	Nitrilase homolog 1	NIT1	23.3151	22.7495	23.9457	23.681	1	1	1	2.4	2.4	2.4	6.1338
+	1.79534	0.842672	Q86Y82	Q86Y82	Syntaxin-12	STX12	26.4564	26.6301	25.7647	25.6364	3	3	3	10.1	10.1	10.1	19.072
	1.80043	-0.648465	Q86YB8;Q96HE7	Q86YB8;Q96HE7	ERO1-like protein beta;ERO1-like protein alpha	ERO1LB;ERO1L	23.3512	23.4267	23.964	24.1109	1	1	1	2.4	2.4	2.4	6.656
+	1.66913	-1.0812	Q86YM7;Q9NSB8	Q86YM7	Homer protein homolog 1	HOMER1	24.5381	24.3737	25.6753	25.3988	5	5	5	14.1	14.1	14.1	30.472
	0.833256	0.370131	Q86YV9	Q86YV9	Hermansky-Pudlak syndrome 6 protein	HPS6	26.5348	26.4139	25.9561	26.2524	2	2	2	2.6	2.6	2.6	12.711
	1.17535	-0.538902	Q8IV08	Q8IV08	Phospholipase D3	PLD3	24.3839	24.6412	25.122	24.9808	4	4	4	8	8	8	26.381
	1.12389	-1.41944	Q8IV36	Q8IV36	Protein HID1	HID1	22.433	21.9678	23.9609	23.2787	3	3	3	5.3	5.3	5.3	17.309
+	2.58609	-2.05872	Q8IV50;Q96S90	Q8IV50	LysM and putative peptidoglycan-binding domain-containing protein 2	LYSMD2	22.5455	22.3525	24.5492	24.4662	4	4	4	18.6	18.6	18.6	24.788
	1.03192	-0.850957	Q8IVD9	Q8IVD9	NudC domain-containing protein 3	NUDCD3	23.7467	24.2146	24.9841	24.6792	2	2	2	4.7	4.7	4.7	12.975
	0.0770985	-0.0991144	Q8IVF2	Q8IVF2	Protein AHNAK2	AHNAK2	25.7122	24.8918	25.2894	25.5128	11	11	11	9.1	9.1	9.1	68.021
	1.53725	-0.517094	Q8IW45	Q8IW45	ATP-dependent (S)-NAD(P)H-hydrate dehydratase	CARKD	26.4195	26.5126	27.0602	26.906	8	8	8	25.1	25.1	25.1	54.488
	0.548953	0.661658	Q8IX12	Q8IX12	Cell division cycle and apoptosis regulator protein 1	CCAR1	23.6348	23.9747	22.7219	23.5643	4	4	4	3.2	3.2	3.2	25.139
+	1.77101	-1.55129	Q8IXJ6	Q8IXJ6	NAD-dependent protein deacetylase sirtuin-2	SIRT2	24.0483	24.1414	25.447	25.8453	4	4	4	11.8	11.8	11.8	83.463
	1.03996	0.303464	Q8IYB3	Q8IYB3	Serine/arginine repetitive matrix protein 1	SRRM1	25.4778	25.4982	25.2826	25.0866	4	4	4	4.2	4.2	4.2	25.547
+	2.52517	-2.07201	Q8IYB5	Q8IYB5	Stromal membrane-associated protein 1	SMAP1	22.5788	22.5699	24.533	24.7597	1	1	1	2.4	2.4	2.4	7.0011
	1.02738	-0.513608	Q8IZP0;Q9NYB9	Q8IZP0;Q9NYB9	Abl interactor 1;Abl interactor 2	ABI1;ABI2	26.2663	26.394	27.0009	26.6867	5	5	5	10.2	10.2	10.2	31.708
	1.15702	1.18267	Q8N0X4	Q8N0X4	Citrate lyase subunit beta-like protein, mitochondrial	CLYBL	23.7311	23.1114	22.351	22.1262	2	2	2	6.2	6.2	6.2	13.194
	1.97837	0.225678	Q8N111	Q8N111	Cell cycle exit and neuronal differentiation protein 1	CEND1	27.898	27.8627	27.6395	27.6699	6	6	6	41.6	41.6	41.6	45.666
	0.437269	0.464944	Q8N126	Q8N126	Cell adhesion molecule 3	CADM3	26.303	25.5249	25.3546	25.5434	4	4	4	10.1	10.1	10.1	28.006
	0.500289	-1.19732	Q8N145	Q8N145	Leucine-rich repeat LGI family member 3	LGI3	21.8748	20.5509	21.7961	23.0243	2	2	2	3.6	3.6	3.6	13.918
+	2.33115	-2.8833	Q8N163	Q8N163	Cell cycle and apoptosis regulator protein 2	CCAR2	21.2664	21.3181	24.3715	23.9796	3	3	3	3.3	3.3	3.3	18.975
	1.14848	0.587808	Q8N183	Q8N183	Mimitin, mitochondrial	NDUFAF2	29.1433	28.9347	28.3226	28.5799	2	2	2	10.1	10.1	10.1	11.281
+	2.52639	-1.71299	Q8N1G4	Q8N1G4	Leucine-rich repeat-containing protein 47	LRRC47	23.6427	23.4629	25.2919	25.2396	4	4	4	6.2	6.2	6.2	26.276
	0.572011	-0.154869	Q8N335	Q8N335	Glycerol-3-phosphate dehydrogenase 1-like protein	GPD1L	28.627	28.7592	28.9255	28.7704	11	11	10	25.4	25.4	23.4	87.431
	1.70297	0.544058	Q8N3J6	Q8N3J6	Cell adhesion molecule 2	CADM2	23.5543	23.5981	23.1068	22.9576	1	1	1	2.1	2.1	2.1	6.7238
	0.678703	-0.486537	Q8N3V7	Q8N3V7	Synaptopodin	SYNPO	26.1448	25.9411	26.2831	26.7759	8	8	8	8.7	8.7	8.7	61.513
	1.2524	0.409101	Q8N4P3	Q8N4P3	Guanosine-3,5-bis(diphosphate) 3-pyrophosphohydrolase MESH1	HDDC3	24.9144	25.0846	24.536	24.6449	3	3	3	17.3	17.3	17.3	21.401
	1.24872	0.89896	Q8N4T8	Q8N4T8	Carbonyl reductase family member 4	CBR4	24.6746	24.2639	23.4832	23.6574	3	3	3	14.8	14.8	14.8	26.758
	1.11249	-0.230246	Q8N573	Q8N573	Oxidation resistance protein 1	OXR1	29.4993	29.4968	29.7962	29.6603	18	18	18	22.7	22.7	22.7	225.83
	0.925758	0.67249	Q8N668	Q8N668	COMM domain-containing protein 1	COMMD1	23.669	23.6914	22.753	23.2624	2	2	2	12.1	12.1	12.1	11.438
	0.947344	0.516994	Q8N6N7	Q8N6N7	Acyl-CoA-binding domain-containing protein 7	ACBD7	28.0903	28.4096	27.8363	27.6296	3	3	3	35.2	35.2	35.2	21.226
	0.432563	0.66963	Q8N7J2	Q8N7J2	APC membrane recruitment protein 2	AMER2	27.6889	27.7793	26.4835	27.6454	9	9	9	16.7	16.7	16.7	62.256
	1.16562	0.528008	Q8N8N7;G3V3Y1	Q8N8N7;G3V3Y1	Prostaglandin reductase 2	PTGR2	26.4795	26.4253	25.7814	26.0674	3	3	3	8	8	8	19.641
	1.72207	0.378307	Q8N8S7	Q8N8S7	Protein enabled homolog	ENAH	24.981	25.015	24.6697	24.5697	4	4	4	6.6	6.6	6.6	28.817
	1.37677	-1.67892	Q8N987	Q8N987	N-terminal EF-hand calcium-binding protein 1	NECAB1	24.313	23.7523	25.4932	25.93	2	2	2	6.3	6.3	6.3	14.969
	1.4865	-0.918477	Q8NAA5	Q8NAA5	Leucine-rich repeat-containing protein 75A	LRRC75A	24.8984	25.2359	25.9645	26.0067	2	2	2	4.7	4.7	4.7	11.295
	0.680937	0.423488	Q8NBF2	Q8NBF2	NHL repeat-containing protein 2	NHLRC2	24.9414	24.6512	24.5528	24.1928	3	3	3	4.5	4.5	4.5	20.566
	1.58376	0.665906	Q8NC51	Q8NC51	Plasminogen activator inhibitor 1 RNA-binding protein	SERBP1	27.5117	27.512	26.9556	26.7362	5	5	5	15.4	15.4	15.4	231.49
	1.66894	-0.851738	Q8NC96	Q8NC96	Adaptin ear-binding coat-associated protein 1	NECAP1	24.7763	24.88	25.7955	25.5642	3	3	3	12	12	12	25.334
+	2.8366	0.848718	Q8NCB2	Q8NCB2	CaM kinase-like vesicle-associated protein	CAMKV	26.3738	26.3139	25.5076	25.4827	4	4	4	11.2	11.2	11.2	24.221
	0.19559	0.0348768	Q8NCW5	Q8NCW5	NAD(P)H-hydrate epimerase	APOA1BP	28.9117	29.0385	28.9403	28.9402	5	5	5	15.3	15.3	15.3	30.364
	0.857019	0.741461	Q8NE71	Q8NE71	ATP-binding cassette sub-family F member 1	ABCF1	22.5328	22.3486	21.9949	21.4036	1	1	1	1.3	1.3	1.3	6.8957
	0.941224	-1.71521	Q8NFU3	Q8NFU3	Thiosulfate sulfurtransferase/rhodanese-like domain-containing protein 1	TSTD1	24.779	23.5068	25.8393	25.8769	3	3	3	15.7	15.7	15.7	18.978
	0.7751	0.436682	Q8NFW8	Q8NFW8	N-acylneuraminate cytidylyltransferase	CMAS	23.2823	22.8753	22.6725	22.6118	5	5	5	12.4	12.4	12.4	34.41
	0.884485	0.76423	Q8NFZ8	Q8NFZ8	Cell adhesion molecule 4	CADM4	27.9499	28.5549	27.5403	27.436	3	3	3	7	7	7	18.7
+	2.77671	-1.05319	Q8NHG7	Q8NHG7	Small VCP/p97-interacting protein	SVIP	24.0025	24.0744	25.0678	25.1155	2	2	2	32.5	32.5	32.5	15.931
	0.316062	0.718869	Q8NHP8	Q8NHP8	Putative phospholipase B-like 2;Putative phospholipase B-like 2 32 kDa form;Putative phospholipase B-like 2 45 kDa form	PLBD2	23.7109	23.7203	23.8383	22.1551	3	3	3	4.4	4.4	4.4	16.847
	0.0245872	-0.0211973	Q8NI08	Q8NI08	Nuclear receptor coactivator 7	NCOA7	24.0865	24.6138	24.3047	24.438	4	4	4	4.4	4.4	4.4	24.351
	1.57268	0.579559	Q8NI27	Q8NI27	THO complex subunit 2	THOC2	23.84	23.6626	23.2104	23.133	1	1	1	0.6	0.6	0.6	6.5637
	0.655551	-0.68396	Q8TAE6	Q8TAE6	Protein phosphatase 1 regulatory subunit 14C	PPP1R14C	23.4801	22.7317	23.6824	23.8973	3	3	3	34.5	34.5	34.5	65.74
	1.31654	-0.447463	Q8TAM6	Q8TAM6	Ermin	ERMN	26.5039	26.6914	27.0049	27.0853	4	4	4	13	13	13	29.668
	0.341752	-0.193915	Q8TAT6	Q8TAT6	Nuclear protein localization protein 4 homolog	NPLOC4	24.7506	24.388	24.8714	24.6551	3	3	3	4.8	4.8	4.8	19.239
	1.40228	-0.380158	Q8TBC4	Q8TBC4	NEDD8-activating enzyme E1 catalytic subunit	UBA3	25.8141	25.6618	26.1348	26.1014	4	4	4	7.1	7.1	7.1	25.549
	0.464883	-0.868828	Q8TBF2	Q8TBF2	Prostamide/prostaglandin F synthase	FAM213B	23.7557	24.856	25.615	24.7343	2	2	2	9.6	9.6	9.6	12.891
+	1.84838	0.887776	Q8TCD5	Q8TCD5	5(3)-deoxyribonucleotidase, cytosolic type	NT5C	25.2186	25.3026	24.2746	24.4711	1	1	1	4.5	4.5	4.5	6.4518
	0.428901	0.375971	Q8TCZ2	Q8TCZ2	CD99 antigen-like protein 2	CD99L2	25.9834	25.3708	25.1788	25.4236	1	1	1	4.2	4.2	4.2	6.3468
+	1.82541	-1.53921	Q8TD08	Q8TD08	Mitogen-activated protein kinase 15	MAPK15	23.1462	23.5244	24.8963	24.8527	1	1	1	1.5	1.5	1.5	6.2327
	0.311319	-0.314674	Q8TDQ7	Q8TDQ7	Glucosamine-6-phosphate isomerase 2	GNPDA2	24.5762	25.3061	25.3357	25.1759	3	3	3	11.2	11.2	11.2	18.405
	0.725338	-0.221323	Q8TEA8;A0A087WZV9	Q8TEA8;A0A087WZV9	D-tyrosyl-tRNA(Tyr) deacylase 1;D-tyrosyl-tRNA(Tyr) deacylase	DTD1	26.8559	26.9597	27.229	27.0292	4	4	4	18.7	18.7	18.7	42.652
	0.454286	-1.54923	Q8TF74	Q8TF74	WAS/WASL-interacting protein family member 2	WIPF2	25.3458	25.2641	28.1388	25.5695	5	5	5	11.8	11.8	11.8	32.8
	1.63356	-0.434666	Q8WUM4	Q8WUM4	Programmed cell death 6-interacting protein	PDCD6IP	29.1379	29.0116	29.4857	29.5331	21	21	21	20.6	20.6	20.6	131.26
	1.08958	0.178134	Q8WUW1	Q8WUW1	Protein BRICK1	BRK1	27.2303	27.1401	27.0371	26.9771	3	3	3	32	32	32	17.341
	0.19861	-0.552318	Q8WUY3	Q8WUY3	Protein prune homolog 2	PRUNE2	25.2058	24.7451	26.4904	24.5651	2	2	2	0.6	0.6	0.6	12.703
	0.321871	-0.220007	Q8WW12	Q8WW12	PEST proteolytic signal-containing nuclear protein	PCNP	25.7023	25.5284	26.0732	25.5975	7	7	7	43.3	43.3	43.3	51.348
	0.679108	-0.314351	Q8WW59	Q8WW59	SPRY domain-containing protein 4	SPRYD4	24.5689	24.8897	24.9813	25.1061	4	4	4	19.8	19.8	19.8	37.269
	0.0205575	-0.0236416	Q8WWI5	Q8WWI5	Choline transporter-like protein 1	SLC44A1	22.5096	23.0078	23.0439	22.5208	2	2	2	3.5	3.5	3.5	12.417
	0.103519	-0.0415297	Q8WWM7	Q8WWM7	Ataxin-2-like protein	ATXN2L	24.3736	24.4929	24.5963	24.3533	4	4	4	3.5	3.5	3.5	23.218
	0.44372	-0.255484	Q8WXD2	Q8WXD2	Secretogranin-3	SCG3	21.4409	21.7437	22.0031	21.6925	1	1	1	2.1	2.1	2.1	6.3135
	1.37938	-0.749668	Q8WXD9	Q8WXD9	Caskin-1	CASKIN1	24.8949	24.5788	25.4814	25.4916	7	7	7	6.2	6.2	6.2	48.835
	0.81987	-0.570622	Q8WXF1	Q8WXF1	Paraspeckle component 1	PSPC1	23.9881	24.4633	24.7137	24.879	3	3	3	5.9	5.9	5.9	17.949
	1.0957	0.792183	Q8WY91	Q8WY91	THAP domain-containing protein 4	THAP4	23.0429	23.1435	22.5347	22.0674	1	1	1	1.6	1.6	1.6	6.4477
	1.30749	0.514836	Q8WZA0	Q8WZA0	Protein LZIC	LZIC	25.1945	24.9717	24.5272	24.6092	2	2	2	10	10	10	11.076
	1.08736	-1.0839	Q8WZA9	Q8WZA9	Immunity-related GTPase family Q protein	IRGQ	25.3712	25.7367	26.3623	26.9134	7	7	7	13	13	13	45.733
+	1.75493	-2.43646	Q92499	Q92499	ATP-dependent RNA helicase DDX1	DDX1	23.8047	23.1767	26.0199	25.8344	2	2	2	2.8	2.8	2.8	116.77
	0.0867021	0.103785	Q92506	Q92506	Estradiol 17-beta-dehydrogenase 8	HSD17B8	24.8266	24.1384	24.1771	24.5804	2	2	2	9.6	9.6	9.6	14.083
	0.551581	-0.130453	Q92520	Q92520	Protein FAM3C	FAM3C	23.9353	23.7572	23.9798	23.9736	2	2	2	9.7	9.7	9.7	15.753
	0.817016	-1.51245	Q92530	Q92530	Proteasome inhibitor PI31 subunit	PSMF1	20.2362	20.7344	22.6192	21.3763	2	2	2	8.9	8.9	8.9	12.741
	1.72878	-0.441489	Q92541	Q92541	RNA polymerase-associated protein RTF1 homolog	RTF1	25.779	25.8226	26.1851	26.2995	6	6	6	7.6	7.6	7.6	61.641
+	2.06487	-3.12398	Q92558	Q92558	Wiskott-Aldrich syndrome protein family member 1	WASF1	23.4832	22.9022	26.2889	26.3445	8	8	8	12	12	12	51.816
	1.62817	-0.285942	Q92597	Q92597	Protein NDRG1	NDRG1	25.0785	24.9935	25.3357	25.3082	2	2	2	9.9	9.9	9.9	13.775
+	1.9534	-0.630532	Q92598	Q92598	Heat shock protein 105 kDa	HSPH1	29.212	29.3461	29.9087	29.9104	16	15	14	16.6	15.6	14.8	323.31
	0.27402	0.0995712	Q92599	Q92599	Septin-8	2020-09-08	27.8111	27.6558	27.5259	27.7418	9	6	6	15.5	11	11	40.037
	0.292891	0.81022	Q92623	Q92623	Tetratricopeptide repeat protein 9A	TTC9	24.3326	24.2363	24.4908	22.4576	2	2	2	11.3	11.3	11.3	13.48
	0.185967	0.102309	Q92686	Q92686	Neurogranin;NEUG(55-78)	NRGN	31.0634	31.3221	31.2359	30.9449	2	2	2	19.2	19.2	19.2	59.975
+	1.88699	1.65863	Q92734	Q92734	Protein TFG	TFG	28.6611	28.4142	26.7335	27.0244	5	5	5	11.5	11.5	11.5	34.068
	1.43499	-0.501052	Q92752	Q92752	Tenascin-R	TNR	30.2099	30.1059	30.575	30.743	17	17	17	9.7	9.7	9.7	115
	1.67896	-0.675889	Q92777	Q92777	Synapsin-2	SYN2	29.5776	29.4027	30.1188	30.2133	12	10	9	24.4	20.4	19.1	184.27
	0.879072	-0.138577	Q92783	Q92783	Signal transducing adapter molecule 1	STAM	26.0863	26.0348	26.2489	26.1493	2	2	2	2.8	2.8	2.8	11.275
	0.239295	0.179285	Q92820	Q92820	Gamma-glutamyl hydrolase	GGH	25.7819	26.0287	25.4846	25.9674	3	3	3	10.4	10.4	10.4	19.74
	1.298	-0.41855	Q92823	Q92823	Neuronal cell adhesion molecule	NRCAM	28.8153	28.9706	29.3707	29.2523	17	17	17	13.5	13.5	13.5	111.02
	1.42061	-1.16833	Q92841;P17844	Q92841	Probable ATP-dependent RNA helicase DDX17	DDX17	24.4815	24.0171	25.386	25.4492	7	7	7	10.8	10.8	10.8	60.406
	1.12978	0.535633	Q92859	Q92859	Neogenin	NEO1	24.0425	24.333	23.705	23.5992	3	3	3	2.2	2.2	2.2	21.117
+	2.21368	1.50847	Q92876	Q92876	Kallikrein-6	KLK6	25.1393	24.9136	23.554	23.482	1	1	1	4.5	4.5	4.5	19.079
	0.852468	-0.684711	Q92890	Q92890	Ubiquitin fusion degradation protein 1 homolog	UFD1L	23.9141	24.1077	24.9667	24.4245	4	4	4	11.7	11.7	11.7	23.041
	0.622962	-0.241952	Q92905	Q92905	COP9 signalosome complex subunit 5	COPS5	26.4145	26.1683	26.6109	26.4558	4	4	4	11.1	11.1	11.1	25.621
	1.26932	0.620595	Q92930;P59190	Q92930	Ras-related protein Rab-8B	RAB8B	26.4356	26.2568	25.8461	25.6051	5	3	3	23.2	14	14	50.392
	1.25614	0.579597	Q92934	Q92934	Bcl2-associated agonist of cell death	BAD	23.8599	24.1109	23.4732	23.3383	1	1	1	9.5	9.5	9.5	12.302
	0.205398	-0.107098	Q92945;Q96I24	Q92945	Far upstream element-binding protein 2	KHSRP	28.5121	28.3182	28.3634	28.6811	15	15	14	25	25	23.9	120.67
	0.713266	-0.263831	Q92947	Q92947	Glutaryl-CoA dehydrogenase, mitochondrial	GCDH	24.6462	24.8492	25.1032	24.9198	4	4	4	8.2	8.2	8.2	25.362
	0.684808	-0.151916	Q92973	Q92973	Transportin-1	TNPO1	22.7495	22.6128	22.8792	22.7871	1	1	1	1.2	1.2	1.2	6.6915
+	2.80504	-0.61218	Q93034	Q93034	Cullin-5	CUL5	26.0758	26.1218	26.7187	26.7032	9	9	9	11.7	11.7	11.7	57.069
	0.763249	0.276072	Q93045	Q93045	Stathmin-2	STMN2	30.4768	30.4435	30.0527	30.3155	5	2	2	21.2	11.2	11.2	17.566
	1.04451	-0.305363	Q9H2M3;Q93088	Q9H2M3;Q93088	S-methylmethionine--homocysteine S-methyltransferase BHMT2;Betaine--homocysteine S-methyltransferase 1	BHMT2;BHMT	22.8121	22.863	23.2381	23.0477	1	1	1	2.8	2.8	2.8	6.8909
	0.195576	0.133562	Q969H8	Q969H8	Myeloid-derived growth factor	MYDGF	25.1258	24.6432	24.7243	24.7776	2	2	2	11	11	11	12.238
	0.141096	0.0695248	Q969J3	Q969J3	Loss of heterozygosity 12 chromosomal region 1 protein	LOH12CR1	22.287	22.2373	22.3611	22.0242	1	1	1	6.6	6.6	6.6	14.874
	1.25827	-0.673847	Q969P0	Q969P0	Immunoglobulin superfamily member 8	IGSF8	25.0216	25.228	25.9277	25.6696	5	5	5	8.3	8.3	8.3	29.708
+	1.67932	-2.2473	Q969Q5	Q969Q5	Ras-related protein Rab-24	RAB24	20.5573	20.8133	22.6281	23.2371	2	2	2	9.9	9.9	9.9	12.573
+	1.87221	-1.40167	Q969T9	Q969T9	WW domain-binding protein 2	WBP2	26.7167	26.8702	28.3401	28.0502	4	4	4	11.5	11.5	11.5	29.826
	0.62275	0.201818	Q96A00	Q96A00	Protein phosphatase 1 regulatory subunit 14A	PPP1R14A	27.6254	27.4154	27.2576	27.3796	2	2	2	18.4	18.4	18.4	14.345
	0.329139	-0.145115	Q96A23	Q96A23	Copine-4	CPNE4	25.3058	24.979	25.2951	25.28	3	2	2	5.4	3.8	3.8	12.342
	0.0842555	0.115859	Q96A49	Q96A49	Synapse-associated protein 1	SYAP1	23.0939	23.3117	23.5311	22.6428	2	2	2	4.5	4.5	4.5	11.369
	1.51033	0.117692	Q96AC1	Q96AC1	Fermitin family homolog 2	FERMT2	28.2195	28.2597	28.1285	28.1153	11	11	11	15.1	15.1	15.1	72.271
	0.403209	-0.0910349	Q96AE4	Q96AE4	Far upstream element-binding protein 1	FUBP1	26.585	26.7348	26.7906	26.7113	11	10	10	18	16.8	16.8	62.265
+	2.11084	1.29218	Q96B97	Q96B97	SH3 domain-containing kinase-binding protein 1	SH3KBP1	23.8963	23.8562	22.4714	22.6967	2	2	2	3.5	3.5	3.5	12.872
+	2.06966	-1.42936	Q96BM9;Q9NVJ2	Q96BM9;Q9NVJ2	ADP-ribosylation factor-like protein 8A;ADP-ribosylation factor-like protein 8B	ARL8A;ARL8B	23.2456	23.0111	24.62	24.4955	3	3	3	14.5	14.5	14.5	18.633
+	2.64271	1.92057	Q96BW5	Q96BW5	Phosphotriesterase-related protein	PTER	23.1534	23.0772	21.2783	21.1112	1	1	1	3.2	3.2	3.2	7.335
	0.419815	-0.217987	Q96C01	Q96C01	Protein FAM136A	FAM136A	23.5844	23.9747	24.003	23.992	2	2	2	12.3	12.3	12.3	13.049
	0.983499	-0.470524	Q96C19	Q96C19	EF-hand domain-containing protein D2	EFHD2	28.0378	28.1966	28.7321	28.4434	10	10	9	28.8	28.8	24.2	90.502
	0.800551	-0.158801	Q96CN7	Q96CN7	Isochorismatase domain-containing protein 1	ISOC1	25.3109	25.2512	25.5054	25.3743	2	2	2	7.4	7.4	7.4	12.586
	0.47469	1.68288	Q96CP2	Q96CP2	FLYWCH family member 2	FLYWCH2	22.5225	21.6164	19.1285	21.6447	2	2	2	16.4	16.4	16.4	12.428
	0.212109	0.150943	Q96CT7	Q96CT7	Coiled-coil domain-containing protein 124	CCDC124	25.1078	24.7824	24.9902	24.5981	3	3	3	14.8	14.8	14.8	19.832
	1.29738	-0.16245	Q96CW1	Q96CW1	AP-2 complex subunit mu	AP2M1	29.9601	29.9206	30.1351	30.0704	10	10	10	20.2	20.2	20.2	72.22
	0.828643	-1.37315	Q96CX2	Q96CX2	BTB/POZ domain-containing protein KCTD12	KCTD12	23.6836	24.8773	25.6839	25.6233	6	6	6	18.5	18.5	18.5	62.951
	0.331648	0.204638	Q96DG6	Q96DG6	Carboxymethylenebutenolidase homolog	CMBL	28.0658	28.0986	28.1061	27.6491	6	6	6	22.9	22.9	22.9	38.129
	0.348018	-0.831493	Q96DM3	Q96DM3	Uncharacterized protein C18orf8	C18orf8	22.6324	24.3966	24.4632	24.2289	3	3	3	4.6	4.6	4.6	16.863
+	1.7561	1.11727	Q96E17;P20337	Q96E17	Ras-related protein Rab-3C	RAB3C	25.505	25.8046	24.5439	24.5312	4	3	3	19.8	16.3	16.3	24.899
+	1.91263	-1.27777	Q96EQ0	Q96EQ0	Small glutamine-rich tetratricopeptide repeat-containing protein beta	SGTB	24.6258	24.3502	25.8025	25.729	3	3	3	9.5	9.5	9.5	20.583
+	2.54096	-0.759847	Q96F07	Q96F07	Cytoplasmic FMR1-interacting protein 2	CYFIP2	29.7568	29.7251	30.5384	30.4631	25	25	12	18.5	18.5	9.1	250.72
+	1.66904	-1.25461	Q96F85	Q96F85	CB1 cannabinoid receptor-interacting protein 1	CNRIP1	28.06	27.6881	29.1446	29.1127	5	5	5	30.5	30.5	30.5	35.36
+	1.9553	-0.789001	Q96FC7	Q96FC7	Phytanoyl-CoA hydroxylase-interacting protein-like	PHYHIPL	28.3625	28.3894	29.0823	29.2476	12	12	10	33	33	28.5	130.6
+	1.98387	1.3879	Q96FN4	Q96FN4	Copine-2	CPNE2	24.3424	24.3008	23.0747	22.7927	2	1	1	3.3	1.6	1.6	6.6804
+	2.01764	0.948426	Q96FQ6	Q96FQ6	Protein S100-A16	S100A16	27.0337	27.0165	25.9835	26.1699	3	3	3	35	35	35	23.95
+	2.52691	-1.71953	Q96FW1	Q96FW1	Ubiquitin thioesterase OTUB1	OTUB1	25.5098	25.3568	27.2073	27.0983	5	5	5	20.3	20.3	20.3	31.352
	0.408631	-0.199801	Q96G03	Q96G03	Phosphoglucomutase-2	PGM2	24.9714	24.728	24.9119	25.1871	5	5	5	8.3	8.3	8.3	30.466
	1.0903	-0.369373	Q96GD0	Q96GD0	Pyridoxal phosphate phosphatase	PDXP	28.8021	28.643	29.0128	29.1711	5	5	5	14.9	14.9	14.9	42.924
	0.396832	0.153569	Q96GK7;Q6P2I3	Q96GK7;Q6P2I3	Fumarylacetoacetate hydrolase domain-containing protein 2A;Fumarylacetoacetate hydrolase domain-containing protein 2B	FAHD2A;FAHD2B	27.1121	26.9764	27.019	26.7624	5	5	5	15.9	15.9	15.9	30.313
	0.533429	0.303207	Q96GS4	Q96GS4	Uncharacterized protein C17orf59	C17orf59	22.1386	22.2956	22.1133	21.7144	2	2	2	6.7	6.7	6.7	11.453
+	2.31287	-1.8302	Q96GW7	Q96GW7	Brevican core protein	BCAN	28.2721	28.489	30.279	30.1425	10	9	9	7.6	6.8	6.8	59.967
+	1.61438	1.14967	Q96GX9	Q96GX9	Methylthioribulose-1-phosphate dehydratase	APIP	24.1511	24.2971	22.9071	23.2418	1	1	1	4.5	4.5	4.5	7.5215
	0.939677	-0.849276	Q96GY0	Q96GY0	Zinc finger C2HC domain-containing protein 1A	ZC2HC1A	24.3969	25.0207	25.6076	25.5086	4	4	4	13.8	13.8	13.8	26.435
	0.889312	0.684287	Q96HC4	Q96HC4	PDZ and LIM domain protein 5	PDLIM5	25.6433	25.4389	25.1099	24.6037	4	4	4	8.6	8.6	8.6	23.098
+	1.99638	2.37032	Q96HD9	Q96HD9	N-acyl-aromatic-L-amino acid amidohydrolase (carboxylate-forming)	ACY3	23.548	23.0731	20.9065	20.9739	2	2	2	5.6	5.6	5.6	12.15
	1.11685	0.708375	Q96HN2	Q96HN2	Putative adenosylhomocysteinase 3	AHCYL2	24.535	24.1258	23.6591	23.5849	11	3	3	16.9	4.7	4.7	21.003
+	3.198	-1.65691	Q96I15	Q96I15	Selenocysteine lyase	SCLY	22.1504	22.1548	23.8512	23.7678	4	4	4	9.7	9.7	9.7	24.297
	0.593678	-0.66962	Q96I99	Q96I99	Succinyl-CoA ligase [GDP-forming] subunit beta, mitochondrial	SUCLG2	25.2587	25.2694	25.5099	26.3574	7	7	7	16	16	16	50.615
	0.443385	0.408998	Q96ID5	Q96ID5	Immunoglobulin superfamily member 21	IGSF21	25.0313	24.3696	24.3977	24.1853	2	2	2	5.6	5.6	5.6	14.656
	0.674481	-0.402489	Q96IJ6	Q96IJ6	Mannose-1-phosphate guanyltransferase alpha	GMPPA	23.033	22.7273	23.1216	23.4438	2	2	2	6.9	6.9	6.9	13.93
	0.486798	0.15718	Q96IU4	Q96IU4	Alpha/beta hydrolase domain-containing protein 14B	ABHD14B	24.8301	25.0728	24.7835	24.805	3	3	3	14.3	14.3	14.3	18.404
	0.10524	-0.0196295	Q96JE9	Q96JE9	Microtubule-associated protein 6	MAP6	31.2196	31.0937	31.1777	31.1748	47	47	47	62.5	62.5	62.5	323.31
	0.943074	-0.463058	Q96K17	Q96K17	Transcription factor BTF3 homolog 4	BTF3L4	24.5315	24.1933	24.8533	24.7977	1	1	1	7.6	7.6	7.6	6.8473
	0.692119	-0.370707	Q96KP4	Q96KP4	Cytosolic non-specific dipeptidase	CNDP2	28.8295	29.2265	29.3884	29.4089	10	10	10	21.3	21.3	21.3	73.484
	1.4969	-0.154557	Q96P47	Q96P47	Arf-GAP with GTPase, ANK repeat and PH domain-containing protein 3	AGAP3	26.0234	25.9693	26.1592	26.1426	4	4	3	3.9	3.9	3	30.124
	0.297338	0.206308	Q96PE7	Q96PE7	Methylmalonyl-CoA epimerase, mitochondrial	MCEE	23.6889	24.1483	23.6002	23.8244	2	2	2	9.7	9.7	9.7	11.415
+	2.79674	1.55869	Q96Q06	Q96Q06	Perilipin-4	PLIN4	26.5571	26.4858	25.0139	24.9116	6	6	6	12.1	12.1	12.1	38.634
	0.382646	0.993099	Q96Q11	Q96Q11	CCA tRNA nucleotidyltransferase 1, mitochondrial	TRNT1	25.1331	24.961	25.022	23.0859	2	2	2	3.7	3.7	3.7	11.287
+	1.63033	-2.75888	Q96QK1	Q96QK1	Vacuolar protein sorting-associated protein 35	VPS35	25.5257	26.3736	28.7795	28.6376	12	12	12	15.1	15.1	15.1	266.81
	0.707732	-2.15764	Q96QZ7	Q96QZ7	Membrane-associated guanylate kinase, WW and PDZ domain-containing protein 1	MAGI1	23.2378	20.9964	24.1431	24.4063	4	4	4	3.3	3.3	3.3	24.074
+	1.51906	-2.77888	Q96RP9	Q96RP9	Elongation factor G, mitochondrial	GFM1	20.4221	20.8307	23.8559	22.9547	3	3	3	3.5	3.5	3.5	17.834
	0.689062	0.656642	Q96RU3	Q96RU3	Formin-binding protein 1	FNBP1	25.2931	25.5469	25.0936	24.4331	5	5	5	8.6	8.6	8.6	32.065
	0.724841	-0.502835	Q96S19	Q96S19	UPF0585 protein C16orf13	C16orf13	24.5893	24.9455	25.0864	25.4541	4	4	4	21.6	21.6	21.6	27.019
	0.158924	0.140243	Q96S44	Q96S44	TP53-regulating kinase	TP53RK	22.8311	22.6038	22.2909	22.8635	1	1	1	4	4	4	6.7504
	0.35717	0.0912333	Q96SZ5	Q96SZ5	2-aminoethanethiol dioxygenase	ADO	26.2762	26.3663	26.146	26.314	3	3	3	9.6	9.6	9.6	19.461
	1.80578	-0.602249	Q96T17	Q96T17	MAP7 domain-containing protein 2	MAP7D2	26.2205	26.0785	26.7241	26.7794	8	8	8	12.4	12.4	12.4	70.868
	0.638071	0.400695	Q96TC7	Q96TC7	Regulator of microtubule dynamics protein 3	RMDN3	23.9831	23.6856	23.2519	23.6154	1	1	1	2.1	2.1	2.1	7.0365
	1.65608	-0.698768	Q99426	Q99426	Tubulin-folding cofactor B	TBCB	27.7325	27.746	28.5434	28.3327	8	8	8	29.9	29.9	29.9	54.341
	1.50385	0.416274	Q99436	Q99436	Proteasome subunit beta type-7	PSMB7	28.5713	28.6848	28.2615	28.162	3	3	3	10.5	10.5	10.5	19.023
	1.53936	-0.479893	Q99447	Q99447	Ethanolamine-phosphate cytidylyltransferase	PCYT2	27.2623	27.1822	27.629	27.7753	6	6	6	14.1	14.1	14.1	109.52
	0.645247	-1.74428	Q99460	Q99460	26S proteasome non-ATPase regulatory subunit 1	PSMD1	22.1254	24.1309	24.7512	24.9937	6	6	6	7.5	7.5	7.5	37.28
	1.24071	0.329021	Q99471	Q99471	Prefoldin subunit 5	PFDN5	25.9338	25.7752	25.5029	25.548	2	2	2	14.9	14.9	14.9	12.319
	2.1323	0.44462	Q99497	Q99497	Protein deglycase DJ-1	PARK7	32.8459	32.9044	32.4554	32.4057	11	11	11	44.4	44.4	44.4	76.358
	1.45344	-0.270926	Q99536	Q99536	Synaptic vesicle membrane protein VAT-1 homolog	VAT1	27.3927	27.4716	27.6689	27.7373	5	5	5	16.5	16.5	16.5	33.746
	0.195949	0.807718	Q99574	Q99574	Neuroserpin	SERPINI1	23.5343	23.6669	24.2568	21.3289	3	3	3	6.1	6.1	6.1	16.968
	2.48953	0.442904	Q99584	Q99584	Protein S100-A13	S100A13	29.837	29.8421	29.4218	29.3715	5	5	5	48	48	48	36.876
	0.451386	-0.218523	Q99598;C4P0D8	Q99598;C4P0D8	Translin-associated protein X	TSNAX;DISC1	24.4047	24.7563	24.8478	24.7503	6	6	6	20	20	20	37.264
	0.530664	-0.196733	Q99614	Q99614	Tetratricopeptide repeat protein 1	TTC1	24.0995	24.3583	24.4786	24.3727	3	3	3	9.2	9.2	9.2	19.13
	0.795373	0.538124	Q99615	Q99615	DnaJ homolog subfamily C member 7	DNAJC7	23.2587	23.0664	22.8508	22.398	1	1	1	2.2	2.2	2.2	7.4537
+	2.40891	-1.50373	Q99714	Q99714	3-hydroxyacyl-CoA dehydrogenase type-2	HSD17B10	24.7728	24.8946	26.2656	26.4093	6	6	6	22.6	22.6	22.6	39.921
	1.28505	-0.870084	Q99719;Q8WYJ6	Q99719	Septin-5	2020-09-05	28.795	29.138	29.7219	29.9512	12	12	11	26.6	26.6	24.4	80.442
	0.778669	0.56217	Q99729	Q99729	Heterogeneous nuclear ribonucleoprotein A/B	HNRNPAB	23.1264	22.7057	22.5125	22.1953	1	1	1	3.9	3.9	3.9	12.973
	0.051636	-0.0744963	Q99733	Q99733	Nucleosome assembly protein 1-like 4	NAP1L4	25.8498	26.0679	25.5793	26.4873	4	4	4	12.5	12.5	12.5	38.072
+	1.71713	-1.65992	Q99747	Q99747	Gamma-soluble NSF attachment protein	NAPG	24.2109	24.503	25.835	26.1987	6	6	6	15.7	15.7	15.7	41.843
	1.87154	-0.259266	Q99798	Q99798	Aconitate hydratase, mitochondrial	ACO2	32.1845	32.1253	32.4074	32.4209	23	23	23	29.7	29.7	29.7	323.31
	0.062895	-0.0979452	Q99816	Q99816	Tumor susceptibility gene 101 protein	TSG101	21.1796	21.4	20.8908	21.8847	2	2	2	5.1	5.1	5.1	11.256
	0.181713	-0.141346	Q99829	Q99829	Copine-1	CPNE1	24.1592	24.3144	24.6417	24.1146	3	3	3	5.2	5.2	5.2	18.619
	0.0204689	-0.0313444	Q99832	Q99832	T-complex protein 1 subunit eta	CCT7	28.1516	28.4828	28.8	27.897	9	9	9	13.8	13.8	13.8	71.478
	1.53088	-0.592203	Q99873	Q99873	Protein arginine N-methyltransferase 1	PRMT1	22.8045	22.9601	23.5435	23.4055	1	1	1	2.4	2.4	2.4	6.2157
	0.957318	-0.561886	Q99961	Q99961	Endophilin-A2	SH3GL1	26.9567	26.6178	27.2357	27.4626	9	3	3	18.2	6.8	6.8	19.227
	1.65727	-0.397171	Q99962	Q99962	Endophilin-A1	SH3GL2	30.3717	30.259	30.733	30.6921	11	11	5	27.3	27.3	15.3	130.21
+	2.80084	-0.846647	Q99963	Q99963	Endophilin-A3	SH3GL3	26.6438	26.7006	27.5007	27.537	8	8	8	24.8	24.8	24.8	57.974
	0.411492	0.118201	Q9BPU6	Q9BPU6	Dihydropyrimidinase-related protein 5	DPYSL5	30.5213	30.3818	30.2509	30.4157	15	15	15	25.4	25.4	25.4	107.47
	1.34362	-0.106485	Q9BPX5	Q9BPX5	Actin-related protein 2/3 complex subunit 5-like protein	ARPC5L	25.5975	25.6399	25.7151	25.7353	4	3	3	25.5	20.3	20.3	18.202
+	2.80673	2.96228	Q9BQ61	Q9BQ61	Uncharacterized protein C19orf43	C19orf43	24.1837	24.418	21.3371	21.34	3	3	3	19.9	19.9	19.9	18.208
	1.17606	-0.70312	Q9BQ69	Q9BQ69	O-acetyl-ADP-ribose deacetylase MACROD1	MACROD1	23.4439	23.7025	24.4172	24.1354	2	2	2	5.8	5.8	5.8	12.449
	1.95115	-0.456524	Q9BQI5	Q9BQI5	SH3-containing GRB2-like protein 3-interacting protein 1	SGIP1	27.0091	27.0216	27.5202	27.4236	14	14	14	19.3	19.3	19.3	98.81
+	2.34747	-1.14441	Q9BR01	Q9BR01	Sulfotransferase 4A1	SULT4A1	25.001	25.1547	26.2186	26.226	5	5	5	19.4	19.4	19.4	32.913
	0.163428	0.0943327	Q9BR76;A9Z1Z3	Q9BR76	Coronin-1B	CORO1B	26.4974	26.2488	26.438	26.1196	3	3	3	4.7	4.7	4.7	17.326
+	2.06012	-0.838042	Q9BRA2	Q9BRA2	Thioredoxin domain-containing protein 17	TXNDC17	25.9539	26.0591	26.9031	26.786	3	3	3	13.8	13.8	13.8	18.701
	0.347342	0.169025	Q9BRF8	Q9BRF8	Serine/threonine-protein phosphatase CPPED1	CPPED1	27.1632	27.525	27.1856	27.1646	6	6	6	18.2	18.2	18.2	51.504
	0.281625	0.488268	Q9BRJ7	Q9BRJ7	Protein syndesmos	NUDT16L1	21.6909	21.0378	21.4217	20.3304	2	2	2	9.5	9.5	9.5	11.832
+	1.57422	1.11161	Q9BRP8	Q9BRP8	Partner of Y14 and mago	WIBG	25.1644	25.1953	23.8837	24.2528	3	3	3	18.1	18.1	18.1	34.677
	0.69233	-1.30667	Q9BSH5	Q9BSH5	Haloacid dehalogenase-like hydrolase domain-containing protein 3	HDHD3	23.1037	24.4654	24.9271	25.2554	3	3	3	8.8	8.8	8.8	18.485
+	2.07679	-1.13979	Q9BT78	Q9BT78	COP9 signalosome complex subunit 4	COPS4	25.4209	25.5016	26.698	26.5041	8	8	8	19.7	19.7	19.7	51.432
	1.2039	-1.81598	Q9BTV5	Q9BTV5	Fibronectin type III and SPRY domain-containing protein 1	FSD1	23.0155	23.9602	25.2388	25.3688	3	3	3	6	6	6	18.273
+	1.87781	-1.55227	Q9BUE6	Q9BUE6	Iron-sulfur cluster assembly 1 homolog, mitochondrial	ISCA1	21.8309	21.5911	23.3982	23.1284	1	1	1	9.3	9.3	9.3	6.3016
	0.96039	-0.628805	Q9BUL8	Q9BUL8	Programmed cell death protein 10	PDCD10	23.751	23.7684	24.6156	24.1614	2	2	2	8	8	8	11.271
	1.03254	0.924713	Q9BUP0	Q9BUP0	EF-hand domain-containing protein D1	EFHD1	23.9287	23.3974	22.5922	22.8845	2	1	1	9.6	5	5	6.3157
+	2.50427	1.303	Q9BUT1	Q9BUT1	3-hydroxybutyrate dehydrogenase type 2	BDH2	28.9588	28.9041	27.5607	27.6962	6	6	6	22	22	22	37.006
	1.17113	0.267255	Q9BV79	Q9BV79	Trans-2-enoyl-CoA reductase, mitochondrial	MECR	26.4529	26.3975	26.2257	26.0903	3	3	3	8.6	8.6	8.6	22.135
+	2.02087	1.22096	Q9BW30;P59282	Q9BW30	Tubulin polymerization-promoting protein family member 3	TPPP3	30.8282	30.9035	29.5309	29.7589	9	9	9	37.5	37.5	37.5	58.869
	0.236659	0.0537214	Q9BWD1	Q9BWD1	Acetyl-CoA acetyltransferase, cytosolic	ACAT2	28.5408	28.506	28.3895	28.5498	7	7	7	13.1	13.1	13.1	43.251
	1.49638	0.916719	Q9BWQ8	Q9BWQ8	Protein lifeguard 2	FAIM2	26.5502	26.2151	25.4737	25.4582	1	1	1	4.4	4.4	4.4	163.85
	1.08568	1.07308	Q9BX66	Q9BX66	Sorbin and SH3 domain-containing protein 1	SORBS1	26.9545	26.9733	25.5629	26.2187	6	6	6	5.2	5.2	5.2	57.544
	0.817092	2.31015	Q9BX67	Q9BX67	Junctional adhesion molecule C	JAM3	26.1591	26.1712	22.8325	24.8775	2	2	2	5.8	5.8	5.8	12.967
	0.86157	-0.344255	Q9BX68	Q9BX68	Histidine triad nucleotide-binding protein 2, mitochondrial	HINT2	26.5379	26.3011	26.6838	26.8436	3	3	3	19.6	19.6	19.6	23.662
	0.873676	-1.16244	Q9BXJ9;Q6N069	Q9BXJ9	N-alpha-acetyltransferase 15, NatA auxiliary subunit	NAA15	24.0089	23.0697	24.7669	24.6366	4	4	4	4.2	4.2	4.2	23.395
	0.0794023	0.272717	Q9BXK5	Q9BXK5	Bcl-2-like protein 13	BCL2L13	22.4416	24.0846	22.2031	23.7777	3	3	3	7.4	7.4	7.4	19.658
+	1.97731	-1.26028	Q9BXP5	Q9BXP5	Serrate RNA effector molecule homolog	SRRT	23.932	23.9111	25.3118	25.0518	6	6	6	5.8	5.8	5.8	37.043
+	1.57308	-4.10325	Q9BXS5;Q9Y6Q5	Q9BXS5	AP-1 complex subunit mu-1	AP1M1	20.8839	22.253	25.6619	25.6814	5	5	5	12.8	12.8	12.8	44.916
	0.215249	0.500777	Q9BXW6	Q9BXW6	Oxysterol-binding protein-related protein 1	OSBPL1A	26.0702	25.9925	24.6975	26.3637	2	2	2	1.9	1.9	1.9	11.589
	0.689319	-0.205305	Q9BY11	Q9BY11	Protein kinase C and casein kinase substrate in neurons protein 1	PACSIN1	32.5107	32.3461	32.5598	32.7075	17	17	16	36.9	36.9	35.4	166.77
	0.990423	-0.204343	Q9BY32	Q9BY32	Inosine triphosphate pyrophosphatase	ITPA	26.1014	26.1036	26.3777	26.236	3	3	3	12.9	12.9	12.9	19.678
	0.379995	0.227623	Q9BY67	Q9BY67	Cell adhesion molecule 1	CADM1	24.6501	24.2315	24.2937	24.1327	2	2	2	3.6	3.6	3.6	11.867
	0.704158	-0.885865	Q9BYT8	Q9BYT8	Neurolysin, mitochondrial	NLN	24.0136	23.1475	24.6383	24.2945	4	4	4	6.2	6.2	6.2	24.915
	0.304836	0.190192	Q9BYV8	Q9BYV8	Centrosomal protein of 41 kDa	CEP41	24.9965	24.862	24.5188	24.9592	2	2	2	7	7	7	12.975
	1.37403	-0.717628	Q9BZ23;Q9H999	Q9BZ23;Q9H999	Pantothenate kinase 2, mitochondrial;Pantothenate kinase 3	PANK2;PANK3	22.0241	22.3237	22.8634	22.9196	2	2	2	4.6	4.6	4.6	15.054
	0.567497	-0.309935	Q9BZE9	Q9BZE9	Tether containing UBX domain for GLUT4	ASPSCR1	22.5496	22.8553	22.8748	23.1499	4	4	4	10.8	10.8	10.8	32.777
	0.422222	-0.129194	Q9BZZ5	Q9BZZ5	Apoptosis inhibitor 5	API5	26.1614	26.2211	26.4316	26.2093	7	7	7	13	13	13	43.541
	0.276212	0.162427	Q9C040;O75382	Q9C040	Tripartite motif-containing protein 2	TRIM2	27.3045	27.1144	27.2402	26.8538	8	8	8	11.4	11.4	11.4	58.29
	0.701364	-0.589212	Q9C0B6	Q9C0B6	BMP/retinoic acid-inducible neural-specific protein 2	BRINP2	21.1117	21.7269	22.0561	21.961	2	2	2	3.1	3.1	3.1	11.364
	0.916731	-0.943297	Q9C0C2	Q9C0C2	182 kDa tankyrase-1-binding protein	TNKS1BP1	22.6868	22.5909	23.2233	23.9411	2	2	2	1.4	1.4	1.4	12.412
+	1.53925	-1.2622	Q9C0C9	Q9C0C9	E2/E3 hybrid ubiquitin-protein ligase UBE2O	UBE2O	24.8433	24.9374	26.3667	25.9383	8	8	8	5.9	5.9	5.9	50.885
	0.680528	0.946695	Q9C0H9	Q9C0H9	SRC kinase signaling inhibitor 1	SRCIN1	24.8175	24.7733	24.3654	23.332	4	4	4	3	3	3	24.087
	0.965445	-1.05503	Q9GZN8	Q9GZN8	UPF0687 protein C20orf27	C20orf27	23.0682	23.7738	24.3386	24.6135	2	2	2	12.6	12.6	12.6	12.596
	0.606805	-0.143794	Q9GZP4	Q9GZP4	PITH domain-containing protein 1	PITHD1	27.5306	27.5404	27.5905	27.7681	5	5	5	21.3	21.3	21.3	30.416
	1.03242	0.215341	Q9GZT8	Q9GZT8	NIF3-like protein 1	NIF3L1	27.073	27.0192	26.8961	26.7655	6	6	6	16.7	16.7	16.7	37.765
	0.658279	0.141343	Q9GZV7	Q9GZV7	Hyaluronan and proteoglycan link protein 2	HAPLN2	29.2704	29.114	29.0683	29.0335	11	11	11	25	25	25	69.589
	0.832335	0.425338	Q9GZZ1	Q9GZZ1	N-alpha-acetyltransferase 50	NAA50	23.378	23.1878	22.6999	23.0152	1	1	1	6.5	6.5	6.5	8.1373
	0.509261	0.178523	Q9H008	Q9H008	Phospholysine phosphohistidine inorganic pyrophosphate phosphatase	LHPP	29.1972	28.9404	28.9219	28.8586	8	8	8	22.6	22.6	22.6	52.077
	0.380194	-0.183328	Q9H074	Q9H074	Polyadenylate-binding protein-interacting protein 1	PAIP1	24.9045	25.2146	25.1505	25.3353	5	5	5	11.1	11.1	11.1	33.594
+	1.79853	0.788566	Q9H098	Q9H098	Protein FAM107B	FAM107B	25.2971	25.2908	24.4048	24.6059	3	3	3	16	16	16	19.254
	1.66065	-0.384028	Q9H0E2	Q9H0E2	Toll-interacting protein	TOLLIP	26.9104	26.8131	27.2768	27.2147	3	3	3	12	12	12	21.453
+	2.23811	0.569922	Q9H0R4	Q9H0R4	Haloacid dehalogenase-like hydrolase domain-containing protein 2	HDHD2	26.6154	26.5746	26.0635	25.9866	3	3	3	7.7	7.7	7.7	17.397
	0.0922324	0.180276	Q9H0R8;H6UMI1;O95166	Q9H0R8;H6UMI1;O95166	Gamma-aminobutyric acid receptor-associated protein-like 1;Gamma-aminobutyric acid receptor-associated protein	GABARAPL1;GABARAP	24.8562	24.834	24.011	25.3187	4	2	2	17.1	17.1	17.1	12.194
	0.426589	0.130397	Q9H0U4;Q92928	Q9H0U4	Ras-related protein Rab-1B	RAB1B	29.2913	29.449	29.3235	29.156	5	2	2	24.9	11.4	11.4	16.885
	0.480881	0.585361	Q9H0W9;A0A1W2PRB8	Q9H0W9	Ester hydrolase C11orf54	C11orf54	25.1042	25.2838	24.1583	25.0589	3	3	3	8.9	8.9	8.9	16.834
+	2.96058	-1.27183	Q9H115	Q9H115	Beta-soluble NSF attachment protein	NAPB	24.3515	24.2737	25.5683	25.6006	4	4	4	16.8	16.8	16.8	26.309
	0.43486	0.184889	Q9H1E3	Q9H1E3	Nuclear ubiquitous casein and cyclin-dependent kinase substrate 1	NUCKS1	31.9546	31.6489	31.6644	31.5693	4	4	4	20.6	20.6	20.6	46.683
	0.552668	0.316129	Q9H1K1	Q9H1K1	Iron-sulfur cluster assembly enzyme ISCU, mitochondrial	ISCU	27.3126	27.2688	26.7602	27.189	6	6	6	30.5	30.5	30.5	36.694
+	2.03324	0.779734	Q9H299	Q9H299	SH3 domain-binding glutamic acid-rich-like protein 3	SH3BGRL3	29.7314	29.6242	28.9513	28.8448	3	3	3	26.9	26.9	26.9	18.746
	0.22222	0.128114	Q9H2C0	Q9H2C0	Gigaxonin	GAN	22.5735	22.9574	22.7155	22.5592	1	1	1	2.3	2.3	2.3	12.893
	0.610615	-0.0701895	Q9H2U2	Q9H2U2	Inorganic pyrophosphatase 2, mitochondrial	PPA2	26.2187	26.2678	26.278	26.3489	5	5	5	15.6	15.6	15.6	39.402
+	1.91382	-1.09593	Q9H3K6	Q9H3K6	BolA-like protein 2	BOLA2	22.4833	22.6819	23.7496	23.6075	2	2	2	20.9	20.9	20.9	11.89
	0.559804	0.160791	Q9H3Q1	Q9H3Q1	Cdc42 effector protein 4	CDC42EP4	27.0137	27.0612	26.9822	26.7711	4	4	4	12.1	12.1	12.1	25.019
+	2.09103	1.48606	Q9H444;P59074	Q9H444	Charged multivesicular body protein 4b	CHMP4B	26.6946	26.5996	25.035	25.287	5	5	5	23.2	23.2	23.2	48.212
	1.35608	0.878742	Q9H477	Q9H477	Ribokinase	RBKS	23.4919	23.1245	22.4808	22.3781	1	1	1	3.1	3.1	3.1	7.17
	0.33662	-0.128965	Q9H479	Q9H479	Fructosamine-3-kinase	FN3K	27.3407	27.4843	27.6644	27.4185	7	7	7	24.6	24.6	24.6	60.939
	0.683322	0.849369	Q9H4A3	Q9H4A3	Serine/threonine-protein kinase WNK1	WNK1	24.9842	25.9055	24.5612	24.6297	6	6	6	2.9	2.9	2.9	62.977
	0.756902	0.247293	Q9H4A4	Q9H4A4	Aminopeptidase B	RNPEP	25.9415	26.04	25.6343	25.8527	5	5	5	8.8	8.8	8.8	51.692
	1.35167	-0.615274	Q9H4G0	Q9H4G0	Band 4.1-like protein 1	EPB41L1	26.3102	26.5274	27.1131	26.955	10	9	9	10.9	9.5	9.5	57.776
	0.828117	-0.647345	Q9H6K5	Q9H6K5	Proline-rich protein 36	PRR36	24.9618	25.3384	26.0073	25.5876	8	8	8	8.4	8.4	8.4	66.327
+	1.89569	-2.80728	Q9H6Z4	Q9H6Z4	Ran-binding protein 3	RANBP3	21.9807	21.933	25.0828	24.4454	6	6	6	12.3	12.3	12.3	38.401
	0.56846	-0.241273	Q9H7C9	Q9H7C9	Mth938 domain-containing protein	AAMDC	22.9986	22.8711	23.3226	23.0296	2	2	2	21.3	21.3	21.3	12.548
	1.10942	0.463635	Q9H7Z7	Q9H7Z7	Prostaglandin E synthase 2;Prostaglandin E synthase 2 truncated form	PTGES2	25.7464	25.7799	25.4359	25.1631	3	3	3	7.4	7.4	7.4	18.647
	0.555219	0.729981	Q9H832	Q9H832	Ubiquitin-conjugating enzyme E2 Z	UBE2Z	26.3295	26.082	24.9961	25.9554	2	2	2	4.8	4.8	4.8	12.893
	0.318844	0.894243	Q9H845	Q9H845	Acyl-CoA dehydrogenase family member 9, mitochondrial	ACAD9	24.8401	24.9643	25.0445	22.9714	5	5	5	7.9	7.9	7.9	28.844
	0.615824	0.773139	Q9H8Y8	Q9H8Y8	Golgi reassembly-stacking protein 2	GORASP2	26.3382	26.3607	25.1058	26.0469	3	3	3	6	6	6	17.491
+	3.2203	-1.99455	Q9H910	Q9H910	Hematological and neurological expressed 1-like protein	HN1L	20.6591	20.7557	22.6939	22.71	2	2	2	14.7	14.7	14.7	13.672
	0.406431	-0.493366	Q9H993	Q9H993	Protein-glutamate O-methyltransferase	ARMT1	25.1139	25.8145	25.6659	26.2492	4	4	4	7.5	7.5	7.5	24.216
	1.45025	0.982372	Q9H9H5	Q9H9H5	MAP6 domain-containing protein 1	MAP6D1	25.1807	25.0334	24.2999	23.9494	3	3	3	16.6	16.6	16.6	26.712
	1.0877	0.500731	Q9H9S4	Q9H9S4	Calcium-binding protein 39-like	CAB39L	25.8173	25.6127	25.3276	25.101	5	4	4	12.5	10.4	10.4	23.678
	1.23762	0.737954	Q9HA64	Q9HA64	Ketosamine-3-kinase	FN3KRP	28.9392	28.6393	28.1608	27.9418	6	6	6	21.4	21.4	21.4	38.975
+	1.53664	-1.25202	Q9HAB8	Q9HAB8	Phosphopantothenate--cysteine ligase	PPCS	22.8423	22.4115	23.8438	23.914	3	3	3	10.9	10.9	10.9	17.863
	1.21583	-0.337392	Q9HAT2	Q9HAT2	Sialate O-acetylesterase	SIAE	24.7934	24.9405	25.2513	25.1574	3	3	3	5.5	5.5	5.5	20.016
	0.0550418	-0.0437307	Q9HB71	Q9HB71	Calcyclin-binding protein	CACYBP	28.5573	28.2531	28.2406	28.6572	9	9	9	33.8	33.8	33.8	61.761
	0.518518	3.79883	Q9HBI1;Q9NVD7	Q9HBI1;Q9NVD7	Beta-parvin;Alpha-parvin	PARVB;PARVA	24.714	24.2478	23.436	17.9282	2	2	2	4.1	4.1	4.1	11.28
	0.024832	-0.00743961	Q9HC38	Q9HC38	Glyoxalase domain-containing protein 4	GLOD4	29.2229	29.2492	29.3371	29.1499	8	8	8	25.6	25.6	25.6	55.676
	1.59692	0.462842	Q9HC56	Q9HC56	Protocadherin-9	PCDH9	24.4088	24.3516	23.9867	23.8479	4	4	4	3.9	3.9	3.9	42.396
	0.156851	0.213999	Q9HCC0	Q9HCC0	Methylcrotonoyl-CoA carboxylase beta chain, mitochondrial	MCCC2	22.5898	23.0992	23.0323	22.2288	2	2	2	3.6	3.6	3.6	12.818
	0.736893	-1.67844	Q9HCH3;Q8IYJ1;Q86YQ8	Q9HCH3;Q8IYJ1;Q86YQ8	Copine-5;Copine-9;Copine-8	CPNE5;CPNE9;CPNE8	23.9769	22.3074	24.9005	24.7407	6	6	5	10.8	10.8	9.3	39.797
	0.957333	0.538154	Q9HCJ6	Q9HCJ6	Synaptic vesicle membrane protein VAT-1 homolog-like	VAT1L	27.2344	27.0903	26.4427	26.8057	8	8	8	17.4	17.4	17.4	53.991
	0.321449	-0.148516	Q9HCM3	Q9HCM3	UPF0606 protein KIAA1549	KIAA1549	25.6641	25.3766	25.576	25.7617	2	2	2	0.8	0.8	0.8	11.519
+	1.43558	-1.77793	Q9HD34	Q9HD34	LYR motif-containing protein 4	LYRM4	21.5061	21.8147	23.1239	23.7527	2	2	2	25.3	25.3	25.3	13.05
+	2.58489	1.44163	Q9HD42	Q9HD42	Charged multivesicular body protein 1a	CHMP1A	24.9749	24.9315	23.5819	23.4412	2	2	2	8.2	8.2	8.2	12.196
+	1.72573	1.05227	Q9NNW7	Q9NNW7	Thioredoxin reductase 2, mitochondrial	TXNRD2	23.6582	23.4372	22.3994	22.5914	1	1	1	2.1	2.1	2.1	7.2854
	0.478949	-0.454153	Q9NP72	Q9NP72	Ras-related protein Rab-18	RAB18	27.0337	27.3809	27.9742	27.3487	7	7	7	33	33	33	43.107
	1.26987	1.33096	Q9NP97;Q8TF09	Q9NP97	Dynein light chain roadblock-type 1	DYNLRB1	26.1239	25.9299	24.3893	25.0025	3	3	3	18.8	18.8	18.8	19.693
	0.0935426	-0.143994	Q9NPF4	Q9NPF4	Probable tRNA N6-adenosine threonylcarbamoyltransferase	OSGEP	24.4712	24.6544	24.1995	25.2141	3	3	3	9.6	9.6	9.6	46.475
	1.00245	0.553546	Q9NPH2	Q9NPH2	Inositol-3-phosphate synthase 1	ISYNA1	25.3226	25.3168	24.9551	24.5772	3	3	3	4.8	4.8	4.8	19.521
	1.02847	-0.231405	Q9NPJ3	Q9NPJ3	Acyl-coenzyme A thioesterase 13;Acyl-coenzyme A thioesterase 13, N-terminally processed	ACOT13	28.3126	28.1763	28.5101	28.4415	3	3	3	21.4	21.4	21.4	45.19
+	2.41798	-1.62688	Q9NQ48	Q9NQ48	Leucine zipper transcription factor-like protein 1	LZTFL1	24.4216	24.4681	26.1699	25.9736	7	7	7	22.4	22.4	22.4	43.893
+	1.73482	-1.28735	Q9NQ66	Q9NQ66	1-phosphatidylinositol 4,5-bisphosphate phosphodiesterase beta-1	PLCB1	28.5502	28.2232	29.7422	29.6059	26	26	26	20.5	20.5	20.5	207.75
	1.19222	0.670544	Q9NQA3;C4AMC7;Q6VEQ5	Q9NQA3;C4AMC7;Q6VEQ5	WAS protein family homolog 6;Putative WAS protein family homolog 3;WAS protein family homolog 2	WASH6P;WASH3P;WASH2P	23.0461	23.0356	22.1917	22.5489	2	2	2	6.9	6.9	6.9	16.01
+	1.6425	1.02159	Q9NQC3	Q9NQC3	Reticulon-4	RTN4	28.7367	29.0084	27.9294	27.7726	6	6	6	5.1	5.1	5.1	43.493
	0.130594	-0.120214	Q9NQE9	Q9NQE9	Histidine triad nucleotide-binding protein 3	HINT3	25.1738	25.0083	24.9062	25.5163	2	2	2	10.4	10.4	10.4	12.223
	1.09319	-0.519839	Q9NQR4	Q9NQR4	Omega-amidase NIT2	NIT2	26.5141	26.2767	26.8119	27.0185	4	4	4	12.7	12.7	12.7	37.433
	0.301533	-0.136243	Q9NQW6	Q9NQW6	Actin-binding protein anillin	ANLN	26.0474	25.8445	26.2144	25.9501	8	8	8	5.6	5.6	5.6	47.1
	0.200662	0.135055	Q9NQW7;O00462	Q9NQW7	Xaa-Pro aminopeptidase 1	XPNPEP1	26.8634	27.3275	26.9	27.0208	8	8	8	13	13	13	49.039
	0.769441	0.624495	Q9NQX3	Q9NQX3	Gephyrin;Molybdopterin adenylyltransferase;Molybdopterin molybdenumtransferase	GPHN	26.662	27.2115	26.4245	26.2001	9	9	9	12.9	12.9	12.9	68.939
	1.03293	-0.728311	Q9NR28	Q9NR28	Diablo homolog, mitochondrial	DIABLO	25.0358	25.5042	25.9523	26.0443	5	5	5	20.5	20.5	20.5	30.53
+	3.71058	-4.85509	Q9NR31	Q9NR31	GTP-binding protein SAR1a	SAR1A	18.8906	18.8811	23.6734	23.8086	2	2	1	10.1	10.1	6.1	11.67
	0.328091	-0.264231	Q9NR45	Q9NR45	Sialic acid synthase	NANS	24.4902	24.6233	24.5297	25.1122	3	3	3	11.1	11.1	11.1	19.932
+	2.0614	-1.15299	Q9NR46	Q9NR46	Endophilin-B2	SH3GLB2	26.0835	26.298	27.3576	27.3299	7	7	6	17.5	17.5	15.4	78.325
	0.051823	0.0551758	Q9NRN7	Q9NRN7	L-aminoadipate-semialdehyde dehydrogenase-phosphopantetheinyl transferase	AASDHPPT	25.7162	25.395	25.8054	25.1954	1	1	1	4.9	4.9	4.9	49.364
+	2.36886	-0.571152	Q9NRV9	Q9NRV9	Heme-binding protein 1	HEBP1	27.2076	27.1649	27.7882	27.7266	3	3	3	18.5	18.5	18.5	45.191
+	3.06341	-0.803417	Q9NRW1	Q9NRW1	Ras-related protein Rab-6B	RAB6B	28.4033	28.4404	29.2399	29.2107	11	6	4	44.7	21.2	15.4	103.04
	0.969723	-0.806608	Q9NRW7	Q9NRW7	Vacuolar protein sorting-associated protein 45	VPS45	23.7948	23.6071	24.2355	24.7797	4	4	4	7.5	7.5	7.5	24.177
	1.10892	-0.678438	Q9NRY5	Q9NRY5	Protein FAM114A2	FAM114A2	23.1233	23.4214	24.0859	23.8157	1	1	1	2	2	2	6.1621
	1.48227	-0.653516	Q9NS86	Q9NS86	LanC-like protein 2	LANCL2	24.8118	25.0473	25.5527	25.6135	4	4	4	9.6	9.6	9.6	26.657
+	2.39162	-1.80439	Q9NSD9	Q9NSD9	Phenylalanine--tRNA ligase beta subunit	FARSB	26.4382	26.3088	28.2733	28.0825	13	13	13	20.5	20.5	20.5	86.222
	1.71696	-0.737698	Q9NTK5	Q9NTK5	Obg-like ATPase 1	OLA1	26.9354	27.0946	27.8192	27.6862	9	9	9	20.7	20.7	20.7	63.946
	0.882112	-0.409767	Q9NTX5	Q9NTX5	Ethylmalonyl-CoA decarboxylase	ECHDC1	24.5265	24.8522	25.0716	25.1266	3	3	3	10.4	10.4	10.4	20.26
	1.34468	-0.998024	Q9NU22	Q9NU22	Midasin	MDN1	24.448	24.5702	25.7182	25.296	3	3	3	0.5	0.5	0.5	16.584
	1.37802	-1.05502	Q9NUB1	Q9NUB1	Acetyl-coenzyme A synthetase 2-like, mitochondrial	ACSS1	24.5003	24.837	25.8698	25.5774	3	3	3	4.5	4.5	4.5	20.5
+	2.70608	-1.76701	Q9NUJ1	Q9NUJ1	Mycophenolic acid acyl-glucuronide esterase, mitochondrial	ABHD10	24.1888	24.3457	26.0317	26.0367	4	4	4	8.8	8.8	8.8	24.981
	0.0350291	-0.0182724	Q9NUQ9	Q9NUQ9	Protein FAM49B	FAM49B	29.5655	29.7372	29.5273	29.8119	8	8	7	23.1	23.1	20.4	78.319
	0.563944	-1.39627	Q9NUU7;Q9UMR2	Q9NUU7;Q9UMR2	ATP-dependent RNA helicase DDX19A;ATP-dependent RNA helicase DDX19B	DDX19A;DDX19B	24.094	22.2307	24.5937	24.5236	2	2	2	3.8	3.8	3.8	12.685
+	1.95148	-0.99481	Q9NVA2	Q9NVA2	Septin-11	2020-09-11	29.8789	29.978	31.0171	30.8295	15	15	7	32.2	32.2	17.9	180.94
	0.506632	0.16396	Q9NVG8	Q9NVG8	TBC1 domain family member 13	TBC1D13	25.2307	25.0031	24.9972	24.9087	2	2	2	4.5	4.5	4.5	12.172
	1.08096	-2.365	Q9NVS9	Q9NVS9	Pyridoxine-5-phosphate oxidase	PNPO	22.6373	24.0297	25.4878	25.9092	3	3	3	15.7	15.7	15.7	20.143
	1.25978	-1.23941	Q9NVT9	Q9NVT9	Armadillo repeat-containing protein 1	ARMC1	22.5147	22.5648	23.4769	24.0814	2	2	2	7.8	7.8	7.8	12.211
	0.130283	-0.616651	Q9NWB6	Q9NWB6	Arginine and glutamate-rich protein 1	ARGLU1	24.7652	23.4236	26.1911	23.231	5	5	5	15	15	15	28.909
+	1.61389	-1.90618	Q9NX46	Q9NX46	Poly(ADP-ribose) glycohydrolase ARH3	ADPRHL2	20.8554	21.4321	22.9573	23.1425	2	2	2	5.8	5.8	5.8	12.031
	0.260899	0.41234	Q9NXJ5	Q9NXJ5	Pyroglutamyl-peptidase 1	PGPEP1	23.5084	22.8038	23.1995	22.288	1	1	1	4.3	4.3	4.3	6.7442
	0.0450356	-0.00572777	Q9NY33	Q9NY33	Dipeptidyl peptidase 3	DPP3	26.4836	26.4021	26.4447	26.4524	6	6	6	8	8	8	39.831
+	1.38983	-1.76871	Q9NYF8	Q9NYF8	Bcl-2-associated transcription factor 1	BCLAF1	24.2391	23.5418	25.7781	25.5402	3	3	3	2.9	2.9	2.9	17.839
	1.03021	-0.856919	Q9NYU2	Q9NYU2	UDP-glucose:glycoprotein glucosyltransferase 1	UGGT1	22.7227	23.2672	23.7789	23.9248	3	3	3	1.8	1.8	1.8	17.647
	1.33673	-0.945391	Q9NZ32	Q9NZ32	Actin-related protein 10	ACTR10	22.2672	22.6459	23.3106	23.4933	1	1	1	2.9	2.9	2.9	8.2271
+	1.42614	-3.04629	Q9NZ52	Q9NZ52	ADP-ribosylation factor-binding protein GGA3	GGA3	22.0848	20.8775	24.5909	24.464	4	4	4	6.4	6.4	6.4	25.372
+	2.14923	-1.60723	Q9NZ53	Q9NZ53	Podocalyxin-like protein 2	PODXL2	21.8854	21.9959	23.4235	23.6722	1	1	1	2.5	2.5	2.5	12.071
	0.38019	0.262819	Q9NZ56	Q9NZ56	Formin-2	FMN2	22.0072	22.0304	22.0145	21.4975	1	1	1	1	1	1	16.684
	0.336212	2.35824	Q9NZ72	Q9NZ72	Stathmin-3	STMN3	23.911	24.1735	19.0808	24.2872	2	2	2	10	10	10	12.486
	0.741521	0.184608	Q9NZD2	Q9NZD2	Glycolipid transfer protein	GLTP	28.4603	28.3788	28.3169	28.153	6	6	6	24.9	24.9	24.9	36.573
	0.73073	-0.844604	Q9NZL9	Q9NZL9	Methionine adenosyltransferase 2 subunit beta	MAT2B	24.5282	25.3797	25.8146	25.7825	6	6	6	18.9	18.9	18.9	38.353
	1.14138	-4.25298	Q9NZN3	Q9NZN3	EH domain-containing protein 3	EHD3	22.221	24.6346	27.7599	27.6016	7	7	4	14	14	8.6	53.75
	0.105304	0.278555	Q9NZN4	Q9NZN4	EH domain-containing protein 2	EHD2	21.866	22.3387	20.9622	22.6853	2	2	2	3.9	3.9	3.9	12.222
	1.06375	0.5909	Q9NZR1;Q9NYL9	Q9NZR1	Tropomodulin-2	TMOD2	28.4915	28.1257	27.6846	27.7509	4	4	4	11.7	11.7	11.7	26.801
	1.44221	-1.32662	Q9NZW5;REV__Q8N884;Q14168;Q14789	Q9NZW5	MAGUK p55 subfamily member 6	MPP6	21.6819	21.4452	22.6596	23.1208	4	4	4	6.9	6.9	6.9	23.383
	0.867988	-0.42239	Q9P013	Q9P013	Spliceosome-associated protein CWC15 homolog	CWC15	21.8137	22.1371	22.4613	22.3343	1	1	1	5.2	5.2	5.2	6.1327
	1.01994	0.948827	Q9P016	Q9P016	Thymocyte nuclear protein 1	THYN1	24.1212	23.6698	23.1684	22.7249	1	1	1	4.4	4.4	4.4	6.8675
	1.16074	1.21008	Q9P0L0	Q9P0L0	Vesicle-associated membrane protein-associated protein A	VAPA	27.2822	27.9523	26.4277	26.3866	8	8	7	30.9	30.9	26.1	58.806
	0.819422	-0.240103	Q9P0P8	Q9P0P8	Uncharacterized protein C6orf203	C6orf203	24.3882	24.5873	24.6917	24.764	2	2	2	6.7	6.7	6.7	12.404
	0.497815	-1.14778	Q9P0W8	Q9P0W8	Spermatogenesis-associated protein 7	SPATA7	23.1363	22.9297	23.317	25.0445	2	2	2	1.5	1.5	1.5	11.23
	0.517071	0.330215	Q9P121	Q9P121	Neurotrimin	NTM	28.4788	28.8593	28.191	28.4867	7	7	4	19.5	19.5	11.9	51.568
	1.1333	-0.417263	Q9P1U1;Q9C0K3	Q9P1U1	Actin-related protein 3B	ACTR3B	25.6915	25.6993	25.9928	26.2325	6	3	3	14.8	7.2	7.2	19.529
	1.64478	-0.673401	Q9P265;Q14689	Q9P265	Disco-interacting protein 2 homolog B	DIP2B	26.7522	26.9524	27.5505	27.501	15	15	15	11.3	11.3	11.3	98.788
	1.21331	0.652803	Q9P2E9;Q8N4C6	Q9P2E9	Ribosome-binding protein 1	RRBP1	26.9769	26.8764	26.4356	26.1121	16	16	16	11.4	11.4	11.4	103.76
+	2.22342	-2.75835	Q9P2R7	Q9P2R7	Succinyl-CoA ligase [ADP-forming] subunit beta, mitochondrial	SUCLA2	25.6281	25.9775	28.4372	28.6852	9	9	9	19	19	19	59.387
+	2.92976	0.506385	Q9P2T1	Q9P2T1	GMP reductase 2	GMPR2	27.7207	27.7256	27.1996	27.234	7	7	6	20.4	20.4	17.5	46.19
	1.70049	-0.681244	Q9UBB4	Q9UBB4	Ataxin-10	ATXN10	26.0308	26.0852	26.6455	26.833	7	7	7	16.2	16.2	16.2	70.633
	2.67102	-0.350567	Q9UBB6	Q9UBB6	Neurochondrin	NCDN	30.5606	30.576	30.9331	30.9046	13	13	13	18.5	18.5	18.5	105.59
	0.0675891	0.0365496	Q9UBC2	Q9UBC2	Epidermal growth factor receptor substrate 15-like 1	EPS15L1	24.657	24.6057	24.7704	24.4192	3	3	3	3.4	3.4	3.4	20.295
	0.758743	-0.471512	Q9UBL0	Q9UBL0	cAMP-regulated phosphoprotein 21	ARPP21	24.61	24.7792	25.3776	24.9546	2	2	2	1.1	1.1	1.1	12.627
	0.622776	-2.68299	Q9UBL6	Q9UBL6	Copine-7	CPNE7	18.4003	19.2779	19.9688	23.0754	3	2	2	4.4	3	3	13.406
	1.3615	0.431527	Q9UBQ7	Q9UBQ7	Glyoxylate reductase/hydroxypyruvate reductase	GRHPR	29.6824	29.5046	29.1345	29.1895	8	8	8	20.1	20.1	20.1	51.05
	0.982345	-0.300445	Q9UBV8	Q9UBV8	Peflin	PEF1	25.3	25.3982	25.7428	25.5563	2	2	2	6.3	6.3	6.3	12.231
	1.30996	-0.862189	Q9UBW8	Q9UBW8	COP9 signalosome complex subunit 7a	COPS7A	24.7298	24.9109	25.8588	25.5063	4	4	4	14.2	14.2	14.2	24.598
	0.0313396	0.0836229	Q9UDR5	Q9UDR5	Alpha-aminoadipic semialdehyde synthase, mitochondrial;Lysine ketoglutarate reductase;Saccharopine dehydrogenase	AASS	22.2423	23.9229	22.8903	23.1077	2	2	2	2.5	2.5	2.5	12.531
	0.454577	-0.343836	Q9UDT6	Q9UDT6	CAP-Gly domain-containing linker protein 2	CLIP2	26.4274	25.9333	26.3819	26.6665	10	10	10	12	12	12	156.93
	0.60305	0.508555	Q9UDY4	Q9UDY4	DnaJ homolog subfamily B member 4	DNAJB4	23.6608	23.9874	23.5868	23.0444	1	1	1	4.2	4.2	4.2	20.429
	1.01613	0.779692	Q9UEU0	Q9UEU0	Vesicle transport through interaction with t-SNAREs homolog 1B	VTI1B	23.9569	24.4734	23.3956	23.4753	3	3	3	14.2	14.2	14.2	18.677
	1.0226	0.312052	Q9UEY8	Q9UEY8	Gamma-adducin	ADD3	27.8282	27.8396	27.4183	27.6254	10	9	9	14.4	13.3	13.3	59.742
	0.910001	-1.54667	Q9UFN0	Q9UFN0	Protein NipSnap homolog 3A	NIPSNAP3A	22.6504	23.8481	24.8174	24.7744	2	2	2	9.7	9.7	9.7	12.582
	1.04771	-0.278069	Q9UH03	Q9UH03	Neuronal-specific septin-3	2020-09-03	29.3731	29.5155	29.7764	29.6684	13	13	13	31.6	31.6	31.6	91.861
+	2.72741	0.468699	Q9UH65	Q9UH65	Switch-associated protein 70	SWAP70	23.9713	23.9628	23.5182	23.4785	1	1	1	1.5	1.5	1.5	6.2285
	1.65465	0.477133	Q9UHC6	Q9UHC6	Contactin-associated protein-like 2	CNTNAP2	24.7368	24.6795	24.1647	24.2973	6	6	6	4.4	4.4	4.4	35.732
	0.685614	-0.522338	Q9UHD1	Q9UHD1	Cysteine and histidine-rich domain-containing protein 1	CHORDC1	24.9576	25.522	25.7837	25.7407	5	5	5	14.8	14.8	14.8	35.224
	0.211614	-0.0478725	Q9UHD8	Q9UHD8	Septin-9	2020-09-09	28.357	28.4978	28.5152	28.4353	14	14	14	23.5	23.5	23.5	108.05
	0.269524	-0.169059	Q9UHD9	Q9UHD9	Ubiquilin-2	UBQLN2	25.0415	24.6388	25.1188	24.8996	2	2	2	4.8	4.8	4.8	22.28
+	1.70944	-1.53376	Q9UHG2	Q9UHG2	ProSAAS;KEP;Big SAAS;Little SAAS;Big PEN-LEN;PEN;Little LEN;Big LEN	PCSK1N	25.2751	25.6932	27.078	26.9579	3	3	3	14.2	14.2	14.2	39.849
	1.35696	-0.832543	Q9UHL4	Q9UHL4	Dipeptidyl peptidase 2	DPP7	25.4892	25.5987	26.2044	26.5485	6	6	6	12.4	12.4	12.4	37.9
	0.941377	-0.450091	Q9UHV9	Q9UHV9	Prefoldin subunit 2	PFDN2	25.3025	25.5964	25.9787	25.8204	3	3	3	20.1	20.1	20.1	22.977
	0.616979	-0.327711	Q9UHX1	Q9UHX1	Poly(U)-binding-splicing factor PUF60	PUF60	23.6951	23.4087	23.7413	24.018	3	3	3	4.7	4.7	4.7	18.306
	0.402577	0.221125	Q9UHY7	Q9UHY7	Enolase-phosphatase E1	ENOPH1	26.8005	27.1543	26.8622	26.6503	3	3	3	8.8	8.8	8.8	17.647
+	1.85668	-0.981526	Q9UI08	Q9UI08	Ena/VASP-like protein	EVL	23.2877	23.2182	24.3461	24.1227	4	4	4	13	13	13	25.287
	1.45586	-0.48384	Q9UI12	Q9UI12	V-type proton ATPase subunit H	ATP6V1H	28.9633	29.1433	29.5139	29.5604	12	12	12	24.8	24.8	24.8	144.12
	0.857616	-0.143289	Q9UI15	Q9UI15	Transgelin-3	TAGLN3	31.1052	31.0046	31.1659	31.2305	14	14	12	63.3	63.3	52.8	146.52
+	2.28381	-1.23537	Q9UIA9	Q9UIA9	Exportin-7	XPO7	26.5294	26.6714	27.8902	27.7813	11	11	11	9.7	9.7	9.7	71.097
	0.213952	-0.237882	Q9UIC8	Q9UIC8	Leucine carboxyl methyltransferase 1	LCMT1	24.7859	24.8178	24.6417	25.4378	4	4	4	10.8	10.8	10.8	24.832
	0.416001	0.759427	Q9UII2	Q9UII2	ATPase inhibitor, mitochondrial	ATPIF1	28.7712	27.562	27.0826	27.7318	5	5	5	29.2	29.2	29.2	81.464
	2.6057	-0.420978	Q9UIJ7	Q9UIJ7	GTP:AMP phosphotransferase AK3, mitochondrial	AK3	29.4915	29.5232	29.9145	29.9421	13	13	13	51.1	51.1	51.1	83.597
+	1.84823	-2.07303	Q9UIW2;P51805	Q9UIW2;P51805	Plexin-A1;Plexin-A3	PLXNA1;PLXNA3	22.4011	22.4446	24.2473	24.7445	6	6	4	3.4	3.4	2.3	39.093
	0.411057	0.120635	Q9UJ70	Q9UJ70	N-acetyl-D-glucosamine kinase	NAGK	27.0669	26.8505	26.8168	26.8594	6	6	6	19.5	19.5	19.5	46.804
	0.820879	-1.70385	Q9UJU6	Q9UJU6	Drebrin-like protein	DBNL	26.2232	24.7258	27.1348	27.2219	10	10	10	24.4	24.4	24.4	72.393
+	2.03159	-2.12864	Q9UJW0	Q9UJW0	Dynactin subunit 4	DCTN4	21.4958	21.1374	23.5483	23.3422	3	3	3	7.4	7.4	7.4	20.613
	0.974709	-1.8243	Q9UJY5	Q9UJY5	ADP-ribosylation factor-binding protein GGA1	GGA1	21.2777	21.6248	23.8984	22.6528	3	3	3	4.9	4.9	4.9	18.732
	0.460334	-0.514835	Q9UK76	Q9UK76	Hematological and neurological expressed 1 protein;Hematological and neurological expressed 1 protein, N-terminally processed	HN1	25.4399	26.2312	26.4961	26.2046	2	2	2	9.7	9.7	9.7	22.174
	0.0813198	-0.012886	Q9UKG1	Q9UKG1	DCC-interacting protein 13-alpha	APPL1	25.8443	25.9491	25.9051	25.9141	5	5	5	8	8	8	30.132
	2.47835	0.444882	Q9UKK9	Q9UKK9	ADP-sugar pyrophosphatase	NUDT5	24.5617	24.534	24.0813	24.1246	4	4	4	18.7	18.7	18.7	29.561
	0.0674528	0.0424843	Q9UKU7	Q9UKU7	Isobutyryl-CoA dehydrogenase, mitochondrial	ACAD8	24.7011	25.1098	24.8938	24.8321	7	7	7	17.1	17.1	17.1	43.385
	1.19327	0.74028	Q9UKV3	Q9UKV3	Apoptotic chromatin condensation inducer in the nucleus	ACIN1	28.0738	28.0765	27.1379	27.5319	11	11	11	8.2	8.2	8.2	86.539
+	2.93328	-0.836173	Q9UKY7	Q9UKY7	Protein CDV3 homolog	CDV3	23.9935	23.9527	24.8293	24.7893	2	2	2	6.2	6.2	6.2	12.035
	1.32133	0.34255	Q9UL25	Q9UL25	Ras-related protein Rab-21	RAB21	27.817	27.9372	27.5836	27.4855	7	7	7	31.6	31.6	31.6	85.302
	1.12444	-1.42254	Q9UL26;Q13636	Q9UL26	Ras-related protein Rab-22A	RAB22A	23.5256	23.99	25.5224	24.8382	4	4	4	22.2	22.2	22.2	23.622
	0.731486	0.128725	Q9UL46	Q9UL46	Proteasome activator complex subunit 2	PSME2	25.0574	25.1595	25.0198	24.9397	2	2	2	7.5	7.5	7.5	13.349
	0.445596	-1.36378	Q9ULA0	Q9ULA0	Aspartyl aminopeptidase	DNPEP	19.7975	20.6946	20.5477	22.672	2	2	2	4.6	4.6	4.6	12.07
	0.0151671	-0.014327	Q9ULB1	Q9ULB1	Neurexin-1	NRXN1	22.7747	23.1509	23.2044	22.7499	1	1	1	0.7	0.7	0.7	6.3469
	0.0515881	0.135662	Q9ULC3	Q9ULC3	Ras-related protein Rab-23	RAB23	22.5599	22.7202	21.6571	23.3517	2	2	2	8.4	8.4	8.4	11.749
+	1.58751	-1.4621	Q9ULC4;A0A3B3IRV3	Q9ULC4;A0A3B3IRV3	Malignant T-cell-amplified sequence 1	MCTS1	23.6528	23.4408	25.2239	24.7938	2	2	2	12.2	12.2	12.2	13.597
	0.881412	-1.74682	Q9ULH1	Q9ULH1	Arf-GAP with SH3 domain, ANK repeat and PH domain-containing protein 1	ASAP1	22.0706	23.4714	24.4408	24.5949	4	4	4	3.7	3.7	3.7	29.853
+	1.40664	-1.6749	Q9ULP0	Q9ULP0	Protein NDRG4	NDRG4	24.2672	24.3642	25.6523	26.3289	4	4	4	15.9	15.9	15.9	29.723
	0.0653593	0.0143385	Q9ULP9;H3BQ06	Q9ULP9;H3BQ06	TBC1 domain family member 24	TBC1D24	28.6098	28.537	28.4971	28.621	8	8	8	15.2	15.2	15.2	57.674
+	1.95924	-0.660571	Q9ULR3;Q5JR12	Q9ULR3	Protein phosphatase 1H	PPM1H	26.9863	27.0711	27.7447	27.6339	7	7	6	14	14	12.3	45.087
+	2.49182	-2.0227	Q9ULU8	Q9ULU8	Calcium-dependent secretion activator 1	CADPS	26.8763	27.1026	29.0333	28.991	16	16	14	12.5	12.5	11.2	111.49
	0.583924	-0.145884	Q9ULV4	Q9ULV4	Coronin-1C	CORO1C	28.1399	28.2788	28.4185	28.2919	9	9	9	16.7	16.7	16.7	94.553
	0.334918	-0.311519	Q9UM19	Q9UM19	Hippocalcin-like protein 4	HPCAL4	25.1901	24.4994	25.1442	25.1684	4	1	1	18.8	5.8	5.8	7.9489
+	2.90306	-5.02588	Q9UM22	Q9UM22	Mammalian ependymin-related protein 1	EPDR1	20.0379	20.3213	25.098	25.313	3	3	3	14.7	14.7	14.7	23.408
	0.142151	-0.0425148	Q9UMF0	Q9UMF0	Intercellular adhesion molecule 5	ICAM5	25.9182	26.0436	25.9411	26.1057	2	2	2	1.8	1.8	1.8	12.798
	0.847796	-1.28687	Q9UMS4	Q9UMS4	Pre-mRNA-processing factor 19	PRPF19	23.6788	24.7678	25.4967	25.5237	3	3	3	5.4	5.4	5.4	18.692
	0.749193	0.16151	Q9UMY4	Q9UMY4	Sorting nexin-12	SNX12	26.3609	26.5062	26.3034	26.2406	5	5	4	23.3	23.3	23.3	33.18
	1.03842	-0.638156	Q9UN36	Q9UN36	Protein NDRG2	NDRG2	28.9691	29.3664	29.8662	29.7455	6	6	6	18.9	18.9	18.9	136.74
+	1.71561	-1.65655	Q9UNE7	Q9UNE7	E3 ubiquitin-protein ligase CHIP	STUB1	22.4482	22.0609	24.041	23.7811	2	2	2	6.3	6.3	6.3	11.309
	1.69165	-0.62471	Q9UNF0	Q9UNF0	Protein kinase C and casein kinase substrate in neurons protein 2	PACSIN2	25.722	25.7707	26.4582	26.2839	6	5	5	11.3	9.9	9.9	33.142
	1.1997	0.627244	Q9UNF1	Q9UNF1	Melanoma-associated antigen D2	MAGED2	23.3605	23.3038	22.5418	22.868	1	1	1	2	2	2	7.6036
	1.02896	-0.195873	Q9UNH7	Q9UNH7	Sorting nexin-6;Sorting nexin-6, N-terminally processed	SNX6	24.7337	24.798	25.0177	24.9058	5	4	4	11.6	9.1	9.1	25.707
	0.0206285	-0.0539188	Q9UNM6	Q9UNM6	26S proteasome non-ATPase regulatory subunit 13	PSMD13	23.0311	23.8005	24.195	22.7444	3	3	3	6.4	6.4	6.4	17.775
	0.0771478	0.0532913	Q9UNS2	Q9UNS2	COP9 signalosome complex subunit 3	COPS3	27.0391	27.2577	27.2957	26.8945	3	3	3	7.1	7.1	7.1	19.085
	1.41094	-1.0371	Q9UNW9	Q9UNW9	RNA-binding protein Nova-2	NOVA2	23.6025	23.8633	24.6047	24.9352	3	3	2	6.3	6.3	4.3	18.585
	1.30083	-0.549154	Q9UNZ2	Q9UNZ2	NSFL1 cofactor p47	NSFL1C	26.6509	26.7133	27.355	27.1075	8	8	8	18.9	18.9	18.9	52.189
+	2.44239	-0.932181	Q9UPA5	Q9UPA5	Protein bassoon	BSN	27.36	27.2908	28.3018	28.2134	23	23	23	8.3	8.3	8.3	190.39
	0.844342	0.718483	Q9UPN3	Q9UPN3	Microtubule-actin cross-linking factor 1, isoforms 1/2/3/5	MACF1	21.8342	21.9127	20.8519	21.4581	4	4	4	0.7	0.7	0.7	30.545
	0.353535	0.140499	Q9UPP5	Q9UPP5	Uncharacterized protein KIAA1107	KIAA1107	26.7119	26.7532	26.7388	26.4454	9	9	9	7.3	7.3	7.3	86.547
+	2.18364	-1.30645	Q9UPQ0	Q9UPQ0	LIM and calponin homology domains-containing protein 1	LIMCH1	22.0191	21.9163	23.1812	23.3672	2	2	2	2.3	2.3	2.3	13.107
+	1.84095	-0.884103	Q9UPY6	Q9UPY6	Wiskott-Aldrich syndrome protein family member 3	WASF3	24.6285	24.8432	25.6193	25.6207	3	3	3	9	9	9	24.883
	0.936939	-1.18497	Q9UPY8	Q9UPY8	Microtubule-associated protein RP/EB family member 3	MAPRE3	27.9884	28.8683	29.6585	29.5683	8	8	6	24.9	24.9	18.1	49.266
	0.482352	-0.439542	Q9UQ35	Q9UQ35	Serine/arginine repetitive matrix protein 2	SRRM2	24.4339	23.7891	24.4318	24.6704	7	7	7	3.1	3.1	3.1	43.526
	1.71251	-0.340802	Q9UQ80;H0YIN7	Q9UQ80	Proliferation-associated protein 2G4	PA2G4	27.657	27.673	28.0533	27.9583	12	12	12	30.5	30.5	30.5	115.01
	0.918393	0.319279	Q9UQB3	Q9UQB3	Catenin delta-2	CTNND2	23.185	22.9466	22.7193	22.7737	2	2	2	2.4	2.4	2.4	15.166
+	2.69012	-1.53564	Q9UQB8	Q9UQB8	Brain-specific angiogenesis inhibitor 1-associated protein 2	BAIAP2	24.9524	24.8867	26.5164	26.394	11	11	11	19.4	19.4	19.4	73.073
	0.170094	-0.0351181	Q9Y237	Q9Y237	Peptidyl-prolyl cis-trans isomerase NIMA-interacting 4	PIN4	24.8778	25.0228	24.9855	24.9854	1	1	1	6.9	6.9	6.9	6.7527
+	1.97643	-0.969399	Q9Y243	Q9Y243	RAC-gamma serine/threonine-protein kinase	AKT3	22.1453	22.2192	23.0583	23.245	2	2	2	3.3	3.3	3.3	12.401
	0.669662	-0.342682	Q9Y262	Q9Y262	Eukaryotic translation initiation factor 3 subunit L	EIF3L	24.5233	24.3819	24.9723	24.6183	5	5	5	7.6	7.6	7.6	30.15
	0.755681	-0.117745	Q9Y266	Q9Y266	Nuclear migration protein nudC	NUDC	28.104	28.2173	28.2861	28.2708	8	8	8	25.7	25.7	25.7	65.059
	0.255514	-0.0795946	Q9Y281	Q9Y281	Cofilin-2	CFL2	29.1696	28.9604	29.1883	29.1008	9	7	7	39.8	28.9	28.9	46.456
+	1.55809	-1.50761	Q9Y285	Q9Y285	Phenylalanine--tRNA ligase alpha subunit	FARSA	25.2415	24.7709	26.6149	26.4128	4	4	4	7.3	7.3	7.3	25.391
	0.144313	0.0143719	Q9Y2A7	Q9Y2A7	Nck-associated protein 1	NCKAP1	30.0792	30.0594	30.0219	30.088	19	19	19	14.5	14.5	14.5	168.43
	0.928925	-2.3045	Q9Y2J0;Q14184	Q9Y2J0	Rabphilin-3A	RPH3A	22.9229	24.5941	25.8221	26.304	7	7	7	15	15	15	56.337
+	2.23323	-0.957475	Q9Y2J2	Q9Y2J2	Band 4.1-like protein 3;Band 4.1-like protein 3, N-terminally processed	EPB41L3	28.0099	27.9729	29.02	28.8777	22	18	16	19.7	16.4	14.5	132.89
+	2.13646	1.32755	Q9Y2J8	Q9Y2J8	Protein-arginine deiminase type-2	PADI2	27.9686	28.1206	26.632	26.8021	7	7	7	11.1	11.1	11.1	70.741
	1.23412	1.65799	Q9Y2L5	Q9Y2L5	Trafficking protein particle complex subunit 8	TRAPPC8	24.0044	24.4892	22.9305	22.2471	2	2	2	1.3	1.3	1.3	11.894
	0.761671	-0.72782	Q9Y2Q3	Q9Y2Q3	Glutathione S-transferase kappa 1	GSTK1	23.5149	24.1813	24.683	24.4687	2	2	2	11.5	11.5	11.5	13.763
	0.426124	0.216692	Q9Y2Q5	Q9Y2Q5	Ragulator complex protein LAMTOR2	LAMTOR2	22.5409	22.6938	22.2253	22.5761	1	1	1	9.6	9.6	9.6	18.132
	1.79661	0.184558	Q9Y2S2	Q9Y2S2	Lambda-crystallin homolog	CRYL1	28.3794	28.4239	28.2092	28.2249	8	8	8	21.9	21.9	21.9	49.976
	0.402629	-0.212184	Q9Y2T3	Q9Y2T3	Guanine deaminase	GDA	29.9714	29.9117	30.3493	29.9582	11	11	11	21.6	21.6	21.6	91.119
	0.326789	-0.558914	Q9Y2V2	Q9Y2V2	Calcium-regulated heat stable protein 1	CARHSP1	23.7187	24.6824	25.172	24.3469	3	3	3	13.6	13.6	13.6	18.374
	0.447722	0.302317	Q9Y2W1	Q9Y2W1	Thyroid hormone receptor-associated protein 3	THRAP3	28.8586	28.3563	28.3457	28.2646	11	11	11	12.5	12.5	12.5	107.45
+	2.6475	-2.7388	Q9Y2Z0	Q9Y2Z0	Suppressor of G2 allele of SKP1 homolog	SUGT1	25.0987	25.059	27.689	27.9464	9	9	9	26.8	26.8	26.8	63.754
	1.53071	-0.478263	Q9Y305	Q9Y305	Acyl-coenzyme A thioesterase 9, mitochondrial	ACOT9	26.3897	26.2345	26.8225	26.7583	8	8	8	18.2	18.2	18.2	128.16
	0.484784	0.190065	Q9Y333	Q9Y333	U6 snRNA-associated Sm-like protein LSm2	LSM2	22.7202	22.9258	22.7393	22.5266	1	1	1	11.6	11.6	11.6	7.4865
+	2.09752	-2.38385	Q9Y371	Q9Y371	Endophilin-B1	SH3GLB1	20.8959	20.9277	23.0819	23.5094	4	3	3	10.4	8.2	8.2	30.122
	0.0138381	0.0293093	Q9Y376	Q9Y376	Calcium-binding protein 39	CAB39	27.4991	27.1867	27.9554	26.6718	6	6	5	14.4	14.4	12.3	37.795
	0.282991	0.109599	Q9Y3A5	Q9Y3A5	Ribosome maturation protein SBDS	SBDS	27.491	27.6497	27.3429	27.5786	10	10	10	31.6	31.6	31.6	59.102
	0.278946	0.0588484	Q9Y3C8	Q9Y3C8	Ubiquitin-fold modifier-conjugating enzyme 1	UFC1	26.7879	26.8212	26.6702	26.8212	3	3	3	14.4	14.4	14.4	19.017
	1.07225	0.355489	Q9Y3D6	Q9Y3D6	Mitochondrial fission 1 protein	FIS1	25.6313	25.8524	25.39	25.3827	2	2	2	13.2	13.2	13.2	19.836
	0.922719	-0.372962	Q9Y3E1	Q9Y3E1	Hepatoma-derived growth factor-related protein 3	HDGFRP3	28.5636	28.8172	29.1271	28.9995	4	3	3	19.2	15.3	15.3	23.424
+	1.7383	-1.12589	Q9Y3F4	Q9Y3F4	Serine-threonine kinase receptor-associated protein	STRAP	24.6333	24.8231	25.9757	25.7324	4	4	4	14.3	14.3	14.3	26.03
+	2.82512	-1.15194	Q9Y3I0	Q9Y3I0	tRNA-splicing ligase RtcB homolog	RTCB	25.1846	25.225	26.3965	26.317	8	8	8	17.4	17.4	17.4	59.437
	0.0994688	0.064786	Q9Y3L5	Q9Y3L5	Ras-related protein Rap-2c	RAP2C	20.8676	21.1194	21.108	20.7494	2	1	1	10.9	4.9	4.9	6.1491
	1.00022	0.247412	Q9Y3P9	Q9Y3P9	Rab GTPase-activating protein 1	RABGAP1	22.3341	22.2257	21.9674	22.0976	1	1	1	1.1	1.1	1.1	8.3291
+	1.79016	-0.998719	Q9Y3S1	Q9Y3S1	Serine/threonine-protein kinase WNK2	WNK2	22.2321	22.4648	23.4023	23.2921	2	2	2	1.2	1.2	1.2	14.619
	1.7125	0.270338	Q9Y490	Q9Y490	Talin-1	TLN1	27.836	27.9121	27.6005	27.607	23	20	20	9.9	8.7	8.7	151.73
	0.0275515	0.013649	Q9Y4C0	Q9Y4C0	Neurexin-3	NRXN3	24.0181	23.7245	23.9124	23.8029	3	3	3	2	2	2	20.401
+	2.59339	-1.26602	Q9Y4G6	Q9Y4G6	Talin-2	TLN2	26.9487	26.8303	28.1799	28.1311	24	24	21	10.7	10.7	9.5	219.97
	0.114728	0.833016	Q9Y4J8;O60941	Q9Y4J8;O60941	Dystrobrevin alpha;Dystrobrevin beta	DTNA;DTNB	27.6943	22.7649	24.5222	24.271	4	4	4	6.6	6.6	6.6	33.752
	0.749894	1.07453	Q9Y520;P48634	Q9Y520	Protein PRRC2C	PRRC2C	25.0708	25.222	23.5512	24.5925	9	9	8	3.7	3.7	3.4	59.74
+	3.84816	-4.17616	Q9Y5J7	Q9Y5J7	Mitochondrial import inner membrane translocase subunit Tim9	TIMM9	20.1578	20.1513	24.2811	24.3804	1	1	1	12.4	12.4	12.4	6.8026
	1.11102	-1.09281	Q9Y5K8	Q9Y5K8	V-type proton ATPase subunit D	ATP6V1D	26.5669	25.9965	27.2224	27.5266	6	6	6	18.2	18.2	18.2	37.92
	0.296849	0.536798	Q9Y5L4	Q9Y5L4	Mitochondrial import inner membrane translocase subunit Tim13	TIMM13	23.6314	24.2684	22.8282	23.998	2	2	2	28.4	28.4	28.4	62.069
	1.17941	0.336627	Q9Y5P6	Q9Y5P6	Mannose-1-phosphate guanyltransferase beta	GMPPB	25.2835	25.2594	25.0252	24.8444	6	6	6	17.5	17.5	17.5	38.793
	0.484112	-0.482573	Q9Y5X3	Q9Y5X3	Sorting nexin-5	SNX5	25.611	24.9834	25.9871	25.5725	6	6	5	14.9	14.9	12.4	37.182
+	2.54386	-0.619672	Q9Y5Z4	Q9Y5Z4	Heme-binding protein 2	HEBP2	26.2847	26.3347	26.9075	26.9512	5	5	5	26.3	26.3	26.3	47.878
	1.21251	-0.952775	Q9Y617	Q9Y617	Phosphoserine aminotransferase	PSAT1	27.8802	28.3245	28.9461	29.1641	11	11	11	27	27	27	83.893
	1.17535	0.644684	Q9Y639	Q9Y639	Neuroplastin	NPTN	25.9132	25.5641	25.112	25.076	2	2	2	4.8	4.8	4.8	11.9
	1.23248	-0.404141	Q9Y696	Q9Y696	Chloride intracellular channel protein 4	CLIC4	27.5404	27.7417	28.0637	28.0267	8	8	8	35.2	35.2	35.2	79.844
+	2.59543	-1.96691	Q9Y697	Q9Y697	Cysteine desulfurase, mitochondrial	NFS1	22.8935	22.7431	24.85	24.7204	5	5	5	12	12	12	33.026
	0.449603	-0.278564	Q9Y6E0	Q9Y6E0	Serine/threonine-protein kinase 24;Serine/threonine-protein kinase 24 36 kDa subunit;Serine/threonine-protein kinase 24 12 kDa subunit	STK24	24.1544	23.7379	24.3303	24.1191	2	2	2	5.2	5.2	5.2	14.777
+	1.80495	-0.972151	Q9Y6I3;Q9H201	Q9Y6I3	Epsin-1	EPN1	27.4266	27.5362	28.5638	28.3432	7	7	7	11.5	11.5	11.5	50.374
+	1.41326	-1.89922	Q9Y6R0	Q9Y6R0	Numb-like protein	NUMBL	21.6145	22.2853	23.6613	24.037	4	4	4	8	8	8	26.172
+	2.38504	1.99964	Q9Y6R1	Q9Y6R1	Electrogenic sodium bicarbonate cotransporter 1	SLC4A4	23.9804	24.1607	21.979	22.1628	2	2	2	1.5	1.5	1.5	11.997
	0.681353	0.914453	Q9Y6R7	Q9Y6R7	IgGFc-binding protein	FCGBP	26.6389	26.704	25.2591	26.2548	10	10	10	3.3	3.3	3.3	59.066
	0.617142	0.108401	Q9Y6V0	Q9Y6V0	Protein piccolo	PCLO	27.4331	27.3211	27.2341	27.3033	23	23	23	6.1	6.1	6.1	159.41

## Sheet: Proteome_wReg_MedNorm
Significant	=-LOG(P-value)	Difference	Protein IDs	Majority protein IDs	Protein names	Gene names	AD_E1_01	AD_E1_02	Ctrl_E1_01	Ctrl_E1_02	Peptides	Razor unique peptides	Unique peptides	Sequence coverage	Unique razor sequence coverage	Unique sequence coverage	Score
+	2.16631	1.08026	A0A024R1R8;Q9Y2S6	A0A024R1R8;Q9Y2S6	Translation machinery-associated protein 7	hCG_2014768;TMA7	0.62072	0.477358	-0.477358	-0.585077	2	2	2	15.6	15.6	15.6	12.356
+	2.64462	-0.847488	A2NJV5;A0A0A0MRZ7;A0A075B6S6;A0A075B6S2;A0A075B6P5;A0A087WW87;P06310;P01615;P01614	A2NJV5;A0A0A0MRZ7;A0A075B6S6;A0A075B6S2;A0A075B6P5;A0A087WW87;P06310;P01615;P01614	Ig kappa chain V-II region RPMI 6410;Ig kappa chain V-II region FR;Ig kappa chain V-II region Cum	IGKV A18;IGKV2D-26;IGKV2D-30;IGKV2D-29;IGKV2D-28;IGKV2-40	-0.43338	-0.396547	0.396547	0.468502	1	1	1	10.8	10.8	10.8	9.2382
	1.19317	-0.62359	P0DPI2;A0A0B4J2D5;A0A096LPI6	P0DPI2;A0A0B4J2D5;A0A096LPI6			-0.536885	-0.212825	0.212825	0.284644	3	3	3	10.8	10.8	10.8	50.226
	1.53953	0.567978	A0A0A6YYG9;P59998	A0A0A6YYG9;P59998	Actin-related protein 2/3 complex subunit 4	ARPC4-TTLL3;ARPC4	0.368703	0.214652	-0.214652	-0.337949	3	3	3	4.5	4.5	4.5	19.892
	0.709818	0.489398	A0A0A6YYL6;P18621	A0A0A6YYL6;P18621	60S ribosomal protein L17	RPL17-C18orf32;RPL17	0.116921	0.627118	-0.117835	-0.116921	3	3	3	14.5	14.5	14.5	19.101
	1.38186	0.884582	A0A0C4DH90;A0A0C4DH55;P01624;A0A075B6H7	A0A0C4DH90;A0A0C4DH55;P01624;A0A075B6H7	Ig kappa chain V-III region POM	IGKV3OR2-268;IGKV3D-7;IGKV3-7	0.33314	0.698361	-0.404521	-0.33314	2	2	1	13.8	13.8	7.8	11.451
	1.4278	0.582386	A0A0U1RRH7;Q99878;Q96KK5;Q9BTM1;Q93077;Q7L7L0;P20671;P0C0S8;P04908;P16104;Q16777;Q6FI13;Q8IUE6;Q96QV6;REV__Q8NB25	A0A0U1RRH7;Q99878;Q96KK5;Q9BTM1;Q93077;Q7L7L0;P20671;P0C0S8;P04908;P16104;Q16777;Q6FI13;Q8IUE6;Q96QV6	Histone H2A type 1-J;Histone H2A type 1-H;Histone H2A.J;Histone H2A type 1-C;Histone H2A type 3;Histone H2A type 1-D;Histone H2A type 1;Histone H2A type 1-B/E;Histone H2AX;Histone H2A type 2-C;Histone H2A type 2-A;Histone H2A type 2-B;Histone H2A type 1-A	HIST1H2AJ;HIST1H2AH;H2AFJ;HIST1H2AC;HIST3H2A;HIST1H2AD;HIST1H2AG;HIST1H2AB;H2AFX;HIST2H2AC;HIST2H2AA3;HIST2H2AB;HIST1H2AA	0.229609	0.244824	-0.229609	-0.460729	3	2	2	27.6	23.5	23.5	19.3
	1.46084	0.850102	A0A1B0GW23;Q03154	A0A1B0GW23;Q03154	Aminoacylase-1	ACY1	0.464879	0.315625	-0.315625	-0.604075	4	4	4	6.7	6.7	6.7	23.036
	0.0912874	-0.0374298	A0A1W2PNV4;Q92747	A0A1W2PNV4;Q92747	Actin-related protein 2/3 complex subunit 1A	ARPC1A	0.0803804	-0.15524	0.0700827	-0.0700827	6	6	5	9.9	9.9	7.3	41.66
	1.78167	-0.619714	A0A2R8Y422;P62987;P62979;P0CG47;P0CG48	A0A2R8Y422;P62987;P62979;P0CG47;P0CG48	Ubiquitin-60S ribosomal protein L40;Ubiquitin;60S ribosomal protein L40;Ubiquitin-40S ribosomal protein S27a;Ubiquitin;40S ribosomal protein S27a;Polyubiquitin-B;Ubiquitin;Polyubiquitin-C;Ubiquitin	UBA52;RPS27A;UBB;UBC	-0.400128	-0.255744	0.255744	0.327811	4	4	4	21.2	21.2	21.2	35.758
	1.39262	1.49012	A0A2R8Y7X9;P69891;P02100	A0A2R8Y7X9;P69891	Hemoglobin subunit gamma-1	HBG1	0.541452	1.10849	-0.788849	-0.541452	7	1	1	44.6	7.1	7.1	6.7325
	0.734693	2.02878	A0A2R8YDH4;Q9UDY2	A0A2R8YDH4;Q9UDY2	Tight junction protein ZO-2	TJP2	0.380055	0.971152	-2.3263	-0.380055	3	3	3	3.7	3.7	3.7	37.768
	0.206125	0.12063	A0A2R8YEY8;P13637;Q13733;P20648	A0A2R8YEY8;P13637	Sodium/potassium-transporting ATPase subunit alpha-3	ATP1A3	-0.0832415	0.324502	0.0459833	-0.0459833	20	9	9	21.9	8.9	8.9	57.627
+	1.9611	-1.67237	A0A3B3IS24;O75688	A0A3B3IS24;O75688	Protein phosphatase 1B	PPM1B	-1.09896	-0.746328	0.753126	0.746328	4	3	3	12.5	9.4	9.4	19.378
	0.618352	-0.693259	A0MZ66	A0MZ66	Shootin-1	KIAA1598	-0.932738	-0.104192	0.104192	0.245397	6	6	6	8.2	8.2	8.2	39.437
+	1.5519	-2.15483	A1Z1Q3	A1Z1Q3	O-acetyl-ADP-ribose deacetylase MACROD2	MACROD2	-1.567	-0.852829	0.852829	1.03701	1	1	1	2.6	2.6	2.6	6.5741
	1.40829	-0.577034	Q9H492;Q9GZQ8;A6NCE7	Q9H492;Q9GZQ8;A6NCE7	Microtubule-associated proteins 1A/1B light chain 3A;Microtubule-associated proteins 1A/1B light chain 3B;Microtubule-associated proteins 1A/1B light chain 3 beta 2	MAP1LC3A;MAP1LC3B;MAP1LC3B2	-0.379259	-0.205515	0.363779	0.205515	2	2	2	11.6	11.6	11.6	11.785
	0.745997	0.189385	A6NDG6	A6NDG6	Phosphoglycolate phosphatase	PGP	0.103318	0.0340662	-0.0340662	-0.20732	6	6	6	18.7	18.7	18.7	40.786
	1.32692	0.376641	A6NGB9	A6NGB9	WAS/WASL-interacting protein family member 3	WIPF3	0.230658	0.128984	-0.128984	-0.264656	3	3	3	7	7	7	20.436
	0.835877	0.306516	P30046;A6NHG4	P30046;A6NHG4	D-dopachrome decarboxylase;D-dopachrome decarboxylase-like protein	DDT;DDTL	0.282364	0.0618439	-0.20698	-0.0618439	4	4	4	25.4	25.4	25.4	25.226
	1.10007	0.346042	A6NKN8	A6NKN8	Purkinje cell protein 4-like protein 1	PCP4L1	0.168955	0.1082	-0.1082	-0.306728	1	1	1	20.6	20.6	20.6	38.05
	0.245524	-0.21358	J3KTA2;A8MSI8	J3KTA2;A8MSI8	LYR motif-containing protein 9	LYRM9	0.111097	-0.229273	-0.111097	0.420082	2	2	2	8.8	8.8	8.8	11.504
+	2.68946	-1.51289	B1ALY0;Q8IXS6	B1ALY0;Q8IXS6	Paralemmin-2	PALM2-AKAP2;PALM2	-0.709517	-0.827424	0.779315	0.709517	4	3	3	10.4	8.8	8.8	18.393
	1.03803	0.914248	B4DL54;P49356	B4DL54;P49356	Protein farnesyltransferase subunit beta	CHURC1-FNTB;FNTB	0.701048	0.247402	-0.247402	-0.632643	1	1	1	1.7	1.7	1.7	6.1311
	0.966338	0.501266	B4E1Z4;P00751	B4E1Z4;P00751	Complement factor B;Complement factor B Ba fragment;Complement factor B Bb fragment	CFB	0.156991	0.172534	-0.156991	-0.516017	4	4	4	2.8	2.8	2.8	25.297
+	2.14323	-0.913253	Q99613;B5ME19	Q99613;B5ME19	Eukaryotic translation initiation factor 3 subunit C;Eukaryotic translation initiation factor 3 subunit C-like protein	EIF3C;EIF3CL	-0.412724	-0.434082	0.566977	0.412724	6	6	6	5.8	5.8	5.8	37.431
+	1.54398	1.54281	B9A064	B9A064	Immunoglobulin lambda-like polypeptide 5	IGLL5	0.969379	0.582981	-0.950274	-0.582981	2	1	1	10.7	3.7	3.7	6.3671
	0.883051	1.74266	D6R8Y8;Q8IVN3	D6R8Y8;Q8IVN3	Musculoskeletal embryonic nuclear protein 1	MUSTN1	0.793865	0.444349	-0.444349	-1.80276	2	2	2	12.5	12.5	12.5	24.113
	0.225809	-0.168412	E7EVH7;Q07866;Q9NSK0	E7EVH7;Q07866	Kinesin light chain 1	KLC1	0.0296383	-0.0296383	-0.0984364	0.435261	6	6	3	7.1	7.1	3.3	38.018
	0.11872	0.231162	E9PL57;Q15843;Q86V88	E9PL57;Q15843;Q86V88	NEDD8;Magnesium-dependent phosphatase 1	NEDD8-MDP1;NEDD8;MDP1	0.412918	-0.346352	0.346352	-0.742109	2	2	2	12.9	12.9	12.9	13.376
	1.59679	0.838738	E9PR17;P13987	E9PR17;P13987	CD59 glycoprotein	CD59	0.46423	0.326263	-0.326263	-0.56072	1	1	1	6.2	6.2	6.2	6.6497
+	2.25122	4.62741	E9PSI1;Q9BY43	E9PSI1;Q9BY43	Charged multivesicular body protein 4a	CHMP4A	2.20348	2.12013	-2.81109	-2.12013	4	4	4	4.2	4.2	4.2	24.933
	0.0265298	-0.027771	F8W036;P78537	F8W036;P78537	Biogenesis of lysosome-related organelles complex 1 subunit 1	BLOC1S1	-0.318638	0.263096	0.157551	-0.157551	1	1	1	9	9	9	7.4599
	1.03939	-0.918548	G9CGD6;Q8WWN9	G9CGD6;Q8WWN9	Interactor protein for cytohesin exchange factors 1	CNKSR3;IPCEF1	-0.248469	-0.650775	0.689382	0.248469	1	1	1	1.2	1.2	1.2	6.5284
	0.748849	0.100041	H0YC42;P55327	H0YC42;P55327	Tumor protein D52	TPD52	0.0192413	0.0487823	-0.112818	-0.0192413	3	3	3	11.9	11.9	11.9	51.196
	0.0204209	-0.0155172	H3BN98;P62244	H3BN98;P62244	40S ribosomal protein S15a	RPS15A	-0.0556793	0.0556793	-0.216524	0.247559	1	1	1	3.8	3.8	3.8	6.1874
	0.918282	1.71109	H3BRQ4;P50238	H3BRQ4;P50238	Cysteine-rich protein 1	CRIP1	0.432492	0.900329	-0.432492	-1.65688	1	1	1	26.5	26.5	26.5	40.353
+	2.78487	-0.468986	H7BYZ3;P63098	H7BYZ3;P63098	Calcineurin subunit B type 1	PPP3R1	-0.221422	-0.253914	0.221422	0.241213	4	4	4	9.1	9.1	9.1	39.18
	0.37259	-0.604574	H7C0C1;P48047	H7C0C1;P48047	ATP synthase subunit O, mitochondrial	ATP5O	-0.121532	0.0384426	-0.0384426	1.1645	2	2	2	9.1	9.1	9.1	13.461
+	1.56595	-1.93091	K7EKS7;P35268	K7EKS7;P35268	60S ribosomal protein L22	RPL22	-1.09757	-0.740442	1.28336	0.740442	2	2	2	45.3	45.3	45.3	13.503
	0.528356	-1.65771	O00139	O00139	Kinesin-like protein KIF2A	KIF2A	-2.60009	-0.233533	0.248265	0.233533	3	3	3	4	4	4	17.608
	1.29743	-1.3354	O00148;Q13838	O00148;Q13838	ATP-dependent RNA helicase DDX39A;Spliceosome RNA helicase DDX39B	DDX39A;DDX39B	-1.11462	-0.495137	0.565894	0.495137	3	3	3	6.6	6.6	6.6	17.766
	1.30235	-0.520066	O00154;Q6ZUV0	O00154	Cytosolic acyl coenzyme A thioester hydrolase	ACOT7	-0.187311	-0.243479	0.187311	0.422031	9	9	9	23.4	23.4	23.4	68.752
	0.509019	-2.91625	O00203	O00203	AP-3 complex subunit beta-1	AP3B1	-0.240636	-4.52364	0.240636	0.827588	11	7	7	10.7	7.3	7.3	42.284
	1.69092	-0.405475	O00231	O00231	26S proteasome non-ATPase regulatory subunit 11	PSMD11	-0.1659	-0.201077	0.278071	0.1659	4	4	4	8.5	8.5	8.5	22.846
	0.975341	0.702558	O00233	O00233	26S proteasome non-ATPase regulatory subunit 9	PSMD9	0.277208	0.211575	-0.704758	-0.211575	4	4	4	19.3	19.3	19.3	24.852
	1.27076	-0.696852	O00244	O00244	Copper transport protein ATOX1	ATOX1	-0.58851	-0.254668	0.254668	0.295857	2	2	2	13.2	13.2	13.2	11.529
	0.818796	0.456682	O00299	O00299	Chloride intracellular channel protein 1	CLIC1	0.495133	0.105166	-0.105166	-0.207898	4	4	4	17	17	17	25.594
	0.000883685	-0.00455284	O00303	O00303	Eukaryotic translation initiation factor 3 subunit F	EIF3F	1.11763	-1.12379	1.12056	-1.11763	2	2	2	4.8	4.8	4.8	11.762
	0.793005	-0.748532	O00330	O00330	Pyruvate dehydrogenase protein X component, mitochondrial	PDHX	-0.135832	-0.521128	0.135832	0.704273	7	7	7	13.4	13.4	13.4	47.733
+	3.65774	-2.03167	O00399	O00399	Dynactin subunit 6	DCTN6	-0.99492	-1.04488	1.02863	0.99492	2	2	2	10	10	10	13.533
	0.511095	-0.418935	O00401	O00401	Neural Wiskott-Aldrich syndrome protein	WASL	-0.354884	0.00635052	0.495687	-0.00635052	5	5	5	9.9	9.9	9.9	33.827
	1.38246	-0.414095	O00410	O00410	Importin-5	IPO5	-0.150801	-0.313257	0.150801	0.213331	12	12	11	10.4	10.4	9.8	84.163
	0.231003	-0.356873	O00423	O00423	Echinoderm microtubule-associated protein-like 1	EML1	-0.00959873	0.00959873	-0.200299	0.914044	2	2	2	2.8	2.8	2.8	13.885
+	3.11203	-0.80703	O00429	O00429	Dynamin-1-like protein	DNM1L	-0.388058	-0.411768	0.388058	0.426176	12	12	12	16.4	16.4	16.4	74.809
+	2.81376	1.5383	O00468	O00468	Agrin;Agrin N-terminal 110 kDa subunit;Agrin C-terminal 110 kDa subunit;Agrin C-terminal 90 kDa fragment;Agrin C-terminal 22 kDa fragment	AGRN	0.837051	0.728756	-0.728756	-0.782043	6	6	6	2.8	2.8	2.8	35.437
	0.651232	0.721255	O00479	O00479	High mobility group nucleosome-binding domain-containing protein 4	HMGN4	0.979795	0.15279	-0.157135	-0.15279	2	2	2	20	20	20	12.454
	1.60968	-0.843749	O00487	O00487	26S proteasome non-ATPase regulatory subunit 14	PSMD14	-0.510276	-0.326661	0.326661	0.5239	4	4	4	12.9	12.9	12.9	25.464
	2.00654	0.350072	O00499	O00499	Myc box-dependent-interacting protein 1	BIN1	0.211834	0.15114	-0.15114	-0.186029	17	17	15	26.8	26.8	25.3	222.31
	1.6933	-0.381842	O00533	O00533	Neural cell adhesion molecule L1-like protein;Processed neural cell adhesion molecule L1-like protein	CHL1	-0.152006	-0.23583	0.152006	0.223841	9	9	9	9.5	9.5	9.5	85.91
+	1.46666	3.26055	O00534	O00534	von Willebrand factor A domain-containing protein 5A	VWA5A	1.2451	1.60125	-1.2451	-2.42964	4	4	4	5.3	5.3	5.3	24.083
	1.99066	0.594174	O00592	O00592	Podocalyxin	PODXL	0.2564	0.364322	-0.2564	-0.311227	2	2	2	3.9	3.9	3.9	11.972
	1.05084	0.767278	O00625	O00625	Pirin	PIR	0.281172	0.254349	-0.744686	-0.254349	4	4	4	13.8	13.8	13.8	25.017
+	1.42581	-2.78427	O00764	O00764	Pyridoxal kinase	PDXK	-1.85356	-1.00127	1.00127	1.71242	6	6	6	18.9	18.9	18.9	41.689
	1.31198	-0.707256	O14531	O14531	Dihydropyrimidinase-related protein 4	DPYSL4	-0.249386	-0.553391	0.249386	0.36235	8	8	8	16.8	16.8	16.8	52.337
+	2.31365	-0.837048	O14561	O14561	Acyl carrier protein, mitochondrial	NDUFAB1	-0.482274	-0.378924	0.433972	0.378924	1	1	1	5.8	5.8	5.8	6.3771
+	1.42988	-2.06424	O14562	O14562	Ubiquitin domain-containing protein UBFD1	UBFD1	-0.746829	-1.21876	0.746829	1.41606	2	2	2	7.4	7.4	7.4	11.843
	1.25374	0.990746	O14576	O14576	Cytoplasmic dynein 1 intermediate chain 1	DYNC1I1	0.858735	0.370337	-0.382083	-0.370337	3	2	2	4.7	3.4	3.4	14.56
	1.73569	-0.516099	O14594	O14594	Neurocan core protein	NCAN	-0.319284	-0.208206	0.296501	0.208206	19	19	18	12.3	12.3	11.8	139.23
+	1.52535	-1.62301	O14617	O14617	AP-3 complex subunit delta-1	AP3D1	-0.86341	-0.620948	0.620948	1.14072	10	10	10	7.1	7.1	7.1	66.258
	0.128551	0.0802841	O14618	O14618	Copper chaperone for superoxide dismutase	CCS	0.294458	-0.13389	-0.00079155	0.00079155	1	1	1	3.3	3.3	3.3	6.745
	2.60263	0.455956	O14639	O14639	Actin-binding LIM protein 1	ABLIM1	0.214538	0.259292	-0.214538	-0.223544	4	4	4	5.3	5.3	5.3	26.201
	0.759482	0.0693922	O14737	O14737	Programmed cell death protein 5	PDCD5	0.0490179	0.011445	-0.0668764	-0.011445	5	5	5	41.6	41.6	41.6	64.491
	0.436682	0.199371	O14744	O14744	Protein arginine N-methyltransferase 5;Protein arginine N-methyltransferase 5, N-terminally processed	PRMT5	0.334444	-0.00205231	0.00205231	-0.0684032	4	4	4	6.4	6.4	6.4	25.107
	1.69145	0.640975	O14745	O14745	Na(+)/H(+) exchange regulatory cofactor NHE-RF1	SLC9A3R1	0.394253	0.254955	-0.377787	-0.254955	14	14	14	41.3	41.3	41.3	115.74
	0.209014	-0.270349	O14773	O14773	Tripeptidyl-peptidase 1	TPP1	-0.0163746	0.0163746	-0.191837	0.732534	4	4	4	7.5	7.5	7.5	24.354
	1.24606	-1.00442	O14775	O14775	Guanine nucleotide-binding protein subunit beta-5	GNB5	-0.3545	-0.844254	0.455578	0.3545	3	3	3	7.3	7.3	7.3	20.249
	0.198329	0.276005	O14810	O14810	Complexin-1	CPLX1	0.0893345	-0.0893345	-0.763166	0.211157	5	5	3	41	41	28.4	45.747
	1.68637	-0.619886	O14818;Q8TAA3	O14818	Proteasome subunit alpha type-7	PSMA7	-0.440619	-0.260723	0.277708	0.260723	6	6	6	19.4	19.4	19.4	37.203
+	1.76817	-1.29997	O14964	O14964	Hepatocyte growth factor-regulated tyrosine kinase substrate	HGS	-0.836301	-0.533502	0.696633	0.533502	11	11	11	12.7	12.7	12.7	67.863
	0.588073	-0.393414	O14974	O14974	Protein phosphatase 1 regulatory subunit 12A	PPP1R12A	-0.23839	-0.0301971	0.488045	0.0301971	6	6	6	6.6	6.6	6.6	86.243
	1.6733	-0.726477	O14994	O14994	Synapsin-3	SYN3	-0.5026	-0.296398	0.296398	0.357557	11	10	10	22.9	21.6	21.6	116.59
+	1.85858	-3.40776	O15020	O15020	Spectrin beta chain, non-erythrocytic 2	SPTBN2	-1.44589	-2.21132	1.44589	1.71242	14	10	10	6	4.6	4.6	63.206
	1.52203	0.594314	O15067	O15067	Phosphoribosylformylglycinamidine synthase	PFAS	0.340936	0.224061	-0.39957	-0.224061	6	6	6	4.4	4.4	4.4	37.239
+	2.71454	-1.79366	O15075;O43602	O15075	Serine/threonine-protein kinase DCLK1	DCLK1	-0.961304	-0.841211	0.94359	0.841211	7	7	7	11.1	11.1	11.1	54.55
+	1.71346	-1.21262	O15144	O15144	Actin-related protein 2/3 complex subunit 2	ARPC2	-0.862623	-0.520332	0.521959	0.520332	11	11	11	33	33	33	80.118
	0.231243	0.122655	O15145	O15145	Actin-related protein 2/3 complex subunit 3	ARPC3	0.0322161	-0.0322161	0.0659571	-0.311267	4	4	4	17.4	17.4	17.4	25.07
	0.916392	0.303551	O15212	O15212	Prefoldin subunit 6	PFDN6	0.231078	0.0693636	-0.0693636	-0.237296	3	3	3	20.9	20.9	20.9	17.608
+	1.88461	-2.16547	O15240	O15240	Neurosecretory protein VGF;Neuroendocrine regulatory peptide-1;Neuroendocrine regulatory peptide-2;Antimicrobial peptide VGF[554-577]	VGF	-0.924477	-1.0842	0.924477	1.39778	6	6	6	10.6	10.6	10.6	41.248
	0.291567	-0.355724	O15372	O15372	Eukaryotic translation initiation factor 3 subunit H	EIF3H	0.0920238	-0.781403	0.114094	-0.0920238	2	2	2	8	8	8	46.579
	0.277701	0.403142	O15382	O15382	Branched-chain-amino-acid aminotransferase, mitochondrial	BCAT2	0.213643	-0.137181	0.137181	-0.867003	2	2	2	5.9	5.9	5.9	12.871
	0.176119	0.0780869	O15394	O15394	Neural cell adhesion molecule 2	NCAM2	-0.0295248	0.0295248	0.0752478	-0.231421	7	7	7	8.2	8.2	8.2	45.413
	0.879173	-2.97483	O15400	O15400	Syntaxin-7	STX7	-3.28276	-0.875477	0.915943	0.875477	4	4	4	18.4	18.4	18.4	26.921
	0.29837	-0.492933	O15488	O15488	Glycogenin-2	GYG2	-1.03932	0.130329	0.207207	-0.130329	2	2	2	3.8	3.8	3.8	11.784
	0.425899	0.0734921	O15498	O15498	Synaptobrevin homolog YKT6	YKT6	-0.00295162	0.0303488	-0.122539	0.00295162	4	4	4	15.7	15.7	15.7	24.371
	1.87023	0.517715	O15511	O15511	Actin-related protein 2/3 complex subunit 5	ARPC5	0.216558	0.315971	-0.216558	-0.286341	6	6	5	37.1	37.1	31.8	39.843
	0.0540046	0.07969	O15540	O15540	Fatty acid-binding protein, brain	FABP7	-0.398463	0.557843	0.020751	-0.020751	5	5	5	36.4	36.4	36.4	41.607
	0.927435	-0.340178	O43175	O43175	D-3-phosphoglycerate dehydrogenase	PHGDH	-0.345167	-0.0936584	0.0936584	0.147873	15	15	15	30.4	30.4	30.4	103.76
+	1.62374	-1.10725	O43236	O43236	Septin-4	2020-09-04	-0.546344	-0.445153	0.777852	0.445153	6	5	5	10.5	8.8	8.8	29.914
+	2.55586	0.983328	O43237	O43237	Cytoplasmic dynein 1 light intermediate chain 2	DYNC1LI2	0.484347	0.460395	-0.561519	-0.460395	4	4	4	12.2	12.2	12.2	32.798
	1.44112	-0.652309	O43242	O43242	26S proteasome non-ATPase regulatory subunit 3	PSMD3	-0.24116	-0.350472	0.471826	0.24116	11	11	11	19.7	19.7	19.7	146.43
	0.602928	-0.428465	O43295	O43295	SLIT-ROBO Rho GTPase-activating protein 3	SRGAP3	-0.0257511	-0.386868	0.41856	0.0257511	3	3	3	3.5	3.5	3.5	23.841
	0.471196	-0.269589	O43301	O43301	Heat shock 70 kDa protein 12A	HSPA12A	-0.0029707	-0.420266	0.112971	0.0029707	2	2	2	3.6	3.6	3.6	13.932
	0.86898	-0.233119	O43396	O43396	Thioredoxin-like protein 1	TXNL1	-0.182117	-0.0488873	0.186346	0.0488873	7	7	7	28.7	28.7	28.7	49.093
	0.180145	-0.0874338	O43399	O43399	Tumor protein D54	TPD52L2	0.076375	-0.251243	-0.0500174	0.0500174	4	4	4	24.3	24.3	24.3	34.233
	0.182126	0.429005	O43414	O43414	ERI1 exoribonuclease 3	ERI3	-0.363073	0.568016	0.363073	-1.01614	2	2	2	5	5	5	11.889
+	2.58587	-0.752741	O43426	O43426	Synaptojanin-1	SYNJ1	-0.351802	-0.377749	0.424129	0.351802	27	27	27	16.5	16.5	16.5	216.72
	0.00371361	-0.0106716	O43464	O43464	Serine protease HTRA2, mitochondrial	HTRA2	-0.896862	0.875519	-0.00757027	0.00757027	2	2	2	4.1	4.1	4.1	11.222
	0.606526	0.376596	O43488	O43488	Aflatoxin B1 aldehyde reductase member 2	AKR7A2	0.514093	0.0543156	-0.130468	-0.0543156	5	5	4	11.1	11.1	8.9	34.46
	1.17251	-0.295519	O43491	O43491	Band 4.1-like protein 2	EPB41L2	-0.159327	-0.0945873	0.0945873	0.242537	22	22	18	21.1	21.1	17.5	158.88
+	1.77179	-1.98548	O43581	O43581	Synaptotagmin-7	SYT7	-1.27324	-0.8151	0.8151	1.06752	4	4	4	13.2	13.2	13.2	29.76
	0.715303	0.318302	O43583	O43583	Density-regulated protein	DENR	0.400596	0.0722036	-0.0916014	-0.0722036	3	3	3	14.6	14.6	14.6	21.144
	0.317981	-0.189995	O43592	O43592	Exportin-T	XPOT	0.0280752	-0.0280752	0.409389	-0.0293989	2	2	2	1.9	1.9	1.9	11.573
	1.63735	0.736575	O43598	O43598	2-deoxynucleoside 5-phosphate N-hydrolase 1	DNPH1	0.296984	0.36499	-0.296984	-0.514193	1	1	1	4.6	4.6	4.6	6.4901
	0.553836	0.296244	O43633	O43633	Charged multivesicular body protein 2a	CHMP2A	0.00565052	0.284476	-0.29671	-0.00565052	3	3	3	7.7	7.7	7.7	18.127
+	1.70536	0.965833	O43670	O43670	BUB3-interacting and GLEBS motif-containing protein ZNF207	ZNF207	0.413081	0.688312	-0.413081	-0.417192	4	4	4	8.4	8.4	8.4	57.638
+	2.66524	-1.86717	O43684	O43684	Mitotic checkpoint protein BUB3	BUB3	-0.968916	-0.873373	1.01867	0.873373	7	7	7	24.1	24.1	24.1	44.594
	0.407526	0.0579739	O43707	O43707	Alpha-actinin-4	ACTN4	0.0870237	-0.00717449	-0.043273	0.00717449	16	16	11	17.6	17.6	12.6	117.15
	0.177807	-0.0941944	O43708	O43708	Maleylacetoacetate isomerase	GSTZ1	0.0120039	-0.0120039	-0.0921488	0.280538	3	3	3	15.3	15.3	15.3	19.449
	0.615274	-3.06648	O43747	O43747	AP-1 complex subunit gamma-1	AP1G1	-3.89946	-0.352124	1.52924	0.352124	5	5	5	5.7	5.7	5.7	52.486
+	1.66043	-1.44168	O43761	O43761	Synaptogyrin-3	SYNGR3	-0.581512	-0.987734	0.581512	0.732595	2	2	2	10.9	10.9	10.9	20.351
+	1.87838	-1.10509	O43765	O43765	Small glutamine-rich tetratricopeptide repeat-containing protein alpha	SGTA	-0.678484	-0.463665	0.463665	0.604359	2	2	2	6.1	6.1	6.1	12.636
	0.432697	-0.0858259	O43768	O43768	Alpha-endosulfine	ENSA	-0.136022	0.00473499	0.0451002	-0.00473499	5	4	4	39.7	30.6	30.6	24.985
	0.49402	-0.55755	O43776;REV__H7BZ55	O43776	Asparagine--tRNA ligase, cytoplasmic	NARS	-0.0553856	-0.90592	0.0984097	0.0553856	6	6	6	10.8	10.8	10.8	37.428
	0.129375	0.0933542	O43813	O43813	LanC-like protein 1	LANCL1	-0.146386	0.333095	0.0618296	-0.0618296	7	7	7	16	16	16	48.364
+	2.35924	-0.799951	O43837	O43837	Isocitrate dehydrogenase [NAD] subunit beta, mitochondrial	IDH3B	-0.395355	-0.367384	0.469778	0.367384	9	9	9	23.6	23.6	23.6	58.652
	0.970164	-2.32942	O43847	O43847	Nardilysin	NRD1	-1.74889	-0.577357	0.577357	1.75524	3	3	3	2.8	2.8	2.8	17.493
	0.449175	-0.323862	O43854	O43854	EGF-like repeat and discoidin I-like domain-containing protein 3	EDIL3	0.0290098	-0.310704	-0.0290098	0.39504	1	1	1	2.1	2.1	2.1	6.4917
	1.12474	-0.288684	O43865	O43865	Putative adenosylhomocysteinase 2	AHCYL1	-0.223911	-0.0859909	0.0859909	0.181475	14	14	6	21.3	21.3	7.4	91.468
	0.720304	0.416544	O60238	O60238	BCL2/adenovirus E1B 19 kDa protein-interacting protein 3-like	BNIP3L	0.416009	0.0602427	-0.0602427	-0.296594	1	1	1	6.8	6.8	6.8	7.1728
	0.580475	0.250913	O60256	O60256	Phosphoribosyl pyrophosphate synthase-associated protein 2	PRPSAP2	0.11943	0.0238619	-0.0238619	-0.334672	4	3	3	11.1	7.3	7.3	18.493
	1.22997	-3.00099	O60268	O60268	Uncharacterized protein KIAA0513	KIAA0513	-2.55012	-1.05352	1.34483	1.05352	10	10	10	25.1	25.1	25.1	74.67
	1.02677	-1.03465	O60271	O60271	C-Jun-amino-terminal kinase-interacting protein 4	SPAG9	-0.984401	-0.315103	0.315103	0.4547	5	5	5	4.2	4.2	4.2	38.924
	0.344026	0.169276	O60279	O60279	Sushi domain-containing protein 5	SUSD5	-0.0184851	0.0311403	-0.344382	0.0184851	2	2	2	3.3	3.3	3.3	12.165
	0.621521	-0.265468	O60282;Q12840	O60282	Kinesin heavy chain isoform 5C	KIF5C	-0.039649	-0.35455	0.0970869	0.039649	13	10	10	14.7	11	11	61.262
	0.502409	0.293929	O60313	O60313	Dynamin-like 120 kDa protein, mitochondrial;Dynamin-like 120 kDa protein, form S1	OPA1	0.17568	0.00209045	-0.00209045	-0.407997	1	1	1	1.1	1.1	1.1	7.2512
	0.161084	0.0712366	O60331	O60331	Phosphatidylinositol 4-phosphate 5-kinase type-1 gamma	PIP5K1C	0.0657215	-0.0657215	-0.211109	0.0686359	1	1	1	1.5	1.5	1.5	7.1385
	1.36479	-0.363139	O60502	O60502	Protein O-GlcNAcase	MGEA5	-0.288797	-0.13575	0.165981	0.13575	3	3	3	3.1	3.1	3.1	18.204
	2.14242	0.356389	O60506	O60506	Heterogeneous nuclear ribonucleoprotein Q	SYNCRIP	0.208542	0.157204	-0.189829	-0.157204	5	5	4	7.7	7.7	5.8	39.217
	0.693354	0.224318	O60547	O60547	GDP-mannose 4,6 dehydratase	GMDS	0.0334244	0.254311	-0.127476	-0.0334244	4	4	4	9.1	9.1	9.1	24.879
	1.17213	-0.434286	O60641	O60641	Clathrin coat assembly protein AP180	SNAP91	-0.389642	-0.153029	0.153029	0.172872	18	18	16	19.3	19.3	17.6	231.26
+	2.25293	0.575395	O60664	O60664	Perilipin-3	PLIN3	0.267538	0.265635	-0.351982	-0.265635	7	7	7	18.9	18.9	18.9	62.315
+	2.17833	-1.80514	O60749	O60749	Sorting nexin-2	SNX2	-1.10761	-0.816784	0.869097	0.816784	9	9	8	20.8	20.8	18.7	67.068
+	1.98829	-2.55985	O60763;REV__Q5VZ89	O60763	General vesicular transport factor p115	USO1	-1.62296	-1.11901	1.25872	1.11901	10	10	10	13.4	13.4	13.4	102.31
	0.354912	0.387585	O60825;P16118	O60825	6-phosphofructo-2-kinase/fructose-2,6-bisphosphatase 2;6-phosphofructo-2-kinase;Fructose-2,6-bisphosphatase	PFKFB2	0.466723	-0.094058	-0.496562	0.094058	3	3	3	5.7	5.7	5.7	18.089
	1.36907	-0.734803	O60841	O60841	Eukaryotic translation initiation factor 5B	EIF5B	-0.25944	-0.423596	0.527129	0.25944	8	8	8	5.9	5.9	5.9	59.664
	1.84624	-0.615439	O60861	O60861	Growth arrest-specific protein 7	GAS7	-0.311862	-0.259955	0.259955	0.399106	5	5	5	11.3	11.3	11.3	112.61
	0.173883	0.125243	O60869	O60869	Endothelial differentiation-related factor 1	EDF1	0.0820341	-0.0820341	0.114497	-0.364984	5	5	5	30.4	30.4	30.4	33.002
+	2.30322	2.1924	Q15059;O60885	Q15059;O60885	Bromodomain-containing protein 3;Bromodomain-containing protein 4	BRD3;BRD4	1.0177	1.32811	-1.0177	-1.02128	2	2	1	2.3	2.3	1.2	12.535
	1.73838	0.470687	O60925	O60925	Prefoldin subunit 1	PFDN1	0.192629	0.246086	-0.192629	-0.31003	7	7	7	43.4	43.4	43.4	50.18
	1.47675	-0.706456	O75044;Q7Z6B7	O75044;Q7Z6B7	SLIT-ROBO Rho GTPase-activating protein 2;SLIT-ROBO Rho GTPase-activating protein 1	SRGAP2;SRGAP1	-0.351908	-0.269775	0.521454	0.269775	1	1	1	1.1	1.1	1.1	7.9959
	1.30826	-1.00345	Q9HCM2;O75051	Q9HCM2;O75051	Plexin-A4;Plexin-A2	PLXNA4;PLXNA2	-0.577399	-0.343577	0.742341	0.343577	4	2	2	2	1	1	11.748
	1.20923	-0.372249	O75061	O75061	Putative tyrosine-protein phosphatase auxilin	DNAJC6	-0.117499	-0.251843	0.117499	0.257655	9	9	9	11.9	11.9	11.9	62.295
	0.0858526	0.175666	O75077	O75077	Disintegrin and metalloproteinase domain-containing protein 23	ADAM23	0.844951	-0.493619	-0.127246	0.127246	3	3	3	3.6	3.6	3.6	16.822
+	1.91978	-1.57218	O75083	O75083	WD repeat-containing protein 1	WDR1	-0.687429	-0.73772	0.687429	1.03178	6	6	6	8.7	8.7	8.7	37.09
	1.39671	-0.91419	O75116	O75116	Rho-associated protein kinase 2	ROCK2	-0.396279	-0.352338	0.352338	0.727426	12	12	12	8.9	8.9	8.9	97.387
	0.0376739	0.0254345	O75122	O75122	CLIP-associating protein 2	CLASP2	-0.0510845	0.0510845	0.184128	-0.234997	15	15	15	13	13	13	97.558
	1.2304	-0.264842	O75131	O75131	Copine-3	CPNE3	-0.196111	-0.0856314	0.162311	0.0856314	4	3	3	6.7	5	5	19.166
	0.19075	1.82861	O75170	O75170	Serine/threonine-protein phosphatase 6 regulatory subunit 2	PPP6R2	0.0028429	-0.0028429	-5.22864	1.57142	2	2	2	1.9	1.9	1.9	11.787
	0.737223	-0.347849	O75208	O75208	Ubiquinone biosynthesis protein COQ9, mitochondrial	COQ9	-0.312231	-0.0513592	0.280748	0.0513592	1	1	1	2.8	2.8	2.8	6.5161
	0.0405826	0.0105305	O75223;M0QZK8	O75223;M0QZK8	Gamma-glutamylcyclotransferase	GGCT	0.0804939	-0.059433	0.0449028	-0.0449028	5	5	5	28.7	28.7	28.7	36.403
	1.02293	-1.21112	O75323	O75323	Protein NipSnap homolog 2	GBAS	-1.16021	-0.370182	0.521658	0.370182	3	3	2	9.1	9.1	6.3	18.623
	1.28584	1.07897	O75326	O75326	Semaphorin-7A	SEMA7A	0.773017	0.360881	-0.663163	-0.360881	1	1	1	2	2	2	10.21
	0.64352	-0.858102	O75340	O75340	Programmed cell death protein 6	PDCD6	-0.0772266	-0.820919	0.740831	0.0772266	2	2	2	8.4	8.4	8.4	13.347
	0.409952	-1.72707	O75347	O75347	Tubulin-specific chaperone A	TBCA	-0.17286	-0.0396166	0.0396166	3.20206	5	5	5	32.4	32.4	32.4	30.299
+	1.83329	-0.896703	O75363	O75363	Breast carcinoma-amplified sequence 1	BCAS1	-0.38125	-0.593725	0.43718	0.38125	10	10	10	19.7	19.7	19.7	129.97
	1.21947	0.92953	O75368	O75368	SH3 domain-binding glutamic acid-rich-like protein	SH3BGRL	0.299022	0.562507	-0.299022	-0.69851	3	3	3	26.3	26.3	26.3	22.266
+	1.7945	0.947904	O75369	O75369	Filamin-B	FLNB	0.465055	0.398932	-0.398932	-0.632888	16	13	12	6.1	5.2	4.9	81.012
+	1.57005	1.11025	O75380	O75380	NADH dehydrogenase [ubiquinone] iron-sulfur protein 6, mitochondrial	NDUFS6	0.429164	0.605859	-0.429164	-0.756318	1	1	1	8.9	8.9	8.9	8.0224
+	1.83939	-0.745432	O75390;F8W031	O75390	Citrate synthase, mitochondrial	CS	-0.471692	-0.311435	0.311435	0.396302	10	10	10	18	18	18	65.428
+	2.82483	-1.32003	O75436	O75436	Vacuolar protein sorting-associated protein 26A	VPS26A	-0.731569	-0.630657	0.647181	0.630657	5	5	5	18	18	18	32.33
+	2.12837	-0.78879	O75439	O75439	Mitochondrial-processing peptidase subunit beta	PMPCB	-0.404858	-0.34923	0.474262	0.34923	6	6	5	12.5	12.5	11	35.777
	1.25611	0.327049	O75449;Q9BW62	O75449;Q9BW62	Katanin p60 ATPase-containing subunit A1;Katanin p60 ATPase-containing subunit A-like 1	KATNA1;KATNAL1	0.114824	0.270874	-0.114824	-0.153576	3	3	3	5.9	5.9	5.9	18.232
	0.490198	0.579938	O75475	O75475	PC4 and SFRS1-interacting protein	PSIP1	0.0789375	0.0627956	-0.0627956	-0.955347	9	8	8	13.2	11.7	11.7	50.172
	1.48151	-0.604846	O75506	O75506	Heat shock factor-binding protein 1	HSBP1	-0.463984	-0.24007	0.265568	0.24007	1	1	1	14.5	14.5	14.5	7.0321
	0.920598	-0.25916	O75521	O75521	Enoyl-CoA delta isomerase 2, mitochondrial	ECI2	-0.0596209	-0.200652	0.198426	0.0596209	3	3	3	6.6	6.6	6.6	18.726
+	1.6899	0.924539	O75531	O75531	Barrier-to-autointegration factor;Barrier-to-autointegration factor, N-terminally processed	BANF1	0.401658	0.393062	-0.393062	-0.661296	2	2	2	13.5	13.5	13.5	13.153
+	2.07014	-0.751253	O75608	O75608	Acyl-protein thioesterase 1	LYPLA1	-0.427097	-0.326323	0.326323	0.422764	2	2	2	10.4	10.4	10.4	12.715
	0.102031	0.0943756	O75663	O75663	TIP41-like protein	TIPRL	-0.173038	0.251124	-0.283702	0.173038	5	5	5	18	18	18	32.396
+	1.83193	-1.94493	O75689	O75689	Arf-GAP with dual PH domain-containing protein 1	ADAP1	-1.20102	-0.806649	1.07555	0.806649	5	5	5	13.4	13.4	13.4	30.153
	0.0477988	0.0118618	O75781	O75781	Paralemmin-1	PALM	0.0760927	-0.0523691	-0.0477591	0.0477591	14	14	13	31.5	31.5	29.7	132.64
	0.903535	0.125655	O75821	O75821	Eukaryotic translation initiation factor 3 subunit G	EIF3G	0.0323439	0.126634	-0.0323439	-0.059989	3	3	3	9.7	9.7	9.7	19.887
	0.467534	0.0479412	O75822	O75822	Eukaryotic translation initiation factor 3 subunit J	EIF3J	0.0793486	0.00253201	-0.00253201	-0.0114698	4	4	4	15.9	15.9	15.9	25.615
+	2.55745	-3.65059	O75828	O75828	Carbonyl reductase [NADPH] 3	CBR3	-1.72717	-2.1122	1.73464	1.72717	5	4	4	20.6	14.8	14.8	26.337
	1.18211	0.329406	O75874	O75874	Isocitrate dehydrogenase [NADP] cytoplasmic	IDH1	0.199104	0.1033	-0.253107	-0.1033	10	8	8	23.2	19.3	19.3	57.305
	0.791476	0.536883	O75884	O75884	Putative hydrolase RBBP9	RBBP9	0.102138	0.328786	-0.540706	-0.102138	1	1	1	6.5	6.5	6.5	6.8785
+	2.75598	-0.955291	O75891;Q3SY69	O75891	Cytosolic 10-formyltetrahydrofolate dehydrogenase	ALDH1L1	-0.454093	-0.46972	0.454093	0.532676	25	25	25	29.3	29.3	29.3	181.17
	1.52849	-0.513919	O75914	O75914	Serine/threonine-protein kinase PAK 3	PAK3	-0.353101	-0.195371	0.195371	0.283996	14	9	7	26.7	19.3	15.7	66.659
+	2.40747	-1.79741	O75935	O75935	Dynactin subunit 3	DCTN3	-0.921906	-0.823349	1.02621	0.823349	2	2	2	8.6	8.6	8.6	12.153
	0.436553	0.517023	O75936	O75936	Gamma-butyrobetaine dioxygenase	BBOX1	-0.0114679	0.854222	0.0114679	-0.20276	3	3	3	8	8	8	20.872
	0.344453	-0.24863	O75937	O75937	DnaJ homolog subfamily C member 8	DNAJC8	0.0638504	-0.364689	0.260271	-0.0638504	3	3	3	11.1	11.1	11.1	17.859
	1.14766	1.6038	O75955	O75955	Flotillin-1	FLOT1	0.564277	0.61119	-1.46785	-0.564277	2	2	2	5.4	5.4	5.4	14.318
+	1.60712	1.17947	O76024	O76024	Wolframin	WFS1	0.867145	0.48993	-0.511945	-0.48993	2	2	2	3	3	3	15.139
	0.464573	0.399921	O76041	O76041	Nebulette	NEBL	-0.000106812	0.175085	-0.624971	0.000106812	3	3	3	3.1	3.1	3.1	19.217
+	1.67465	-1.1375	O76054;H7C417;Q9UDX4	O76054;H7C417	SEC14-like protein 2	SEC14L2	-0.680156	-0.449933	0.449933	0.694974	8	8	8	16.9	16.9	16.9	51.457
	1.49947	-0.35027	O76070	O76070	Gamma-synuclein	SNCG	-0.134021	-0.178931	0.253568	0.134021	8	8	6	57.5	57.5	48.8	117.01
	0.199337	-0.0754414	O94760	O94760	N(G),N(G)-dimethylarginine dimethylaminohydrolase 1	DDAH1	-0.208181	0.0572987	0.0232105	-0.0232105	13	13	12	42.8	42.8	40	127.77
	0.391618	0.225902	O94772	O94772	Lymphocyte antigen 6H	LY6H	-0.0249357	0.118608	0.0249357	-0.383067	1	1	1	5.7	5.7	5.7	6.4296
	1.31609	-0.0968666	O94811	O94811	Tubulin polymerization-promoting protein	TPPP	-0.0648575	-0.032814	0.0632477	0.032814	6	6	6	25.1	25.1	25.1	38.485
	1.32988	-0.0780725	O94819	O94819	Kelch repeat and BTB domain-containing protein 11	KBTBD11	-0.0267591	-0.048131	0.0267591	0.0544958	14	14	14	24.2	24.2	24.2	101.77
	1.00809	-0.972548	O94826	O94826	Mitochondrial import receptor subunit TOM70	TOMM70A	-0.866498	-0.267795	0.267795	0.54301	2	2	2	3.5	3.5	3.5	11.933
	1.41382	0.231796	O94856	O94856	Neurofascin	NFASC	0.0870533	0.112053	-0.0870533	-0.177433	22	22	22	16.2	16.2	16.2	163.48
	0.398451	0.909807	O94875	O94875	Sorbin and SH3 domain-containing protein 2	SORBS2	1.42436	-0.117425	0.117425	-0.630105	2	2	2	2.2	2.2	2.2	12.477
	0.509248	0.258455	O94888	O94888	UBX domain-containing protein 7	UBXN7	0.268503	-0.00615501	-0.260717	0.00615501	1	1	1	2.7	2.7	2.7	10.179
+	2.36154	-1.01001	O94903	O94903	Proline synthase co-transcribed bacterial homolog protein	PROSC	-0.564391	-0.458169	0.5393	0.458169	3	3	3	9.5	9.5	9.5	18.362
	0.984458	-0.584491	O94973	O94973	AP-2 complex subunit alpha-2	AP2A2	-0.584399	-0.178519	0.178519	0.227544	18	12	12	15.8	10.1	10.1	97.535
	1.10952	-0.629734	O94985	O94985	Calsyntenin-1;Soluble Alc-alpha;CTF1-alpha	CLSTN1	-0.188066	-0.514669	0.368666	0.188066	7	7	7	7.2	7.2	7.2	42.914
+	3.00918	-0.455702	O95197	O95197	Reticulon-3	RTN3	-0.234931	-0.217866	0.240741	0.217866	7	7	7	7.6	7.6	7.6	44.651
	0.0568383	-0.516599	O95202	O95202	LETM1 and EF-hand domain-containing protein 1, mitochondrial	LETM1	-2.74357	1.82154	1.93271	-1.82154	3	3	3	4.3	4.3	4.3	31.74
	0.739705	-0.538688	O95218	O95218	Zinc finger Ran-binding domain-containing protein 2	ZRANB2	-0.294704	-0.0951099	0.592451	0.0951099	2	2	2	5.5	5.5	5.5	12.652
	0.732939	-0.860066	O95294	O95294	RasGAP-activating-like protein 1	RASAL1	-0.128288	-0.829792	0.128288	0.633764	4	4	4	6.2	6.2	6.2	29.139
+	1.99506	-1.33035	O95336	O95336	6-phosphogluconolactonase	PGLS	-0.8122	-0.574029	0.574029	0.700433	4	4	4	19.4	19.4	19.4	32.414
	0.310778	-0.247364	O95352	O95352	Ubiquitin-like modifier-activating enzyme ATG7	ATG7	-0.540228	0.0454998	0.0275249	-0.0275249	10	10	10	14.8	14.8	14.8	71.063
+	1.99394	-2.32125	O95373	O95373	Importin-7	IPO7	-1.51292	-1.04185	1.04185	1.04588	1	1	1	0.9	0.9	0.9	6.7474
+	2.03584	0.700815	O95394	O95394	Phosphoacetylglucosamine mutase	PGM3	0.44201	0.309913	-0.339795	-0.309913	10	10	10	16.6	16.6	16.6	67.643
	1.03551	0.859282	O95487	O95487	Protein transport protein Sec24B	SEC24B	0.777132	0.249781	-0.441872	-0.249781	1	1	1	1.1	1.1	1.1	8.7016
	2.22423	-0.399314	O95502	O95502	Neuronal pentraxin receptor	NPTXR	-0.177953	-0.215373	0.177953	0.227349	3	3	3	5.6	5.6	5.6	18.981
	0.571643	0.361984	O95571	O95571	Persulfide dioxygenase ETHE1, mitochondrial	ETHE1	0.313199	0.0133982	-0.0133982	-0.383973	2	2	2	8.3	8.3	8.3	11.883
	1.44818	0.268666	O95670;F2Z307	O95670;F2Z307	V-type proton ATPase subunit G 2	ATP6V1G2;ATP6V1G2-DDX39B	0.100201	0.140678	-0.100201	-0.196253	5	5	5	28	28	28	100.4
	1.21707	-2.17229	O95716	O95716	Ras-related protein Rab-3D	RAB3D	-1.84467	-0.750647	0.750647	0.998625	4	2	2	17.4	10	10	18.399
	0.643277	-0.500779	O95741	O95741	Copine-6	CPNE6	-0.100205	-0.119344	0.681804	0.100205	6	5	5	11	9.3	9.3	31.553
	0.931652	0.841199	O95747	O95747	Serine/threonine-protein kinase OSR1	OXSR1	0.892038	0.25963	-0.25963	-0.271099	2	2	2	4.6	4.6	4.6	23.371
	0.50956	-0.696278	O95749	O95749	Geranylgeranyl pyrophosphate synthase	GGPS1	-0.397179	-0.0128727	0.969631	0.0128727	2	2	2	6.3	6.3	6.3	11.756
	0.963252	-0.805198	O95757	O95757	Heat shock 70 kDa protein 4L	HSPA4L	-0.744755	-0.212214	0.441214	0.212214	12	11	11	11.6	10.7	10.7	71.36
	1.48433	-0.314028	O95782	O95782	AP-2 complex subunit alpha-1	AP2A1	-0.130771	-0.126914	0.126914	0.243457	25	25	19	22.8	22.8	17.4	171.94
+	2.71826	1.51585	O95817	O95817	BAG family molecular chaperone regulator 3	BAG3	0.711872	0.822241	-0.711872	-0.785717	7	7	7	14.1	14.1	14.1	42.856
+	3.54826	1.73097	O95831	O95831	Apoptosis-inducing factor 1, mitochondrial	AIFM1	0.901687	0.846862	-0.866536	-0.846862	5	5	5	9.3	9.3	9.3	37.016
	0.487384	-0.359264	O95861	O95861	3(2),5-bisphosphate nucleotidase 1	BPNT1	-0.548806	-0.0102549	0.0102549	0.149213	5	5	5	16.2	16.2	16.2	32.093
+	3.59249	0.454562	O95865	O95865	N(G),N(G)-dimethylarginine dimethylaminohydrolase 2	DDAH2	0.234201	0.222227	-0.222227	-0.230469	7	6	6	24.2	21.4	21.4	47.599
	0.924014	-2.26469	O95881	O95881	Thioredoxin domain-containing protein 12	TXNDC12	-0.580148	-1.17343	2.19565	0.580148	2	2	2	14	14	14	12.545
	0.0370301	-0.0999918	O95970	O95970	Leucine-rich glioma-inactivated protein 1	LGI1	-0.183749	0.183749	0.942382	-0.742398	2	2	2	3.2	3.2	3.2	12.697
+	1.64946	-0.933066	O95989;A0A024RBG1;Q96G61;Q8NFP7	O95989	Diphosphoinositol polyphosphate phosphohydrolase 1	NUDT3	-0.385902	-0.427259	0.385902	0.667068	3	3	0	15.1	15.1	0	26.984
	1.76597	0.743395	O96005	O96005	Cleft lip and palate transmembrane protein 1	CLPTM1	0.486357	0.306513	-0.387407	-0.306513	1	1	1	1.5	1.5	1.5	7.2621
	1.13588	-0.116941	P00338;Q6ZMR3	P00338	L-lactate dehydrogenase A chain	LDHA	-0.0347939	-0.0812263	0.0347939	0.0830688	15	14	14	46.7	43.1	43.1	142.81
	1.41833	-0.439125	P00352	P00352	Retinal dehydrogenase 1	ALDH1A1	-0.209979	-0.165742	0.165742	0.336787	10	7	7	18.4	15.2	15.2	46.73
	0.445227	0.0882864	P00367;P49448	P00367;P49448	Glutamate dehydrogenase 1, mitochondrial;Glutamate dehydrogenase 2, mitochondrial	GLUD1;GLUD2	0.00298309	0.15151	-0.0190964	-0.00298309	15	15	15	26.7	26.7	26.7	145.59
+	2.35445	1.34603	P00387	P00387	NADH-cytochrome b5 reductase 3;NADH-cytochrome b5 reductase 3 membrane-bound form;NADH-cytochrome b5 reductase 3 soluble form	CYB5R3	0.802382	0.623736	-0.642205	-0.623736	3	3	3	6.6	6.6	6.6	67.157
	0.865911	-0.190266	P00390	P00390	Glutathione reductase, mitochondrial	GSR	-0.0549355	-0.0588474	0.0549355	0.211813	11	11	11	18.4	18.4	18.4	72.058
	1.81369	0.484455	P00441	P00441	Superoxide dismutase [Cu-Zn]	SOD1	0.250786	0.202255	-0.313614	-0.202255	5	5	5	30.5	30.5	30.5	75.172
	0.710854	2.61429	P00488	P00488	Coagulation factor XIII A chain	F13A1	0.778483	0.578835	-0.578835	-3.29243	3	3	3	4	4	4	18.889
	1.32985	0.958283	P00491	P00491	Purine nucleoside phosphorylase	PNP	0.352406	0.438196	-0.352406	-0.77356	3	3	3	10	10	10	22.245
	1.45461	-0.447289	P00492;Q9NRG1	P00492	Hypoxanthine-guanine phosphoribosyltransferase	HPRT1	-0.350315	-0.178375	0.187511	0.178375	8	8	8	41.3	41.3	41.3	58.165
+	2.49916	-0.532328	P00505	P00505	Aspartate aminotransferase, mitochondrial	GOT2	-0.255583	-0.249762	0.249762	0.309549	18	18	18	33.3	33.3	33.3	289.46
	2.96645	-0.403748	P00558;P07205	P00558	Phosphoglycerate kinase 1	PGK1	-0.194107	-0.2202	0.199081	0.194107	19	19	19	47.5	47.5	47.5	249.02
	0.270675	0.0844984	P00568;Q9Y6K8	P00568	Adenylate kinase isoenzyme 1	AK1	0.0635262	-0.0336857	-0.172842	0.0336857	9	9	9	36.1	36.1	36.1	66.953
	0.95313	0.586039	P00738;P00739	P00738;P00739	Haptoglobin;Haptoglobin alpha chain;Haptoglobin beta chain;Haptoglobin-related protein	HP;HPR	0.179898	0.606938	-0.205342	-0.179898	13	13	13	27.1	27.1	27.1	101.31
	0.313798	-0.133827	P00915	P00915	Carbonic anhydrase 1	CA1	-0.291291	0.0236368	-0.00899982	0.00899982	10	10	10	37.9	37.9	37.9	134.2
	0.176138	-0.0595055	P00918	P00918	Carbonic anhydrase 2	CA2	0.0529222	-0.0812368	0.143619	-0.0529222	7	7	7	26.5	26.5	26.5	64.432
	0.431094	0.326365	P00966	P00966	Argininosuccinate synthase	ASS1	-0.00612926	0.114097	0.00612926	-0.550893	8	8	8	17	17	17	48.103
	0.856979	0.406867	P01009;P20848	P01009	Alpha-1-antitrypsin;Short peptide from AAT	SERPINA1	0.16243	0.105408	-0.440489	-0.105408	10	10	10	19.6	19.6	19.6	68.669
	0.622041	0.417358	P01011	P01011	Alpha-1-antichymotrypsin;Alpha-1-antichymotrypsin His-Pro-less	SERPINA3	0.0389194	0.483927	-0.272951	-0.0389194	7	7	7	12.5	12.5	12.5	45.287
	1.53723	-0.375998	P01019	P01019	Angiotensinogen;Angiotensin-1;Angiotensin-2;Angiotensin-3;Angiotensin-4;Angiotensin 1-9;Angiotensin 1-7;Angiotensin 1-5;Angiotensin 1-4	AGT	-0.191883	-0.14583	0.268452	0.14583	4	4	4	8.5	8.5	8.5	29.876
	1.67952	0.808334	P01023;P20742	P01023	Alpha-2-macroglobulin	A2M	0.370356	0.337036	-0.572241	-0.337036	26	26	21	16.4	16.4	12.9	233.14
	2.1339	0.512466	P01024;CON__Q2UVX4;O95568	P01024	Complement C3;Complement C3 beta chain;C3-beta-c;Complement C3 alpha chain;C3a anaphylatoxin;Acylation stimulating protein;Complement C3b alpha chain;Complement C3c alpha chain fragment 1;Complement C3dg fragment;Complement C3g fragment;Complement C3d fragment;Complement C3f fragment;Complement C3c alpha chain fragment 2	C3	0.231281	0.318754	-0.243616	-0.231281	25	25	25	14	14	14	244.44
	0.360122	-0.118624	P01034	P01034	Cystatin-C	CST3	-0.196016	0.023304	0.0878391	-0.023304	3	3	3	25.3	25.3	25.3	19.63
	0.406334	-0.162347	P01112;P01116;P01111	P01112;P01116;P01111	GTPase HRas;GTPase HRas, N-terminally processed;GTPase KRas;GTPase KRas, N-terminally processed;GTPase NRas	HRAS;KRAS;NRAS	-0.149755	0.0233831	-0.0233831	0.221705	2	2	2	9.5	9.5	9.5	12.737
	1.19836	0.466227	P01602	P01602	Ig kappa chain V-I region HK102	IGKV1-5	0.331095	0.146124	-0.309111	-0.146124	1	1	1	9.4	9.4	9.4	7.046
	0.0712025	-0.0280161	P01834	P01834	Ig kappa chain C region	IGKC	0.10129	-0.157322	-0.00710869	0.00710869	3	3	3	52.3	52.3	52.3	50.02
+	2.37982	0.752339	P01857	P01857	Ig gamma-1 chain C region	IGHG1	0.342504	0.424569	-0.395103	-0.342504	11	11	5	40.9	40.9	20.9	104.56
	1.35241	0.163486	P01859	P01859	Ig gamma-2 chain C region	IGHG2	0.0590382	0.126371	-0.0825253	-0.0590382	9	6	3	37.4	32.2	19.3	46.262
	1.77791	0.430581	P01871	P01871	Ig mu chain C region	IGHM	0.180788	0.289541	-0.180788	-0.210045	6	6	6	15.5	15.5	15.5	73.083
+	1.85933	1.14256	P01876	P01876	Ig alpha-1 chain C region	IGHA1	0.498589	0.769361	-0.518579	-0.498589	4	4	2	10.8	10.8	5.9	39.863
	1.27286	-0.725459	P02042	P02042	Hemoglobin subunit delta	HBD	-0.512847	-0.240008	0.458055	0.240008	9	4	4	59.2	32	32	40.698
	0.890124	-1.00126	P02511	P02511	Alpha-crystallin B chain	CRYAB	-0.297745	-0.311525	1.09551	0.297745	3	3	3	16	16	16	20.822
	0.23323	0.315881	P02545	P02545	Prelamin-A/C;Lamin-A/C	LMNA	0.472041	-0.187442	-0.534604	0.187442	7	7	7	11.7	11.7	11.7	46.282
+	1.96117	-0.665833	P02647	P02647	Apolipoprotein A-I;Proapolipoprotein A-I;Truncated apolipoprotein A-I	APOA1	-0.286242	-0.345777	0.286242	0.413405	7	7	7	27.7	27.7	27.7	51.319
+	2.66998	-0.542335	P02649;CON__Q03247	P02649	Apolipoprotein E	APOE	-0.255213	-0.271515	0.255213	0.302729	8	8	8	24.9	24.9	24.9	70.849
+	2.73245	1.57313	P02671	P02671	Fibrinogen alpha chain;Fibrinopeptide A;Fibrinogen alpha chain	FGA	0.749572	0.762603	-0.749572	-0.884517	17	17	17	21.9	21.9	21.9	169.87
+	2.37335	2.06728	P02675;CON__P02676	P02675	Fibrinogen beta chain;Fibrinopeptide B;Fibrinogen beta chain	FGB	0.944771	1.19195	-0.944771	-1.05307	5	5	5	10.2	10.2	10.2	57.945
	0.961986	0.932181	P02679	P02679	Fibrinogen gamma chain	FGG	0.243755	0.520369	-0.856483	-0.243755	10	10	10	23	23	23	77.349
	0.654888	0.308313	P02686	P02686	Myelin basic protein	MBP	0.0913658	0.0584755	-0.40831	-0.0584755	13	13	13	37.2	37.2	37.2	126.6
	1.41411	0.456696	P02689	P02689	Myelin P2 protein	PMP2	0.354892	0.173903	-0.210692	-0.173903	7	6	6	45.5	40.2	40.2	39.135
+	3.01666	3.3449	P02743	P02743	Serum amyloid P-component;Serum amyloid P-component(1-203)	APCS	1.6191	1.62491	-1.8267	-1.6191	3	3	3	13.9	13.9	13.9	23.25
+	1.87485	1.06924	P02746	P02746	Complement C1q subcomponent subunit B	C1QB	0.452135	0.554583	-0.679623	-0.452135	1	1	1	3.2	3.2	3.2	6.329
	1.00209	0.748967	P02747	P02747	Complement C1q subcomponent subunit C	C1QC	0.654117	0.201692	-0.440434	-0.201692	1	1	1	4.9	4.9	4.9	7.3533
+	1.88814	1.48745	P02750	P02750	Leucine-rich alpha-2-glycoprotein	LRG1	0.63179	0.764772	-0.946556	-0.63179	3	3	3	7.2	7.2	7.2	18.366
	1.7517	-0.605615	P02763	P02763	Alpha-1-acid glycoprotein 1	ORM1	-0.320369	-0.248109	0.394643	0.248109	3	3	2	9	9	5	20.66
	1.23093	0.508691	P02765	P02765	Alpha-2-HS-glycoprotein;Alpha-2-HS-glycoprotein chain A;Alpha-2-HS-glycoprotein chain B	AHSG	0.387569	0.165867	-0.298079	-0.165867	1	1	1	2.7	2.7	2.7	8.7256
	1.25401	0.243955	P02787;CON__Q2HJF0	P02787	Serotransferrin	TF	0.111391	0.0863037	-0.0863037	-0.203911	15	15	14	21.2	21.2	20.1	323.31
+	2.36894	0.848385	P02792	P02792	Ferritin light chain	FTL	0.386309	0.4834	-0.386309	-0.440752	5	5	5	19.4	19.4	19.4	33.003
	1.38315	0.0845432	P02794	P02794	Ferritin heavy chain;Ferritin heavy chain, N-terminally processed	FTH1	0.0307941	0.0435734	-0.0639248	-0.0307941	9	9	9	41.5	41.5	41.5	174.33
	0.347045	0.13264	P04040	P04040	Catalase	CAT	-0.0337906	0.145897	-0.186964	0.0337906	11	11	11	23.5	23.5	23.5	79.637
+	2.13494	-0.580112	P04075	P04075	Fructose-bisphosphate aldolase A	ALDOA	-0.272194	-0.262863	0.362305	0.262863	23	18	18	47.3	40.9	40.9	323.31
	0.405439	-0.399149	P04080	P04080	Cystatin-B	CSTB	-0.555748	0.0570335	0.356617	-0.0570335	4	4	4	45.9	45.9	45.9	63.296
	1.41375	0.443218	P04083	P04083	Annexin A1	ANXA1	0.167015	0.21174	-0.340666	-0.167015	7	7	7	16.5	16.5	16.5	45.031
	0.896651	0.422451	P04114;CON__ENSEMBL:ENSBTAP00000032840	P04114	Apolipoprotein B-100;Apolipoprotein B-48	APOB	0.214491	0.105101	-0.42021	-0.105101	33	33	33	7.2	7.2	7.2	240.87
	0.979226	0.551347	P04156	P04156	Major prion protein	PRNP	0.336611	0.143108	-0.143108	-0.479866	5	5	5	19	19	19	39.099
	1.4053	0.0740318	P04179	P04179	Superoxide dismutase [Mn], mitochondrial	SOD2	0.0462275	0.0263414	-0.0263414	-0.0491533	6	6	6	20.7	20.7	20.7	57.049
	0	0	P04406	P04406	Glyceraldehyde-3-phosphate dehydrogenase	GAPDH	0	0	0	0	17	17	16	65.7	65.7	63.6	323.31
+	1.71455	-1.19133	P04424;H7C0S8	P04424	Argininosuccinate lyase	ASL	-0.497443	-0.827331	0.560435	0.497443	7	7	7	12.7	12.7	12.7	43.207
	0.911699	-0.309417	P04632;Q96L46	P04632;Q96L46	Calpain small subunit 1;Calpain small subunit 2	CAPNS1;CAPNS2	-0.0914469	-0.330226	0.0914469	0.105714	4	4	4	13.8	13.8	13.8	28.01
+	2.97923	1.79509	P04792	P04792	Heat shock protein beta-1	HSPB1	0.860461	0.970267	-0.860461	-0.898993	3	3	3	14.1	14.1	14.1	18.681
	0.553096	0.138825	P04899;P08754;P11488;P19087;A8MTJ3;P38405	P04899;P08754	Guanine nucleotide-binding protein G(i) subunit alpha-2;Guanine nucleotide-binding protein G(k) subunit alpha	GNAI2;GNAI3	0.120693	0.00297165	-0.00297165	-0.151014	6	4	1	16.6	10.1	3.1	27.116
	1.12044	0.109107	P05023	P05023	Sodium/potassium-transporting ATPase subunit alpha-1	ATP1A1	0.0329552	0.0890465	-0.0329552	-0.0632572	21	21	11	21.5	21.5	9.8	181.99
	1.41683	-0.305221	P05026	P05026	Sodium/potassium-transporting ATPase subunit beta-1	ATP1B1	-0.196849	-0.109117	0.195359	0.109117	4	4	4	14.5	14.5	14.5	35.089
	0.056347	-0.0803251	P05060	P05060	Secretogranin-1;PE-11;GAWK peptide;CCB peptide	CHGB	-0.105335	0.105335	-0.370861	0.531511	2	2	2	3.4	3.4	3.4	14.982
	0.755624	0.42372	P05067;Q06481	P05067	Amyloid beta A4 protein;N-APP;Soluble APP-alpha;Soluble APP-beta;C99;Beta-amyloid protein 42;Beta-amyloid protein 40;C83;P3(42);P3(40);C80;Gamma-secretase C-terminal fragment 59;Gamma-secretase C-terminal fragment 57;Gamma-secretase C-terminal fragment 50;C31	APP	0.0673885	0.389557	-0.323107	-0.0673885	5	5	5	5.8	5.8	5.8	32.331
+	2.10522	0.795761	P05090	P05090	Apolipoprotein D	APOD	0.352258	0.401883	-0.352258	-0.485124	6	6	6	34.4	34.4	34.4	39.943
	0.353436	-0.056654	P05091;F8VP50;P47895;O94788	P05091	Aldehyde dehydrogenase, mitochondrial	ALDH2	-0.0957632	0.011632	0.0408087	-0.011632	14	14	11	22.1	22.1	19.1	160.31
+	2.67131	-2.42016	P05109	P05109	Protein S100-A8;Protein S100-A8, N-terminally processed	S100A8	-1.14539	-1.18361	1.14539	1.36593	3	3	3	31.2	31.2	31.2	20.379
	1.0856	0.666493	P05155	P05155	Plasma protease C1 inhibitor	SERPING1	0.207562	0.318061	-0.207562	-0.599801	2	2	2	3	3	3	11.351
	0.910747	1.24575	P05165	P05165	Propionyl-CoA carboxylase alpha chain, mitochondrial	PCCA	0.375139	1.33912	-0.402113	-0.375139	4	4	4	5.2	5.2	5.2	25.509
	1.44795	-1.1054	P05198	P05198	Eukaryotic translation initiation factor 2 subunit 1	EIF2S1	-0.731037	-0.401648	0.401648	0.676458	6	6	6	19.4	19.4	19.4	41.409
+	2.21774	1.16604	P05204;Q15651	P05204	Non-histone chromosomal protein HMG-17	HMGN2	0.665835	0.519265	-0.519265	-0.627713	3	3	3	38.9	38.9	38.9	19.917
	0.837593	0.713969	P05230	P05230	Fibroblast growth factor 1	FGF1	0.188575	0.798669	-0.25212	-0.188575	1	1	1	7.1	7.1	7.1	7.0702
	0.549737	-0.41075	P05413	P05413	Fatty acid-binding protein, heart	FABP3	-0.610766	-0.0506907	0.109353	0.0506907	9	9	8	53.4	53.4	48.1	65.106
+	1.81103	-2.8898	P05455	P05455	Lupus La protein	SSB	-1.80189	-1.19338	1.19338	1.59095	2	2	2	4.9	4.9	4.9	14.063
	1.5557	0.83117	P05556	P05556	Integrin beta-1	ITGB1	0.327449	0.598729	-0.408713	-0.327449	2	2	2	2.8	2.8	2.8	11.683
	0.571787	-1.36422	P05783	P05783	Keratin, type I cytoskeletal 18	KRT18	-0.200346	-1.9911	0.200346	0.336641	5	4	4	17	15.3	15.3	40.811
+	2.19306	-0.667573	P05937	P05937	Calbindin	CALB1	-0.3516	-0.297009	0.389527	0.297009	5	5	5	19.2	19.2	19.2	34.126
+	2.12424	1.61517	P06312	P06312	Ig kappa chain V-IV region	IGKV4-1	0.932153	0.708877	-0.880425	-0.708877	1	1	1	9.9	9.9	9.9	8.3572
	0.871418	-0.629978	P06454	P06454	Prothymosin alpha;Prothymosin alpha, N-terminally processed;Thymosin alpha-1	PTMA	-0.342443	-0.146847	0.146847	0.623819	5	5	5	35.1	35.1	35.1	77.697
	0.650508	-1.58054	P06576	P06576	ATP synthase subunit beta, mitochondrial	ATP5B	-2.11484	-0.305079	0.305079	0.436084	8	8	8	17.6	17.6	17.6	65.423
+	2.16864	-1.202	P06702	P06702	Protein S100-A9	S100A9	-0.622899	-0.534308	0.712491	0.534308	3	3	3	24.6	24.6	24.6	19.129
	1.21934	2.52025	P06703	P06703	Protein S100-A6	S100A6	1.02735	0.907002	-0.907002	-2.19914	6	6	6	55.6	55.6	55.6	82.961
	1.4967	0.301279	P06733	P06733	Alpha-enolase	ENO1	0.122484	0.124922	-0.122484	-0.232668	23	23	21	53.7	53.7	45.2	282.51
	0.391688	0.693366	P06737	P06737	Glycogen phosphorylase, liver form	PYGL	1.31671	-0.00739574	0.00739574	-0.084815	7	2	2	6.6	1.9	1.9	11.104
+	2.20788	-0.760654	P06744;CON__Q3ZBD7;Q8N196	P06744	Glucose-6-phosphate isomerase	GPI	-0.469633	-0.349375	0.352926	0.349375	18	18	18	31.4	31.4	31.4	323.31
	1.40659	0.448961	P06748	P06748	Nucleophosmin	NPM1	0.345319	0.168355	-0.168355	-0.215894	6	6	6	17.7	17.7	17.7	35.452
+	1.84622	-1.21907	P06753	P06753	Tropomyosin alpha-3 chain	TPM3	-0.539777	-0.534741	0.534741	0.828889	9	3	3	24.6	8.1	8.1	20.609
	1.44296	0.268796	P07099	P07099	Epoxide hydrolase 1	EPHX1	0.0973549	0.167177	-0.0973549	-0.175705	5	5	5	9.5	9.5	9.5	29.573
+	2.09924	1.37099	P07108	P07108	Acyl-CoA-binding protein	DBI	0.818924	0.602186	-0.718689	-0.602186	3	3	3	31	31	31	25.834
	0.821269	-0.149473	P07195;A0A3B3IS95	P07195;A0A3B3IS95	L-lactate dehydrogenase B chain	LDHB	-0.0503864	-0.039175	0.17021	0.039175	15	15	14	43.7	43.7	40.1	187.67
+	4.68876	1.78734	P07196	P07196	Neurofilament light polypeptide	NEFL	0.90249	0.888202	-0.895785	-0.888202	5	4	4	4.1	2.4	2.4	119.74
+	4.3834	1.42246	P07197	P07197	Neurofilament medium polypeptide	NEFM	0.704815	0.71595	-0.719334	-0.704815	18	17	17	19.5	18.6	18.6	323.31
	0.864091	-0.772635	P07203	P07203	Glutathione peroxidase 1	GPX1	-0.822083	-0.196997	0.329195	0.196997	6	6	6	26.6	26.6	26.6	40.578
	0.0274952	-0.0142965	P07237	P07237	Protein disulfide-isomerase	P4HB	-0.00824928	0.00824928	-0.149971	0.178564	10	10	10	18.5	18.5	18.5	95.261
	0.831717	0.299828	P07305	P07305	Histone H1.0;Histone H1.0, N-terminally processed	H1F0	0.17687	0.063076	-0.063076	-0.296633	3	3	3	14.4	14.4	14.4	19.642
	1.5521	-0.455295	P07311	P07311	Acylphosphatase-1	ACYP1	-0.322562	-0.177266	0.233495	0.177266	2	2	2	20.2	20.2	20.2	14.826
	1.37901	-0.438599	P07339;A0A1B0GU03	P07339;A0A1B0GU03	Cathepsin D;Cathepsin D light chain;Cathepsin D heavy chain	CTSD	-0.170137	-0.354916	0.182007	0.170137	9	9	9	20.6	20.6	20.6	62.728
+	1.73645	0.86905	P07355;A6NMY6	P07355;A6NMY6	Annexin A2;Putative annexin A2-like protein	ANXA2;ANXA2P2	0.352747	0.47455	-0.352747	-0.558056	12	12	12	34.2	34.2	34.2	117.79
	0.884965	0.561209	P07384	P07384	Calpain-1 catalytic subunit	CAPN1	0.165585	0.17528	-0.165585	-0.615969	9	9	9	11.3	11.3	11.3	58.422
+	2.66277	-1.71695	P07437;A6NNZ2;CON__ENSEMBL:ENSBTAP00000025008;Q9H4B7	P07437;A6NNZ2	Tubulin beta chain;Tubulin beta-8 chain-like protein LOC260334	TUBB	-0.802127	-0.902261	0.927388	0.802127	10	1	1	20.9	2.7	2.7	6.9312
	0.865564	-0.356944	P07602	P07602	Prosaposin;Saposin-A;Saposin-B-Val;Saposin-B;Saposin-C;Saposin-D	PSAP	-0.0749254	-0.259868	0.0749254	0.30417	2	2	2	3.1	3.1	3.1	11.557
	1.0752	0.768067	P07686	P07686	Beta-hexosaminidase subunit beta;Beta-hexosaminidase subunit beta chain B;Beta-hexosaminidase subunit beta chain A	HEXB	0.25912	0.283341	-0.25912	-0.734553	2	2	2	3.6	3.6	3.6	12.051
	0.947253	-0.186837	P07737;CON__P02584	P07737	Profilin-1	PFN1	-0.045723	-0.122334	0.159895	0.045723	7	7	7	52.1	52.1	52.1	60.258
	0.0753038	-0.153891	P07738	P07738	Bisphosphoglycerate mutase	BPGM	0.394605	-0.69468	0.40231	-0.394605	2	2	2	7.7	7.7	7.7	12.806
	0.78686	0.060688	P07741	P07741	Adenine phosphoribosyltransferase	APRT	0.011055	0.0401249	-0.011055	-0.0591412	3	3	3	14.4	14.4	14.4	18.328
	0.0173882	0.016036	P07814	P07814	Bifunctional glutamate/proline--tRNA ligase;Glutamate--tRNA ligase;Proline--tRNA ligase	EPRS	0.0114441	-0.0114441	0.272434	-0.304506	6	6	6	4.8	4.8	4.8	49.577
	0.641879	-0.406342	P07858	P07858	Cathepsin B;Cathepsin B light chain;Cathepsin B heavy chain	CTSB	-0.356929	-0.0359735	0.383807	0.0359735	4	4	4	12.1	12.1	12.1	121.3
	0.897027	-0.212847	P07900;Q14568;Q58FF6;Q58FG0;Q58FG1	P07900	Heat shock protein HSP 90-alpha	HSP90AA1	-0.177349	-0.0473328	0.153679	0.0473328	27	27	19	30.6	30.6	20.4	323.31
	1.11136	0.453777	P07910;A0A0G2JPF8;A0A0G2JNQ3;P0DMR1;O60812;B7ZW38;B2RXH8	P07910;A0A0G2JPF8;A0A0G2JNQ3;P0DMR1;O60812;B7ZW38;B2RXH8	Heterogeneous nuclear ribonucleoproteins C1/C2;Heterogeneous nuclear ribonucleoprotein C-like 4;Heterogeneous nuclear ribonucleoprotein C-like 1;Heterogeneous nuclear ribonucleoprotein C-like 3;Heterogeneous nuclear ribonucleoprotein C-like 2	HNRNPC;HNRNPCL4;HNRNPCL1;HNRNPCL3;HNRNPCL2	0.416573	0.150991	-0.150991	-0.188999	4	4	4	9.2	9.2	9.2	25.985
	0.199666	0.0534258	P07954	P07954	Fumarate hydratase, mitochondrial	FH	0.145509	-0.0386572	-0.0244989	0.0244989	14	14	14	25.3	25.3	25.3	108.98
	1.18051	-0.412885	P08133	P08133	Annexin A6	ANXA6	-0.312181	-0.128734	0.256122	0.128734	26	26	26	30.9	30.9	30.9	192.15
	1.44865	0.612358	P08195	P08195	4F2 cell-surface antigen heavy chain	SLC3A2	0.303669	0.231604	-0.45784	-0.231604	3	3	3	5.1	5.1	5.1	18.24
+	2.7006	-0.921165	P08237	P08237	ATP-dependent 6-phosphofructokinase, muscle type	PFKM	-0.431469	-0.488605	0.431469	0.490788	21	21	19	29.4	29.4	27.1	150.99
+	2.8102	-1.93607	P08238;Q58FF7;Q58FF8	P08238	Heat shock protein HSP 90-beta	HSP90AB1	-1.06454	-0.919812	0.967965	0.919812	21	13	12	28	17.7	16	130.2
	0.699595	-0.956244	P08247	P08247	Synaptophysin	SYP	-1.18403	-0.185495	0.185495	0.357464	2	2	2	5.8	5.8	5.8	14.048
	1.06076	1.50238	P08294	P08294	Extracellular superoxide dismutase [Cu-Zn]	SOD3	1.12617	0.416253	-1.04609	-0.416253	2	2	2	12.5	12.5	12.5	43.816
	0.685698	-1.05976	P08559	P08559	Pyruvate dehydrogenase E1 component subunit alpha, somatic form, mitochondrial	PDHA1	-1.33753	-0.20255	0.20255	0.376889	8	8	8	19.7	19.7	19.7	55.087
+	1.68335	-1.5416	P08621	P08621	U1 small nuclear ribonucleoprotein 70 kDa	SNRNP70	-1.05374	-0.627436	0.627436	0.774591	3	3	3	5.7	5.7	5.7	17.524
	0.104258	0.0516853	P08670;P17661;P41219	P08670	Vimentin	VIM	-0.104321	0.207691	-0.060421	0.060421	22	20	18	44.8	41.6	38	139.25
	1.41949	0.325009	P08758	P08758	Annexin A5	ANXA5	0.11771	0.229633	-0.11771	-0.184965	8	8	8	19.1	19.1	19.1	117.78
	0.0127599	-0.0235615	P08865	P08865	40S ribosomal protein SA	RPSA	-0.528138	0.481015	-0.276118	0.276118	3	3	3	10.5	10.5	10.5	21.371
+	1.66585	1.79092	P09012	P09012	U1 small nuclear ribonucleoprotein A	SNRPA	0.706488	1.06911	-0.706488	-1.09976	3	3	3	9.2	9.2	9.2	17.959
	0.962579	-0.774303	P09104	P09104	Gamma-enolase	ENO2	-0.682756	-0.197069	0.471712	0.197069	11	9	8	30	21.4	19.6	79.446
	1.06757	0.933909	P09110	P09110	3-ketoacyl-CoA thiolase, peroxisomal	ACAA1	0.715571	0.261365	-0.629518	-0.261365	2	2	2	4.7	4.7	4.7	14.893
	1.64594	0.48074	P09211	P09211	Glutathione S-transferase P	GSTP1	0.199174	0.218148	-0.199174	-0.344983	4	4	4	19.5	19.5	19.5	189.52
	1.74143	0.699686	P09234	P09234	U1 small nuclear ribonucleoprotein C	SNRPC	0.481834	0.294064	-0.329411	-0.294064	1	1	1	5.7	5.7	5.7	6.7519
	1.44611	0.718632	P09382	P09382	Galectin-1	LGALS1	0.56059	0.282582	-0.282582	-0.311509	7	7	7	46.7	46.7	46.7	92.635
	0.188048	0.0977058	P09417	P09417	Dihydropteridine reductase	QDPR	-0.0211544	0.0211544	0.0851231	-0.280535	9	9	9	33.6	33.6	33.6	81.125
	1.02156	-0.193189	P09429;B2RPK0;P23497	P09429;B2RPK0	High mobility group protein B1;Putative high mobility group protein B1-like 1	HMGB1;HMGB1P1	-0.0638514	-0.192378	0.0662966	0.0638514	8	8	8	27.4	27.4	27.4	72.733
	0.724315	-1.06605	P09455	P09455	Retinol-binding protein 1	RBP1	-1.33426	-0.249167	0.249167	0.299504	2	2	2	16.3	16.3	16.3	13.173
+	3.39113	-1.32516	P09471	P09471	Guanine nucleotide-binding protein G(o) subunit alpha	GNAO1	-0.699982	-0.647242	0.647242	0.655865	10	10	8	27.7	27.7	21.2	72.809
+	2.13541	-2.02151	P09488	P09488	Glutathione S-transferase Mu 1	GSTM1	-1.26855	-0.920895	0.93268	0.920895	5	3	2	17.9	11.5	7.8	19.658
	0.29403	-0.062726	P09493	P09493	Tropomyosin alpha-1 chain	TPM1	0.00510883	-0.00510883	0.14107	-0.0156183	10	7	3	25.7	17.6	9.5	47.47
	0.125435	0.163794	P09496	P09496	Clathrin light chain A	CLTA	0.594423	-0.266836	-0.119608	0.119608	3	3	3	10.5	10.5	10.5	20.351
	0.081553	-0.0392523	P09497	P09497	Clathrin light chain B	CLTB	0.0919466	-0.166274	0.0961237	-0.0919466	4	4	4	16.2	16.2	16.2	25.983
	0.326112	0.252505	P09525	P09525	Annexin A4	ANXA4	-0.066082	0.188496	-0.448679	0.066082	4	4	4	13.8	13.8	13.8	32.754
	1.31441	-0.703347	P09543	P09543	2,3-cyclic-nucleotide 3-phosphodiesterase	CNP	-0.238377	-0.446194	0.483747	0.238377	15	15	15	30.9	30.9	30.9	97.693
	0.970437	-0.251518	P09622	P09622	Dihydrolipoyl dehydrogenase, mitochondrial	DLD	-0.095562	-0.0763969	0.254681	0.0763969	13	13	13	25.3	25.3	25.3	88.551
	0.961472	-1.52629	P09651;Q32P51;A0A2R8Y4L2	P09651;Q32P51	Heterogeneous nuclear ribonucleoprotein A1;Heterogeneous nuclear ribonucleoprotein A1, N-terminally processed;Heterogeneous nuclear ribonucleoprotein A1-like 2	HNRNPA1;HNRNPA1L2	-0.461538	-1.55749	0.572006	0.461538	7	7	5	17.7	17.7	15.9	69.216
	0.754368	-0.810185	P09661	P09661	U2 small nuclear ribonucleoprotein A	SNRPA1	-0.970952	-0.187703	0.274013	0.187703	2	2	2	9	9	9	11.188
	0.989034	0.19232	P09668	P09668	Pro-cathepsin H;Cathepsin H mini chain;Cathepsin H;Cathepsin H heavy chain;Cathepsin H light chain	CTSH	0.14187	0.0488997	-0.0488997	-0.144971	3	3	3	10.1	10.1	10.1	22.445
	1.45116	-0.847315	P09874	P09874	Poly [ADP-ribose] polymerase 1	PARP1	-0.314573	-0.454996	0.610487	0.314573	3	3	3	3.2	3.2	3.2	17.753
	1.18945	-2.09281	P09936	P09936	Ubiquitin carboxyl-terminal hydrolase isozyme L1	UCHL1	-1.80895	-0.714351	0.947974	0.714351	10	10	10	45.7	45.7	45.7	106.22
	0.295214	-0.0606194	P09960	P09960	Leukotriene A-4 hydrolase	LTA4H	-0.0977659	0.0226488	0.0687704	-0.0226488	8	8	8	13.3	13.3	13.3	49.391
	1.84838	-0.517067	P09972	P09972	Fructose-bisphosphate aldolase C	ALDOC	-0.236551	-0.224566	0.348452	0.224566	23	23	17	40.7	40.7	32.4	323.31
+	2.81364	1.19538	P0C0L4;P0C0L5;CON__P01030;CON__ENSEMBL:ENSBTAP00000007350	P0C0L4;P0C0L5	Complement C4-A;Complement C4 beta chain;Complement C4-A alpha chain;C4a anaphylatoxin;C4b-A;C4d-A;Complement C4 gamma chain;Complement C4-B;Complement C4 beta chain;Complement C4-B alpha chain;C4a anaphylatoxin;C4b-B;C4d-B;Complement C4 gamma chain	C4A;C4B	0.663453	0.570828	-0.570828	-0.585649	14	14	14	7.9	7.9	7.9	144.48
	1.02238	-0.562109	Q71UI9;P0C0S5	Q71UI9;P0C0S5	Histone H2A.V;Histone H2A.Z	H2AFV;H2AFZ	-0.372106	-0.150447	0.150447	0.451219	4	4	3	35.9	35.9	35.9	27.01
	0.374111	-0.141762	P47985;P0C7P4	P47985;P0C7P4	Cytochrome b-c1 complex subunit Rieske, mitochondrial;Cytochrome b-c1 complex subunit 11;Putative cytochrome b-c1 complex subunit Rieske-like protein 1	UQCRFS1;UQCRFS1P1	0.0291166	-0.157605	-0.0291166	0.184152	2	2	2	3.3	3.3	3.3	11.831
	1.11858	0.58057	P0C870	P0C870	JmjC domain-containing protein 7	JMJD7	0.239173	0.194934	-0.194934	-0.5321	2	2	2	6.3	6.3	6.3	12.568
	0.913459	-0.705787	P0DJI9;P0DJI8;A0A096LPE2	P0DJI9;P0DJI8;A0A096LPE2	Serum amyloid A-2 protein;Serum amyloid A-1 protein;Amyloid protein A;Serum amyloid protein A(2-104);Serum amyloid protein A(3-104);Serum amyloid protein A(2-103);Serum amyloid protein A(2-102);Serum amyloid protein A(4-101)	SAA2;SAA1;SAA2-SAA4	-0.738345	-0.199294	0.27464	0.199294	2	2	2	18	18	18	15.013
	1.07315	0.564627	P0DMV9;P0DMV8	P0DMV9;P0DMV8	Heat shock 70 kDa protein 1B;Heat shock 70 kDa protein 1A	HSPA1B;HSPA1A	0.216332	0.18773	-0.537461	-0.18773	18	14	7	25.9	20.6	10.8	163.36
	0.658079	0.216467	P0DN79;P35520	P0DN79;P35520	Cystathionine beta-synthase	CBS	0.192844	0.0214787	-0.197132	-0.0214787	7	7	7	12.3	12.3	12.3	45.516
+	2.10142	1.4213	P0DOY3;P0DOY2;P0CG04;P0CF74	P0DOY3;P0DOY2			0.845069	0.623906	-0.749724	-0.623906	3	3	2	30.2	30.2	16	21.048
	0.124968	-0.0247841	P0DP25;P0DP24;P0DP23;P27482;P02585	P0DP25;P0DP24;P0DP23			-0.0837479	0.0341797	0.0335884	-0.0335884	8	8	8	34.2	34.2	34.2	75.815
	0.0162382	-0.00655556	P10114	P10114	Ras-related protein Rap-2a	RAP2A	-0.1273	0.114189	-0.0367851	0.0367851	2	2	1	10.9	10.9	4.9	15.164
	0.971285	-0.351835	P10253	P10253	Lysosomal alpha-glucosidase;76 kDa lysosomal alpha-glucosidase;70 kDa lysosomal alpha-glucosidase	GAA	-0.334605	-0.0967684	0.175529	0.0967684	3	3	3	3.2	3.2	3.2	21.294
+	1.79432	-2.21767	P10412	P10412	Histone H1.4	HIST1H1E	-0.921224	-1.44149	0.921224	1.15141	8	3	3	31.5	9.6	9.6	30.23
	0.0218888	-0.0342236	P10515	P10515	Dihydrolipoyllysine-residue acetyltransferase component of pyruvate dehydrogenase complex, mitochondrial	DLAT	0.336572	-0.405019	0.323001	-0.323001	4	4	4	5.1	5.1	5.1	22.761
	0.492537	-0.150727	P10599	P10599	Thioredoxin	TXN	-0.219409	-0.00169468	0.00169468	0.0786562	3	3	3	29.5	29.5	29.5	128.66
	0.959523	-0.60154	P10606	P10606	Cytochrome c oxidase subunit 5B, mitochondrial	COX5B	-0.601989	-0.173968	0.253154	0.173968	3	3	3	24	24	24	21.048
	0.25046	0.0709009	P10636	P10636	Microtubule-associated protein tau	MAPT	0.0780172	-0.0358267	-0.135438	0.0358267	21	21	21	23.5	23.5	23.5	323.31
	1.25087	0.660155	P10643	P10643	Complement component C7	C7	0.452902	0.214632	-0.214632	-0.438145	1	1	1	1.3	1.3	1.3	7.5769
	0.332713	0.390224	P10644	P10644	cAMP-dependent protein kinase type I-alpha regulatory subunit;cAMP-dependent protein kinase type I-alpha regulatory subunit, N-terminally processed	PRKAR1A	0.0402842	-0.0402842	-0.823892	0.0434446	2	2	2	5.5	5.5	5.5	13.859
	0.649738	-0.331674	P10645	P10645	Chromogranin-A;Vasostatin-1;Vasostatin-2;EA-92;ES-43;Pancreastatin;SS-18;WA-8;WE-14;LF-19;Catestatin;AL-11;GV-19;GR-44;ER-37;GE-25;Serpinin-RRG;Serpinin;p-Glu serpinin precursor	CHGA	-0.0604172	-0.439262	0.0604172	0.103251	3	3	3	9	9	9	23.998
	0.488782	0.391417	P10768	P10768	S-formylglutathione hydrolase	ESD	-0.0167742	0.452458	0.0167742	-0.363923	6	6	6	19.5	19.5	19.5	49.111
	1.03694	0.0304813	P10809	P10809	60 kDa heat shock protein, mitochondrial	HSPD1	0.00874043	0.027072	-0.00874043	-0.0164099	25	25	25	43.3	43.3	43.3	247.62
	1.183	0.745095	P10909	P10909	Clusterin;Clusterin beta chain;Clusterin alpha chain	CLU	0.261642	0.305949	-0.660958	-0.261642	5	5	5	11.6	11.6	11.6	36.166
	0.662865	-0.376426	P10915	P10915	Hyaluronan and proteoglycan link protein 1	HAPLN1	-0.494544	-0.0730009	0.112306	0.0730009	5	5	5	12.1	12.1	12.1	33.871
	1.11054	0.242199	P11021	P11021	78 kDa glucose-regulated protein	HSPA5	0.222227	0.0804138	-0.101343	-0.0804138	13	12	12	20.6	19.6	19.6	96.202
	1.05018	-0.213166	P11137	P11137	Microtubule-associated protein 2	MAP2	-0.138377	-0.058959	0.170037	0.058959	36	36	36	20.6	20.6	20.6	323.31
	1.75161	-0.375767	P11142	P11142	Heat shock cognate 71 kDa protein	HSPA8	-0.2626	-0.161335	0.166264	0.161335	23	22	13	31.4	31.4	18.1	312.14
+	2.15405	-1.5929	P11177	P11177	Pyruvate dehydrogenase E1 component subunit beta, mitochondrial	PDHB	-0.742094	-0.725336	0.993031	0.725336	3	3	3	9.5	9.5	9.5	21.862
	1.21672	0.0913954	P11216	P11216	Glycogen phosphorylase, brain form	PYGB	0.0323553	0.0389738	-0.0323553	-0.0791063	24	24	16	22.9	22.9	14.4	167.5
	1.61559	-0.356263	P11217	P11217	Glycogen phosphorylase, muscle form	PYGM	-0.190273	-0.140306	0.24164	0.140306	23	15	15	24.2	15.7	15.7	107.27
+	1.50152	-1.31989	P11234	P11234	Ras-related protein Ral-B	RALB	-0.664727	-0.507201	0.507201	0.960643	3	3	1	13.1	13.1	4.4	19.539
	1.71199	0.315913	P11279	P11279	Lysosome-associated membrane glycoprotein 1	LAMP1	0.17913	0.126773	-0.126773	-0.199151	2	2	2	4.8	4.8	4.8	11.996
	0.691362	-0.0719919	P11310	P11310	Medium-chain specific acyl-CoA dehydrogenase, mitochondrial	ACADM	-0.0110111	-0.0388355	0.0831261	0.0110111	12	12	12	28	28	28	89.415
	0.00560549	-0.00164986	P11413	P11413	Glucose-6-phosphate 1-dehydrogenase	G6PD	-0.0788498	0.0755501	-0.0481091	0.0481091	9	9	9	17.3	17.3	17.3	66.02
	0.69532	2.87606	P11441	P11441	Ubiquitin-like protein 4A	UBL4A	3.61117	0.572231	-0.572231	-0.996496	2	2	2	10.2	10.2	10.2	11.495
+	1.73011	1.02519	P11532	P11532	Dystrophin	DMD	0.429605	0.482871	-0.429605	-0.708293	1	1	1	0.3	0.3	0.3	7.3214
	1.34987	-1.4356	P11586	P11586	C-1-tetrahydrofolate synthase, cytoplasmic;Methylenetetrahydrofolate dehydrogenase;Methenyltetrahydrofolate cyclohydrolase;Formyltetrahydrofolate synthetase;C-1-tetrahydrofolate synthase, cytoplasmic, N-terminally processed	MTHFD1	-0.558027	-1.18609	0.558027	0.569046	11	11	11	12	12	12	69.264
+	2.9188	0.600685	P11766	P11766	Alcohol dehydrogenase class-3	ADH5	0.286942	0.30136	-0.286942	-0.326125	8	8	8	17.6	17.6	17.6	49.526
	1.95319	-0.415272	P11940;Q9H361;Q4VXU2;Q96DU9	P11940	Polyadenylate-binding protein 1	PABPC1	-0.227655	-0.176851	0.249186	0.176851	13	13	8	19.7	19.7	12.6	79.028
+	2.47987	2.77623	P12036	P12036	Neurofilament heavy polypeptide	NEFH	1.59097	1.28689	-1.38771	-1.28689	10	9	9	9.1	8.2	8.2	124.25
	1.05877	-0.298613	P12081;P49590	P12081	Histidine--tRNA ligase, cytoplasmic	HARS	-0.108399	-0.0999632	0.288899	0.0999632	6	6	6	11	11	11	39.371
	0.488619	-0.114366	P12236	P12236	ADP/ATP translocase 3;ADP/ATP translocase 3, N-terminally processed	SLC25A6	-0.17588	-0.00403595	0.00403595	0.0447788	2	2	1	6.4	6.4	3	11.867
+	3.26834	-2.81031	P12277;P06732	P12277	Creatine kinase B-type	CKB	-1.37088	-1.37761	1.50126	1.37088	8	8	8	21.8	21.8	21.8	75.755
	0.187963	-0.169645	P12429	P12429	Annexin A3	ANXA3	0.140313	-0.350726	0.269191	-0.140313	5	5	5	11.5	11.5	11.5	30.327
	0.488706	-0.11919	P12532;P17540	P12532	Creatine kinase U-type, mitochondrial	CKMT1A	-0.00345802	-0.0499496	0.00345802	0.181515	9	9	9	21.1	21.1	21.1	104.14
	2.91343	-0.300934	P12814;Q08043	P12814	Alpha-actinin-1	ACTN1	-0.144249	-0.16486	0.144249	0.14851	16	11	10	17.5	12.4	11.5	73.038
	0.755599	-0.296956	P12955	P12955	Xaa-Pro dipeptidase	PEPD	-0.0468826	-0.233788	0.266359	0.0468826	7	7	7	13	13	13	45.117
+	2.1113	-1.70207	P13010	P13010	X-ray repair cross-complementing protein 5	XRCC5	-0.766006	-1.06431	0.766006	0.807822	8	8	8	11.5	11.5	11.5	48.136
	0.496133	0.100946	P13489	P13489	Ribonuclease inhibitor	RNH1	0.137764	-0.000720978	0.000720978	-0.0655708	6	6	6	15.2	15.2	15.2	40.721
	0.766092	0.809769	P13521	P13521	Secretogranin-2;Secretoneurin;Manserin	SCG2	0.295537	0.186055	-0.186055	-0.95189	3	3	3	5.2	5.2	5.2	23.896
	1.76691	0.27107	P13591	P13591	Neural cell adhesion molecule 1	NCAM1	0.111426	0.175599	-0.143689	-0.111426	20	20	20	23.4	23.4	23.4	179.59
	1.57794	0.388319	P13611	P13611	Versican core protein	VCAN	0.150045	0.260931	-0.215616	-0.150045	20	20	20	5.4	5.4	5.4	162.29
	0.170533	-0.099577	P13639;Q15029	P13639	Elongation factor 2	EEF2	-0.074585	0.074585	0.290602	-0.0914478	16	16	16	17.6	17.6	17.6	103.91
	0.589304	0.125395	P13667	P13667	Protein disulfide-isomerase A4	PDIA4	0.0101728	0.157153	-0.0101728	-0.0732908	11	11	11	16.1	16.1	16.1	68.039
	0.716491	-0.530733	P13693;Q56UQ5;Q9HAU6	P13693;Q56UQ5	Translationally-controlled tumor protein;TPT1-like protein	TPT1	-0.209043	-0.104974	0.104974	0.642476	5	5	5	17.4	17.4	17.4	39.186
	1.57083	0.614923	P13716	P13716	Delta-aminolevulinic acid dehydratase	ALAD	0.266276	0.252757	-0.252757	-0.458056	6	6	6	19.4	19.4	19.4	44.481
	1.16486	0.753702	P13796	P13796	Plastin-2	LCP1	0.461124	0.232861	-0.232861	-0.580559	5	3	3	6.4	4.3	4.3	17.603
	1.61903	-0.229595	P13797;Q14651	P13797	Plastin-3	PLS3	-0.0891609	-0.140041	0.0891609	0.140827	9	9	7	13.3	13.3	11.3	61.726
	0.653014	0.170442	P13798	P13798	Acylamino-acid-releasing enzyme	APEH	0.139723	0.0166874	-0.0166874	-0.167786	6	6	6	7.5	7.5	7.5	39.268
	0.0599468	-0.0195971	P13804	P13804	Electron transfer flavoprotein subunit alpha, mitochondrial	ETFA	-0.125543	0.0863485	0.0116282	-0.0116282	8	8	8	29.7	29.7	29.7	68.506
	0.407487	-0.0559025	P13861	P13861	cAMP-dependent protein kinase type II-alpha regulatory subunit	PRKAR2A	-0.0828199	0.00710964	0.0432043	-0.00710964	4	4	4	10.4	10.4	10.4	26.326
+	2.90731	2.40915	P14136	P14136	Glial fibrillary acidic protein	GFAP	1.33032	1.16073	-1.16073	-1.16651	24	24	22	44.7	44.7	41.2	204.47
	1.31206	1.1345	P14174	P14174	Macrophage migration inhibitory factor	MIF	0.449348	0.433241	-0.953169	-0.433241	3	3	3	23.5	23.5	23.5	47.395
+	3.15771	1.73794	P14209	P14209	CD99 antigen	CD99	0.836599	0.897566	-0.836599	-0.905117	1	1	1	5.4	5.4	5.4	7.0895
	0.201842	0.436627	P14314	P14314	Glucosidase 2 subunit beta	PRKCSH	-0.326015	0.699842	-0.825443	0.326015	6	6	6	5.9	5.9	5.9	36.271
	0.44281	0.191445	P14324	P14324	Farnesyl pyrophosphate synthase	FDPS	0.011404	0.0232067	-0.011404	-0.336876	5	5	5	9.3	9.3	9.3	33.201
	0.527949	-0.274955	P14415	P14415	Sodium/potassium-transporting ATPase subunit beta-2	ATP1B2	-0.365442	-0.00751877	0.00751877	0.16943	2	2	2	8.6	8.6	8.6	12.839
	1.40277	-1.23937	P14550	P14550	Alcohol dehydrogenase [NADP(+)]	AKR1A1	-0.902618	-0.448999	0.678129	0.448999	10	10	10	29.5	29.5	29.5	241
	0.767339	0.101822	P14618;P30613	P14618	Pyruvate kinase PKM	PKM	0.0264034	0.0273457	-0.123491	-0.0264034	25	25	25	43.1	43.1	43.1	297.39
	0.711054	0.457668	P14621	P14621	Acylphosphatase-2	ACYP2	0.392594	0.0604925	-0.401757	-0.0604925	10	10	10	71.7	71.7	71.7	166.94
+	1.71352	-1.28733	P14625;Q58FF3	P14625	Endoplasmin	HSP90B1	-0.540457	-0.593884	0.899864	0.540457	14	13	13	20.4	18.9	18.9	87.487
+	1.66743	-1.15547	P14735	P14735	Insulin-degrading enzyme	IDE	-0.646228	-0.458604	0.458604	0.747508	1	1	1	1.1	1.1	1.1	6.4746
	1.56397	0.31622	P14866	P14866	Heterogeneous nuclear ribonucleoprotein L	HNRNPL	0.216501	0.122091	-0.122091	-0.171757	4	3	3	6.8	5.3	5.3	18.953
	1.22548	-0.451447	P14868	P14868	Aspartate--tRNA ligase, cytoplasmic	DARS	-0.353069	-0.148045	0.148045	0.253736	9	9	9	18	18	18	57.238
	2.19729	0.439029	P15104	P15104	Glutamine synthetase	GLUL	0.196038	0.259316	-0.196038	-0.226665	10	10	10	22.3	22.3	22.3	93.195
	0.272211	0.0718899	P15121	P15121	Aldose reductase	AKR1B1	-0.0234575	0.0279112	0.0234575	-0.162784	12	12	11	33.2	33.2	30.7	79.905
+	2.32371	-0.786582	P15259;Q8N0Y7	P15259	Phosphoglycerate mutase 2	PGAM2	-0.355492	-0.416975	0.445206	0.355492	8	8	2	25.7	25.7	7.9	144.79
	1.3721	1.0224	P15311	P15311	Ezrin	EZR	0.434464	0.392362	-0.825616	-0.392362	23	14	12	25.1	17.1	15.7	108.67
	1.31524	-0.820263	P15531	P15531	Nucleoside diphosphate kinase A	NME1	-0.577888	-0.278955	0.504729	0.278955	7	7	3	44.7	44.7	20.4	54.311
	0.223854	-0.237569	P15559	P15559	NAD(P)H dehydrogenase [quinone] 1	NQO1	-0.320223	0.149107	-0.149107	0.453129	5	5	5	18.6	18.6	18.6	30.934
	0.554545	0.181499	P15880	P15880	40S ribosomal protein S2	RPS2	0.0116205	0.096633	-0.243123	-0.0116205	2	2	2	6.5	6.5	6.5	11.8
+	2.20424	4.99555	P15924	P15924	Desmoplakin	DSP	2.42568	2.26294	-3.03955	-2.26294	29	29	29	9.3	9.3	9.3	182.91
+	1.54968	1.3638	P16070	P16070	CD44 antigen	CD44	0.562399	1.03033	-0.562399	-0.572479	5	5	5	6.9	6.9	6.9	37.122
	0.026238	0.0371571	P16083	P16083	Ribosyldihydronicotinamide dehydrogenase [quinone]	NQO2	-0.023159	0.023159	0.409632	-0.483946	4	4	4	17.3	17.3	17.3	27.017
+	1.63601	-1.32016	P16152	P16152	Carbonyl reductase [NADPH] 1	CBR1	-0.899187	-0.525387	0.525387	0.690365	7	7	6	28.9	28.9	23.1	240.95
	0.852005	-0.781206	P16219	P16219	Short-chain specific acyl-CoA dehydrogenase, mitochondrial	ACADS	-0.797253	-0.179861	0.179861	0.405437	3	3	3	7.5	7.5	7.5	17.67
	0.512122	-0.444304	P16298	P16298	Serine/threonine-protein phosphatase 2B catalytic subunit beta isoform	PPP3CB	-0.645806	-0.018527	0.205749	0.018527	11	6	6	21.4	11.8	11.8	43.113
+	2.53524	-1.55915	P16401	P16401	Histone H1.5	HIST1H1B	-0.885159	-0.725838	0.725838	0.78146	6	4	4	21.7	14.6	14.6	34.946
	1.20756	-0.362649	P16403;P16402;Q02539;P22492	P16403;P16402	Histone H1.2;Histone H1.3	HIST1H1C;HIST1H1D	-0.305736	-0.123036	0.123036	0.17349	9	9	4	36.6	36.6	14.1	63.895
+	1.99845	0.651989	P16870	P16870	Carboxypeptidase E	CPE	0.284637	0.32468	-0.410023	-0.284637	4	4	4	7.8	7.8	7.8	23.825
	0.860702	0.243273	P16949;Q9H169	P16949	Stathmin	STMN1	0.182844	0.0503445	-0.0503445	-0.203012	10	10	7	51.7	51.7	39.6	67.885
	0.360856	0.128588	P17066;P48741	P17066;P48741	Heat shock 70 kDa protein 6;Putative heat shock 70 kDa protein 7	HSPA6;HSPA7	0.114625	-0.0274496	-0.19745	0.0274496	7	1	1	11	1.7	1.7	43.124
	1.18544	-0.710784	P17174	P17174	Aspartate aminotransferase, cytoplasmic	GOT1	-0.630291	-0.250341	0.250341	0.290594	13	13	13	27.6	27.6	27.6	148.15
+	1.73995	-1.17097	P17252	P17252	Protein kinase C alpha type	PRKCA	-0.473514	-0.663463	0.731442	0.473514	2	2	2	2.5	2.5	2.5	11.588
+	2.21797	3.06218	P17302	P17302	Gap junction alpha-1 protein	GJA1	1.56527	1.3735	-1.81209	-1.3735	1	1	1	3.9	3.9	3.9	8.4266
	1.84673	-0.522547	P17600	P17600	Synapsin-1	SYN1	-0.272793	-0.219383	0.219383	0.333534	27	27	25	43.1	43.1	40.9	323.31
	0.784116	-0.508486	P17655	P17655	Calpain-2 catalytic subunit	CAPN2	-0.123711	-0.593552	0.123711	0.175999	5	5	5	5	5	5	30.863
	0.932228	-0.0742397	P17677	P17677	Neuromodulin	GAP43	-0.0262566	-0.0221977	0.0778275	0.0221977	16	16	16	65.5	65.5	65.5	323.31
	1.08561	0.786381	Q9NRF8;P17812	Q9NRF8;P17812	CTP synthase 2;CTP synthase 1	CTPS2;CTPS1	0.426588	0.235058	-0.676058	-0.235058	1	1	1	2	2	2	7.5465
+	2.88926	-1.39413	P17858	P17858	ATP-dependent 6-phosphofructokinase, liver type	PFKL	-0.713853	-0.662724	0.662724	0.748967	10	6	6	12.4	6.7	6.7	41.998
	1.44261	0.797277	P17900	P17900	Ganglioside GM2 activator;Ganglioside GM2 activator isoform short	GM2A	0.604513	0.303457	-0.303457	-0.383127	3	3	3	13	13	13	18.768
	0.582509	0.80243	P17931	P17931	Galectin-3	LGALS3	0.0697966	0.420514	-1.04475	-0.0697966	4	4	4	14	14	14	24.148
	1.52177	-1.08136	P17987	P17987	T-complex protein 1 subunit alpha	TCP1	-0.792784	-0.422731	0.422731	0.524467	8	8	8	13.5	13.5	13.5	74.311
	1.20845	0.894322	P18206	P18206	Vinculin	VCL	0.424748	0.304273	-0.304273	-0.755351	23	23	23	21	21	21	155.07
+	1.73454	-1.38119	P18669	P18669	Phosphoglycerate mutase 1	PGAM1	-0.84868	-0.556698	0.556698	0.800308	7	1	1	22	4.3	4.3	18.792
	0.118352	0.0455942	P19021	P19021	Peptidyl-glycine alpha-amidating monooxygenase;Peptidylglycine alpha-hydroxylating monooxygenase;Peptidyl-alpha-hydroxyglycine alpha-amidating lyase	PAM	-0.0694847	0.0952759	-0.134882	0.0694847	1	1	1	0.9	0.9	0.9	6.7579
	2.00309	-0.421775	P19174	P19174	1-phosphatidylinositol 4,5-bisphosphate phosphodiesterase gamma-1	PLCG1	-0.186674	-0.270327	0.186674	0.199875	5	5	5	4	4	4	29.355
	1.10572	-0.347588	P19338	P19338	Nucleolin	NCL	-0.100657	-0.241231	0.100657	0.252629	11	11	11	14.6	14.6	14.6	73.023
	2.41904	-0.389404	P19367;Q2TB90;P52789;P52790	P19367	Hexokinase-1	HK1	-0.185616	-0.181713	0.181713	0.229767	29	29	29	27	27	27	249.59
	1.76465	-0.293109	P19404	P19404	NADH dehydrogenase [ubiquinone] flavoprotein 2, mitochondrial	NDUFV2	-0.122927	-0.19845	0.122927	0.141914	2	2	2	7.6	7.6	7.6	11.614
	0.457748	-0.107732	P19623	P19623	Spermidine synthase	SRM	-0.185542	-0.00819111	0.00819111	0.0135393	5	5	5	19.5	19.5	19.5	32.744
	0.976293	0.846361	P19823;CON__Q9TRI1	P19823	Inter-alpha-trypsin inhibitor heavy chain H2	ITIH2	0.21186	0.65755	-0.21186	-0.611453	5	5	5	5.8	5.8	5.8	34.766
	1.40881	1.35435	P19971;A0A1W2PP80	P19971;A0A1W2PP80	Thymidine phosphorylase	TYMP	1.06979	0.522983	-0.522983	-0.59294	4	4	4	9.8	9.8	9.8	28.674
	0.909824	-0.258884	P20020	P20020	Plasma membrane calcium-transporting ATPase 1	ATP2B1	-0.0586271	-0.191655	0.208859	0.0586271	8	8	5	8	8	5	64.333
	0.905327	0.275336	P20042	P20042	Eukaryotic translation initiation factor 2 subunit 2	EIF2S2	0.237005	0.0627232	-0.188221	-0.0627232	5	5	5	12.9	12.9	12.9	29.436
	0.234506	0.0801678	P20073	P20073	Annexin A7	ANXA7	0.181503	-0.0420361	0.0420361	-0.0629044	11	11	11	22.1	22.1	22.1	73.434
	1.491	-0.436095	P20336	P20336	Ras-related protein Rab-3A	RAB3A	-0.305007	-0.163638	0.239907	0.163638	6	6	4	25	25	17.7	165.7
	1.40198	-0.478938	P20340;Q14964	P20340	Ras-related protein Rab-6A	RAB6A	-0.170438	-0.324637	0.292363	0.170438	14	14	5	46.2	46.2	17.3	217.91
	0.30011	0.10924	P20472	P20472	Parvalbumin alpha	PVALB	-0.0295334	0.0511608	-0.226385	0.0295334	6	6	6	51.8	51.8	51.8	38.607
	0.552428	-0.4154	P20618	P20618	Proteasome subunit beta type-1	PSMB1	-0.557755	-0.0258646	0.221314	0.0258646	6	6	6	27.8	27.8	27.8	35.652
	1.50112	0.0459509	P20674	P20674	Cytochrome c oxidase subunit 5A, mitochondrial	COX5A	0.0171032	0.0302048	-0.0171032	-0.0274906	2	2	2	10.7	10.7	10.7	12.954
+	2.07861	1.15597	P20700	P20700	Lamin-B1	LMNB1	0.725128	0.516117	-0.516117	-0.554586	2	2	2	2.7	2.7	2.7	11.078
	1.67499	0.264585	P20810	P20810	Calpastatin	CAST	0.13535	0.10699	-0.179839	-0.10699	7	7	7	10.5	10.5	10.5	48.37
	1.4715	1.09999	P20916	P20916	Myelin-associated glycoprotein	MAG	0.411873	0.589443	-0.786798	-0.411873	3	3	3	4.8	4.8	4.8	21.006
	0.867985	-0.259469	P20936	P20936	Ras GTPase-activating protein 1	RASA1	-0.069149	-0.100426	0.069149	0.280214	2	2	2	1.9	1.9	1.9	11.656
	0.492636	-0.58907	P20962	P20962	Parathymosin	PTMS	-0.839215	-0.00136089	0.00136089	0.336204	3	3	3	23.5	23.5	23.5	19.487
	0.68225	-0.340496	P21108	P21108	Ribose-phosphate pyrophosphokinase 3	PRPS1L1	-0.0419626	-0.243812	0.353255	0.0419626	3	1	0	10.4	4.1	0	7.0642
	1.32749	0.612378	P21266;Q03013	P21266	Glutathione S-transferase Mu 3	GSTM3	0.50461	0.230606	-0.230606	-0.258934	6	5	4	24	20	16.9	29.837
	1.09345	-0.399557	P21281;P15313	P21281	V-type proton ATPase subunit B, brain isoform	ATP6V1B2	-0.351732	-0.122993	0.122993	0.201395	10	10	10	17	17	17	101.24
	0.991472	-0.247587	P21283	P21283	V-type proton ATPase subunit C 1	ATP6V1C1	-0.0693951	-0.124557	0.0693951	0.231827	14	14	14	25.7	25.7	25.7	85.355
	0.954893	0.335274	P21291	P21291	Cysteine and glycine-rich protein 1	CSRP1	0.269696	0.0816927	-0.237466	-0.0816927	6	6	6	34.2	34.2	34.2	93.103
+	2.42634	0.664155	P21333	P21333	Filamin-A	FLNA	0.373329	0.304014	-0.346952	-0.304014	37	37	33	16.1	16.1	14.9	263.86
	1.15837	0.232713	P21399	P21399	Cytoplasmic aconitate hydratase	ACO1	0.165468	0.0706043	-0.0706043	-0.158749	7	7	7	7.2	7.2	7.2	44.738
	1.28513	-0.203975	P21579;Q8N9I0;O00445	P21579;Q8N9I0	Synaptotagmin-1;Synaptotagmin-2	SYT1;SYT2	-0.0678463	-0.139843	0.0678463	0.132414	8	8	8	16.1	16.1	16.1	51.426
	1.36205	-0.210703	P21695	P21695	Glycerol-3-phosphate dehydrogenase [NAD(+)], cytoplasmic	GPD1	-0.119931	-0.0743132	0.0743132	0.152848	9	8	8	21.8	19.8	19.8	58.699
	0.222549	-0.277457	P21926	P21926	CD9 antigen	CD9	-0.543769	0.174914	-0.174914	0.360974	1	1	1	4.4	4.4	4.4	6.7912
	0.678362	-1.40309	P22059	P22059	Oxysterol-binding protein 1	OSBP	-0.309081	-0.340758	1.84726	0.309081	3	3	3	4.6	4.6	4.6	20.781
	1.09931	-0.388105	P22061	P22061	Protein-L-isoaspartate(D-aspartate) O-methyltransferase	PCMT1	-0.239196	-0.113563	0.113563	0.30989	8	8	8	23.8	23.8	23.8	143.51
	0.803802	-1.80391	P22102	P22102	Trifunctional purine biosynthetic protein adenosine-3;Phosphoribosylamine--glycine ligase;Phosphoribosylformylglycinamidine cyclo-ligase;Phosphoribosylglycinamide formyltransferase	GART	-1.94577	-0.391703	0.391703	0.878641	5	5	5	5.6	5.6	5.6	35.738
	2.11797	0.501706	P22234	P22234	Multifunctional protein ADE2;Phosphoribosylaminoimidazole-succinocarboxamide synthase;Phosphoribosylaminoimidazole carboxylase	PAICS	0.225051	0.311555	-0.225051	-0.241755	7	7	7	13.6	13.6	13.6	57.475
	0.129154	0.0893145	P22307	P22307	Non-specific lipid-transfer protein	SCP2	-0.107337	0.107337	0.122258	-0.300887	4	4	4	7.5	7.5	7.5	28.572
	0.785852	-0.323813	P22314	P22314	Ubiquitin-like modifier-activating enzyme 1	UBA1	-0.0731716	-0.367195	0.0731716	0.134089	18	18	18	15.4	15.4	15.4	162.41
	0.819768	0.519689	P22392;O60361	P22392;O60361	Nucleoside diphosphate kinase B;Putative nucleoside diphosphate kinase	NME2;NME2P1	0.107373	0.30273	-0.521901	-0.107373	7	3	3	42.1	17.8	17.8	18.58
	1.43662	-0.953182	P22570	P22570	NADPH:adrenodoxin oxidoreductase, mitochondrial	FDXR	-0.448507	-0.364143	0.364143	0.72957	7	7	7	15.3	15.3	15.3	45.718
+	1.90335	-1.10836	P22626	P22626	Heterogeneous nuclear ribonucleoproteins A2/B1	HNRNPA2B1	-0.471693	-0.572922	0.700403	0.471693	10	10	10	35.1	35.1	35.1	75.747
	1.29945	-0.363507	P22676	P22676	Calretinin	CALB2	-0.1861	-0.127375	0.127375	0.286165	6	6	6	18.8	18.8	18.8	38.866
	1.34103	-0.824933	P22694	P22694	cAMP-dependent protein kinase catalytic subunit beta	PRKACB	-0.649601	-0.299318	0.299318	0.401628	9	9	2	20.2	20.2	5.1	60.215
	0.686568	-0.525379	P22695	P22695	Cytochrome b-c1 complex subunit 2, mitochondrial	UQCRC2	-0.0691442	-0.564584	0.0691442	0.347886	1	1	1	3.5	3.5	3.5	9.0037
	0.842991	-2.80134	P22748	P22748	Carbonic anhydrase 4	CA4	-3.10972	-0.738086	1.0168	0.738086	3	3	3	11.5	11.5	11.5	21.384
+	2.23944	-1.18708	P22830	P22830	Ferrochelatase, mitochondrial	FECH	-0.534975	-0.600531	0.703684	0.534975	5	5	5	12.1	12.1	12.1	29.863
	0.551032	1.28965	P23193;Q15560	P23193	Transcription elongation factor A protein 1	TCEA1	0.188084	0.252375	-0.188084	-1.95076	4	4	4	11	11	11	25.411
	1.47069	-0.89596	P23246	P23246	Splicing factor, proline- and glutamine-rich	SFPQ	-0.574193	-0.328443	0.328443	0.560842	5	5	5	7.9	7.9	7.9	35.069
	0.948573	-0.407872	P23368	P23368	NAD-dependent malic enzyme, mitochondrial	ME2	-0.422216	-0.123495	0.123495	0.146538	7	7	6	11.5	11.5	9.9	45.946
	0.348995	-0.517428	P23381	P23381	Tryptophan--tRNA ligase, cytoplasmic;T1-TrpRS;T2-TrpRS	WARS	0.04498	-1.05344	0.0713739	-0.04498	9	9	9	20	20	20	69.013
	0.915468	0.84813	P23468	P23468	Receptor-type tyrosine-protein phosphatase delta	PTPRD	0.692629	0.194283	-0.194283	-0.615067	4	4	4	2.2	2.2	2.2	25.737
+	2.19778	-1.01966	P23471	P23471	Receptor-type tyrosine-protein phosphatase zeta	PTPRZ1	-0.585952	-0.452945	0.452945	0.547481	22	22	22	8.3	8.3	8.3	204.4
	1.51247	-0.871665	P23515	P23515	Oligodendrocyte-myelin glycoprotein	OMG	-0.331635	-0.465802	0.614257	0.331635	7	7	7	16.6	16.6	16.6	44.676
	1.63394	-0.326606	P23526	P23526	Adenosylhomocysteinase	AHCY	-0.13689	-0.141302	0.13689	0.238129	15	15	15	32.2	32.2	32.2	115.05
	0.349425	-1.96126	Q93079;Q5QNW6;P23527	Q93079;Q5QNW6;P23527	Histone H2B type 1-H;Histone H2B type 2-F;Histone H2B type 1-O	HIST1H2BH;HIST2H2BF;HIST1H2BO	0.264635	-3.8201	-0.264635	0.631693	7	1	1	61.1	8.7	8.7	6.5016
	1.42821	-0.309319	P23528	P23528	Cofilin-1	CFL1	-0.180868	-0.111975	0.21382	0.111975	12	12	10	54.2	54.2	43.4	100.54
	2.18984	0.501352	P23588	P23588	Eukaryotic translation initiation factor 4B	EIF4B	0.304396	0.226004	-0.246302	-0.226004	14	14	14	21.4	21.4	21.4	323.31
+	1.38343	-1.93207	P23786	P23786	Carnitine O-palmitoyltransferase 2, mitochondrial	CPT2	-0.736971	-0.849897	1.5403	0.736971	3	3	3	4.4	4.4	4.4	17.122
	0.431548	0.241031	P23921	P23921	Ribonucleoside-diphosphate reductase large subunit	RRM1	0.0785112	-0.00296688	-0.409484	0.00296688	1	1	1	1.3	1.3	1.3	7.4542
	0.796954	-0.463629	P24534	P24534	Elongation factor 1-beta	EEF1B2	-0.0886946	-0.288531	0.461337	0.0886946	3	3	3	12.9	12.9	12.9	17.089
	0.0647452	0.0313864	P24588	P24588	A-kinase anchor protein 5	AKAP5	0.0779734	-0.0779734	-0.169606	0.106833	2	2	2	4.9	4.9	4.9	13
	1.24089	-0.977775	P24666	P24666	Low molecular weight phosphotyrosine protein phosphatase	ACP1	-0.849448	-0.360135	0.385831	0.360135	6	6	6	27.8	27.8	27.8	60.483
	0.720907	-0.198332	P24752	P24752	Acetyl-CoA acetyltransferase, mitochondrial	ACAT1	-0.166309	-0.0273705	0.0273705	0.175613	11	11	11	28.6	28.6	28.6	103.52
	0.666637	0.428907	P24821	P24821	Tenascin	TNC	0.0630827	0.213298	-0.0630827	-0.518352	11	11	11	5.5	5.5	5.5	73.938
	1.48447	-0.962296	P25098	P25098	Beta-adrenergic receptor kinase 1	ADRBK1	-0.388923	-0.74599	0.388923	0.400756	3	3	3	4.1	4.1	4.1	17.702
	0.486954	0.823315	P25311	P25311	Zinc-alpha-2-glycoprotein	AZGP1	0.119582	0.0839415	-1.35916	-0.0839415	2	2	2	9.1	9.1	9.1	14.897
	1.46414	0.502913	P25325	P25325	3-mercaptopyruvate sulfurtransferase	MPST	0.392344	0.201228	-0.211026	-0.201228	4	4	4	12.1	12.1	12.1	24.079
	2.14108	-0.302431	P25398	P25398	40S ribosomal protein S12	RPS12	-0.137625	-0.140362	0.137625	0.189251	2	2	2	15.2	15.2	15.2	12.424
	0.986917	0.563971	P25440	P25440	Bromodomain-containing protein 2	BRD2	0.419065	0.142983	-0.142983	-0.42291	1	1	1	1	1	1	6.1501
	0.233125	-0.0753927	P25685	P25685	DnaJ homolog subfamily B member 1	DNAJB1	-0.156526	0.042573	0.0794058	-0.042573	2	2	2	6.2	6.2	6.2	12.511
	0.804637	0.400848	P25686	P25686	DnaJ homolog subfamily B member 2	DNAJB2	0.182954	0.0898352	-0.0898352	-0.439073	2	2	2	6.2	6.2	6.2	13.577
	2.44128	-0.375709	P25705	P25705	ATP synthase subunit alpha, mitochondrial	ATP5A1	-0.175172	-0.220138	0.180936	0.175172	15	15	15	22.4	22.4	22.4	113.99
+	3.31158	1.62507	P25713	P25713	Metallothionein-3	MT3	0.800898	0.792629	-0.863976	-0.792629	1	1	1	16.2	16.2	16.2	7.4865
	1.76254	0.516087	P25786;B4DEV8	P25786;B4DEV8	Proteasome subunit alpha type-1;Proteasome subunit alpha type	PSMA1	0.211801	0.334182	-0.27439	-0.211801	11	11	11	38.4	38.4	38.4	76.888
	1.28499	0.470595	P25787	P25787	Proteasome subunit alpha type-2	PSMA2	0.396476	0.174367	-0.195981	-0.174367	2	2	2	7.7	7.7	7.7	27.954
	1.0436	0.406922	P25788	P25788	Proteasome subunit alpha type-3	PSMA3	0.11061	0.305493	-0.11061	-0.287131	8	8	8	23.5	23.5	23.5	49.639
	0.148044	-0.353464	P25789	P25789	Proteasome subunit alpha type-4	PSMA4	0.47255	-1.17948	0.0624723	-0.0624723	6	6	6	21.8	21.8	21.8	45.142
+	2.15998	0.952833	P26038	P26038	Moesin	MSN	0.592217	0.433425	-0.433425	-0.446599	29	29	20	34.5	34.5	26.3	205.85
	1.11658	-0.538878	P26196	P26196	Probable ATP-dependent RNA helicase DDX6	DDX6	-0.172775	-0.253426	0.478781	0.172775	3	3	3	8.3	8.3	8.3	21.106
	0.568919	0.260348	P26232	P26232	Catenin alpha-2	CTNNA2	0.231613	0.0087738	-0.271536	-0.0087738	2	2	2	2.1	2.1	2.1	13.74
	0.590409	-0.347858	P26373	P26373	60S ribosomal protein L13	RPL13	-0.0302162	-0.193325	0.0302162	0.441959	4	4	4	21.3	21.3	21.3	33.7
	0.620814	0.251913	P26378;Q12926	P26378;Q12926	ELAV-like protein 4;ELAV-like protein 2	ELAVL4;ELAVL2	0.0346861	0.330911	-0.0346861	-0.103543	3	2	1	7.1	4.7	2.9	16.795
	0.757597	-0.46589	P26440	P26440	Isovaleryl-CoA dehydrogenase, mitochondrial	IVD	-0.518328	-0.0904312	0.0904312	0.23259	10	10	10	19.5	19.5	19.5	64.164
+	2.21636	1.15574	P26447	P26447	Protein S100-A4	S100A4	0.524592	0.560237	-0.702056	-0.524592	5	5	5	36.6	36.6	36.6	28.896
	1.36092	-0.454871	P26583	P26583	High mobility group protein B2	HMGB2	-0.307167	-0.158216	0.158216	0.286142	3	3	3	18.2	18.2	18.2	24.034
	0.059704	0.0277681	P26599;O95758	P26599;O95758	Polypyrimidine tract-binding protein 1;Polypyrimidine tract-binding protein 3	PTBP1;PTBP3	0.119811	-0.0933142	-0.122354	0.0933142	2	2	2	4	4	4	12.777
	0.199776	0.24918	P26639;A2RTX5	P26639	Threonine--tRNA ligase, cytoplasmic	TARS	-0.184937	0.327399	-0.540835	0.184937	8	8	8	10.1	10.1	10.1	47.706
+	1.83279	-1.50016	P26640	P26640	Valine--tRNA ligase	VARS	-0.996655	-0.639127	0.725404	0.639127	10	10	10	8.8	8.8	8.8	61.8
	1.27387	-0.745498	P26641	P26641	Elongation factor 1-gamma	EEF1G	-0.330537	-0.269101	0.269101	0.622256	10	10	10	21.3	21.3	21.3	77.929
	0.117156	0.0821629	P26992	P26992	Ciliary neurotrophic factor receptor subunit alpha	CNTFR	-0.112945	0.112945	0.128186	-0.292512	1	1	1	3.5	3.5	3.5	7.7229
+	2.61393	-1.90937	P27144	P27144	Adenylate kinase 4, mitochondrial	AK4	-1.02965	-0.888103	1.01288	0.888103	2	2	2	10.8	10.8	10.8	14.738
+	2.40456	3.12308	P27338;P21397	P27338	Amine oxidase [flavin-containing] B	MAOB	1.463	1.46396	-1.463	-1.8562	3	3	3	5.6	5.6	5.6	19.028
+	2.22284	-1.50671	P27348	P27348	14-3-3 protein theta	YWHAQ	-0.928544	-0.694346	0.694346	0.696193	9	4	4	35.9	19.2	19.2	88.736
	1.51871	-0.508836	P27361	P27361	Mitogen-activated protein kinase 3	MAPK3	-0.273318	-0.19382	0.356713	0.19382	13	13	10	30.1	30.1	21.9	108.75
	1.16694	-1.47543	P27448	P27448	MAP/microtubule affinity-regulating kinase 3	MARK3	-1.18852	-0.464723	0.464723	0.832891	4	4	2	6.9	6.9	4.4	23.508
	0.780521	-1.367	P27694	P27694	Replication protein A 70 kDa DNA-binding subunit;Replication protein A 70 kDa DNA-binding subunit, N-terminally processed	RPA1	-0.361093	-1.63883	0.372991	0.361093	4	4	4	7.8	7.8	7.8	26.3
	0.489446	-0.144705	P27695	P27695	DNA-(apurinic or apyrimidinic site) lyase;DNA-(apurinic or apyrimidinic site) lyase, mitochondrial	APEX1	-0.0368176	-0.0103607	0.231871	0.0103607	3	3	3	9.4	9.4	9.4	21.013
	1.31493	-0.910153	P27797	P27797	Calreticulin	CALR	-0.45791	-0.323018	0.716361	0.323018	5	5	5	12.2	12.2	12.2	51.22
	1.41484	0.438354	P27816	P27816	Microtubule-associated protein 4	MAP4	0.21739	0.16353	-0.332258	-0.16353	25	25	25	23.4	23.4	23.4	207.62
+	2.19688	1.22809	P28065	P28065	Proteasome subunit beta type-9	PSMB9	0.566365	0.564363	-0.564363	-0.761096	1	1	1	4.6	4.6	4.6	28.156
	0.0856951	0.176849	P28066	P28066	Proteasome subunit alpha type-5	PSMA5	-0.392054	0.425331	-0.712475	0.392054	4	4	4	20.3	20.3	20.3	44.102
	1.20705	-0.583385	P28070	P28070	Proteasome subunit beta type-4	PSMB4	-0.519456	-0.214379	0.214379	0.218554	4	4	4	15.9	15.9	15.9	37.018
	0.166574	0.0893564	P28072	P28072	Proteasome subunit beta type-6	PSMB6	0.276563	-0.0978498	0.0173616	-0.0173616	4	4	4	16.7	16.7	16.7	26.99
	0.72895	-0.211617	P28074	P28074	Proteasome subunit beta type-5	PSMB5	-0.233501	-0.0358429	0.118048	0.0358429	9	9	9	31.2	31.2	31.2	62.301
	0.0826613	-0.0381126	P28161	P28161	Glutathione S-transferase Mu 2	GSTM2	0.00435066	-0.00435066	-0.114965	0.191191	6	6	4	22.5	22.5	15.1	100.52
	0.150015	0.233255	P28289	P28289	Tropomodulin-1	TMOD1	0.610053	-0.260835	0.260835	-0.378127	3	3	3	8.9	8.9	8.9	28.551
	0.111524	-0.0453005	P28482;P31152;Q16659	P28482	Mitogen-activated protein kinase 1	MAPK1	0.0744686	-0.104586	0.134953	-0.0744686	11	8	8	29.7	21.1	21.1	84.693
	2.19508	0.484336	P28838	P28838	Cytosol aminopeptidase	LAP3	0.257398	0.215301	-0.215301	-0.280673	14	14	14	28.5	28.5	28.5	100.53
	0.863398	-1.57545	P29144	P29144	Tripeptidyl-peptidase 2	TPP2	-0.582029	-0.424772	1.71933	0.424772	8	8	8	6.9	6.9	6.9	50.349
	0.477829	-0.0749102	P29218	P29218	Inositol monophosphatase 1	IMPA1	0.00397587	-0.0901899	-0.00397587	0.0675821	9	9	9	30.7	30.7	30.7	87.355
	1.27121	0.388159	P29401	P29401	Transketolase	TKT	0.144972	0.154379	-0.331995	-0.144972	17	17	17	31.6	31.6	31.6	153.08
+	2.51857	-0.978415	P29692	P29692	Elongation factor 1-delta	EEF1D	-0.55603	-0.454605	0.454605	0.49159	6	6	6	29.2	29.2	29.2	123.17
+	2.56593	1.51141	P29762;P29373	P29762	Cellular retinoic acid-binding protein 1	CRABP1	0.824915	0.700315	-0.700315	-0.797279	5	5	5	31.4	31.4	31.4	31.3
	2.65614	0.302831	P29966	P29966	Myristoylated alanine-rich C-kinase substrate	MARCKS	0.168883	0.142228	-0.142228	-0.152322	12	12	11	44	44	41	177.43
	1.64626	-0.159134	P30038	P30038	Delta-1-pyrroline-5-carboxylate dehydrogenase, mitochondrial	ALDH4A1	-0.0623655	-0.0966043	0.0969324	0.0623655	16	16	16	27.7	27.7	27.7	135.51
	1.21486	-0.303599	P30040	P30040	Endoplasmic reticulum resident protein 29	ERP29	-0.175581	-0.0982456	0.235126	0.0982456	3	3	3	9.6	9.6	9.6	18.461
	1.00371	0.332373	P30041	P30041	Peroxiredoxin-6	PRDX6	0.0861015	0.247562	-0.24498	-0.0861015	11	11	11	37.9	37.9	37.9	75.164
	0.384346	0.343875	P30043	P30043	Flavin reductase (NADPH)	BLVRB	-0.002491	0.0255814	0.002491	-0.66715	5	5	5	22.8	22.8	22.8	33.487
+	2.28194	-1.8408	P30044	P30044	Peroxiredoxin-5, mitochondrial	PRDX5	-0.862298	-0.850797	1.11771	0.850797	3	3	3	14	14	14	21.471
	0.546802	0.280841	P30048	P30048	Thioredoxin-dependent peroxide reductase, mitochondrial	PRDX3	0.203823	0.007967	-0.341925	-0.007967	3	3	3	10.9	10.9	10.9	22.269
	1.25642	-0.451384	P30049	P30049	ATP synthase subunit delta, mitochondrial	ATP5D	-0.267024	-0.149253	0.149253	0.337237	3	3	3	22.6	22.6	22.6	22.639
	0.158716	-0.095396	P30084	P30084	Enoyl-CoA hydratase, mitochondrial	ECHS1	-0.119762	0.09622	0.26347	-0.09622	11	11	11	29.3	29.3	29.3	74.172
+	1.67731	-1.24557	P30085	P30085	UMP-CMP kinase	CMPK1	-0.499396	-0.826468	0.499396	0.665885	4	4	4	16.3	16.3	16.3	28.36
	1.58478	-0.244963	P30086	P30086	Phosphatidylethanolamine-binding protein 1;Hippocampal cholinergic neurostimulating peptide	PEBP1	-0.101028	-0.18145	0.106419	0.101028	8	8	8	46	46	46	84.414
	1.2663	-1.02973	P30101	P30101	Protein disulfide-isomerase A3	PDIA3	-0.880958	-0.38215	0.38215	0.414208	16	16	16	30.9	30.9	30.9	111.89
+	3.03997	-1.26258	P30153;P30154	P30153	Serine/threonine-protein phosphatase 2A 65 kDa regulatory subunit A alpha isoform	PPP2R1A	-0.681837	-0.608006	0.627308	0.608006	12	12	12	20.5	20.5	20.5	84.133
	0.090989	-0.134152	P30405	P30405	Peptidyl-prolyl cis-trans isomerase F, mitochondrial	PPIF	-0.626336	0.358031	-0.0248327	0.0248327	3	3	3	12.1	12.1	12.1	18.581
	0.689518	0.303583	P30419	P30419	Glycylpeptide N-tetradecanoyltransferase 1	NMT1	0.0362072	0.267387	-0.0362072	-0.267365	6	6	6	14.3	14.3	14.3	82.778
	0.939199	0.933349	P30519	P30519	Heme oxygenase 2	HMOX2	0.239249	0.508931	-0.879268	-0.239249	1	1	1	2.5	2.5	2.5	6.2238
	0.319593	-0.450544	P30520	P30520	Adenylosuccinate synthetase isozyme 2	ADSS	-0.968884	0.0677958	0.0620852	-0.0620852	3	3	3	6.4	6.4	6.4	18.36
	0.111852	0.0900373	P30566;A0A1W2PRX2	P30566	Adenylosuccinate lyase	ADSL	-0.125483	0.125483	0.152498	-0.332573	3	3	3	6.8	6.8	6.8	24.594
	0.235313	-0.119383	P30622	P30622	CAP-Gly domain-containing linker protein 1	CLIP1	-0.302628	0.0638618	0.00432396	-0.00432396	4	4	4	3	3	3	26.382
	0.482279	0.064744	P30626	P30626	Sorcin	SRI	0.0205307	0.0030632	-0.102831	-0.0030632	8	8	8	39.9	39.9	39.9	74.357
+	2.49839	-1.84044	P30711	P30711	Glutathione S-transferase theta-1	GSTT1	-1.0599	-0.857652	0.905679	0.857652	1	1	1	3.8	3.8	3.8	6.6531
+	2.69964	1.04015	P30740	P30740	Leukocyte elastase inhibitor	SERPINB1	0.493319	0.508488	-0.493319	-0.585176	8	8	8	20.3	20.3	20.3	51.448
	1.06456	-0.805694	P30837	P30837	Aldehyde dehydrogenase X, mitochondrial	ALDH1B1	-0.485384	-0.229641	0.229641	0.666721	4	2	2	6.4	4.6	4.6	13.983
	0.959708	-0.422959	P31040	P31040	Succinate dehydrogenase [ubiquinone] flavoprotein subunit, mitochondrial	SDHA	-0.270012	-0.105888	0.105888	0.36413	7	7	7	11.1	11.1	11.1	130.91
+	2.90286	-1.454	P31146	P31146	Coronin-1A	CORO1A	-0.708589	-0.698974	0.801461	0.698974	12	12	12	23.4	23.4	23.4	122.07
	2.15895	-0.381746	P31150	P31150	Rab GDP dissociation inhibitor alpha	GDI1	-0.171419	-0.23332	0.171419	0.187334	21	21	14	38.7	38.7	25.7	216.65
+	2.2786	-0.580582	P31153;Q00266	P31153	S-adenosylmethionine synthase isoform type-2	MAT2A	-0.297897	-0.262194	0.338879	0.262194	10	10	10	24.3	24.3	24.3	73.535
	1.53214	-0.309877	P31323	P31323	cAMP-dependent protein kinase type II-beta regulatory subunit	PRKAR2B	-0.120835	-0.224345	0.153739	0.120835	4	4	4	10.5	10.5	10.5	55.34
	1.5152	-0.184247	P31327;P27708	P31327	Carbamoyl-phosphate synthase [ammonia], mitochondrial	CPS1	-0.0846443	-0.0729923	0.0729923	0.137865	11	11	11	7.6	7.6	7.6	69.82
+	1.63307	1.91236	P31431	P31431	Syndecan-4	SDC4	0.9356	0.772652	-1.34381	-0.772652	2	2	2	11.1	11.1	11.1	18.712
	0.462808	0.432976	P31930	P31930	Cytochrome b-c1 complex subunit 1, mitochondrial	UQCRC1	-0.0111446	0.240246	0.0111446	-0.647995	4	3	3	6.7	5.2	5.2	17.174
	0.426641	-0.209233	P31937	P31937	3-hydroxyisobutyrate dehydrogenase, mitochondrial	HIBADH	-0.291636	0.0223484	-0.0223484	0.171528	3	3	3	11.6	11.6	11.6	22.517
+	2.02856	-1.82645	P31939	P31939	Bifunctional purine biosynthesis protein PURH;Phosphoribosylaminoimidazolecarboxamide formyltransferase;IMP cyclohydrolase	ATIC	-1.11623	-0.79466	0.947345	0.79466	9	9	9	17.4	17.4	17.4	65.974
	0.470425	-0.421464	P31943;P55795	P31943;P55795	Heterogeneous nuclear ribonucleoprotein H;Heterogeneous nuclear ribonucleoprotein H, N-terminally processed;Heterogeneous nuclear ribonucleoprotein H2	HNRNPH1;HNRNPH2	-0.697973	-0.0256481	0.0256481	0.0936584	2	2	2	5.6	5.6	5.6	18.435
+	2.47495	-1.3451	P31946	P31946	14-3-3 protein beta/alpha;14-3-3 protein beta/alpha, N-terminally processed	YWHAB	-0.627366	-0.654353	0.781116	0.627366	9	4	3	35.4	17.9	15	68.51
	0.999603	-0.554892	P31947	P31947	14-3-3 protein sigma	SFN	-0.144971	-0.364057	0.455785	0.144971	4	1	1	13.3	3.2	3.2	6.3415
	1.47672	0.369447	P31948	P31948	Stress-induced-phosphoprotein 1	STIP1	0.137311	0.256486	-0.137311	-0.207786	26	26	26	40.1	40.1	40.1	179.63
+	1.81835	1.13237	P31949	P31949	Protein S100-A11;Protein S100-A11, N-terminally processed	S100A11	0.476219	0.742716	-0.569592	-0.476219	3	3	3	23.8	23.8	23.8	18.362
+	2.07903	0.592994	P32004	P32004	Neural cell adhesion molecule L1	L1CAM	0.374701	0.266405	-0.278477	-0.266405	8	8	8	6.1	6.1	6.1	63.462
	1.02252	0.253948	P32119	P32119	Peroxiredoxin-2	PRDX2	0.0703812	0.14576	-0.221375	-0.0703812	10	9	9	38.9	33.3	33.3	89.651
	1.08239	2.88141	P32455;P32456	P32455	Interferon-induced guanylate-binding protein 1	GBP1	0.927755	1.23778	-0.927755	-2.66953	4	4	4	6.4	6.4	6.4	23.542
	0.072113	0.0439539	P32929	P32929	Cystathionine gamma-lyase	CTH	0.243009	-0.155101	0.0260782	-0.0260782	3	3	3	8.4	8.4	8.4	19.86
+	2.07923	-1.12076	P33176	P33176	Kinesin-1 heavy chain	KIF5B	-0.589084	-0.490546	0.671336	0.490546	13	13	10	15	15	11.2	125.1
	2.1236	-0.476631	P33316	P33316	Deoxyuridine 5-triphosphate nucleotidohydrolase, mitochondrial	DUT	-0.213647	-0.294969	0.213647	0.231	5	5	5	18.7	18.7	18.7	35.051
+	2.48736	0.64105	P34913	P34913	Bifunctional epoxide hydrolase 2;Cytosolic epoxide hydrolase 2;Lipid-phosphate phosphatase	EPHX2	0.34287	0.294658	-0.349916	-0.294658	4	4	4	6.5	6.5	6.5	25.412
	1.10591	0.362496	P34932	P34932	Heat shock 70 kDa protein 4	HSPA4	0.224629	0.106559	-0.106559	-0.287246	24	24	23	24.3	24.3	23.3	154.68
	1.34502	-0.181707	P34949	P34949	Mannose-6-phosphate isomerase	MPI	-0.064909	-0.139299	0.0942974	0.064909	3	3	3	8.5	8.5	8.5	22.93
	1.79759	-0.36531	P35080	P35080	Profilin-2	PFN2	-0.152842	-0.184145	0.152842	0.240791	4	4	4	23.6	23.6	23.6	112.84
	0.868999	-0.941227	P35222	P35222	Catenin beta-1	CTNNB1	-0.250811	-1.0151	0.365732	0.250811	5	5	5	6.5	6.5	6.5	32.893
	1.12216	0.595674	P35237;P50452	P35237	Serpin B6	SERPINB6	0.205447	0.228484	-0.205447	-0.551969	4	4	4	9.6	9.6	9.6	26.993
+	2.02008	0.888752	P35241	P35241	Radixin	RDX	0.389482	0.442265	-0.389482	-0.556274	21	10	10	21.3	11.8	11.8	74.515
	0.997099	0.696756	P35269	P35269	General transcription factor IIF subunit 1	GTF2F1	0.212626	0.281513	-0.686749	-0.212626	3	3	3	7.7	7.7	7.7	22.256
	0.278287	0.374566	P35270;REV__Q16649	P35270	Sepiapterin reductase	SPR	-0.0840712	0.0840712	-0.860543	0.111411	3	3	3	10.3	10.3	10.3	17.968
	1.74937	-0.573826	P35573	P35573	Glycogen debranching enzyme;4-alpha-glucanotransferase;Amylo-alpha-1,6-glucosidase	AGL	-0.234204	-0.309026	0.234204	0.370217	23	23	23	14.8	14.8	14.8	159.82
	0.533133	1.29663	P35579	P35579	Myosin-9	MYH9	0.0590878	0.695774	-1.7793	-0.0590878	5	5	3	3.4	3.4	2.2	46.3
	0.578523	0.151194	P35611	P35611	Alpha-adducin	ADD1	0.0219736	0.217706	-0.0407343	-0.0219736	15	13	13	20.5	18.3	18.3	121.8
	0.071865	-0.0301657	P35612	P35612	Beta-adducin	ADD2	0.0822392	-0.130486	-0.0822392	0.0943241	16	16	14	23.1	23.1	20.9	145.4
	1.29011	-2.49138	P35637	P35637	RNA-binding protein FUS	FUS	-0.940999	-2.11401	0.986753	0.940999	4	4	2	11.2	11.2	6.8	32.574
	0.462469	-0.483682	P35658	P35658	Nuclear pore complex protein Nup214	NUP214	-0.0255852	-0.106092	0.0255852	0.810101	1	1	1	0.7	0.7	0.7	6.4083
+	1.92469	-0.68182	P35659	P35659	Protein DEK	DEK	-0.294036	-0.43748	0.294036	0.338088	6	6	6	18.7	18.7	18.7	64.111
	1.07561	-0.830224	P35754	P35754	Glutaredoxin-1	GLRX	-0.622441	-0.233745	0.233745	0.570518	2	2	2	17.9	17.9	17.9	12.78
	0.841573	-0.53744	P35813	P35813	Protein phosphatase 1A	PPM1A	-0.14125	-0.195245	0.597136	0.14125	5	5	4	11.8	11.8	8.6	72.218
	1.06966	0.21608	P35914;Q8TB92	P35914	Hydroxymethylglutaryl-CoA lyase, mitochondrial	HMGCL	0.20088	0.0684757	-0.0684757	-0.0943279	3	3	3	7.7	7.7	7.7	18.65
	0.748018	-0.908294	P35998	P35998	26S protease regulatory subunit 7	PSMC2	-0.198669	-0.339737	1.07951	0.198669	7	7	7	15.9	15.9	15.9	42.042
+	1.57803	1.31766	P36021	P36021	Monocarboxylate transporter 8	SLC16A2	0.564517	0.544723	-0.544723	-0.981349	1	1	1	2	2	2	7.3769
	0.74959	-0.595805	P36222	P36222	Chitinase-3-like protein 1	CHI3L1	-0.502619	-0.0915184	0.505955	0.0915184	1	1	1	2.9	2.9	2.9	7.0551
	0.0466055	0.0141478	P36405	P36405	ADP-ribosylation factor-like protein 3	ARL3	0.110634	-0.0823383	-0.0159988	0.0159988	3	3	3	15.9	15.9	15.9	23.522
	1.10861	1.25039	P36542	P36542	ATP synthase subunit gamma, mitochondrial	ATP5C1	0.363672	0.927256	-0.363672	-0.846176	3	3	3	10.4	10.4	10.4	17.289
	1.64101	-0.345069	P36543;Q96A05	P36543	V-type proton ATPase subunit E 1	ATP6V1E1	-0.240143	-0.13912	0.13912	0.171755	8	8	8	29.6	29.6	29.6	57.831
	1.29726	0.303336	P36871	P36871	Phosphoglucomutase-1	PGM1	0.183973	0.102314	-0.102314	-0.218071	18	18	18	28.3	28.3	28.3	133.46
	0.371627	-0.229929	P36873	P36873	Serine/threonine-protein phosphatase PP1-gamma catalytic subunit	PPP1CC	-0.439606	0.0173607	-0.0173607	0.0549736	3	1	1	8.7	3.1	3.1	9.2411
	0.68911	-0.195037	P36955;CON__Q95121	P36955	Pigment epithelium-derived factor	SERPINF1	-0.150539	-0.0239277	0.0239277	0.191679	6	6	6	13.9	13.9	13.9	38.068
	1.79352	0.481864	P36957	P36957	Dihydrolipoyllysine-residue succinyltransferase component of 2-oxoglutarate dehydrogenase complex, mitochondrial	DLST	0.207846	0.216782	-0.331255	-0.207846	13	13	13	23.2	23.2	23.2	86.862
+	1.84351	1.90998	P36959	P36959	GMP reductase 1	GMPR	0.920707	0.81627	-0.81627	-1.26672	4	3	3	11.3	8.4	8.4	18.466
	0.504503	0.38152	P36969	P36969	Phospholipid hydroperoxide glutathione peroxidase, mitochondrial	GPX4	0.224892	0.0039978	-0.530153	-0.0039978	7	7	7	36.5	36.5	36.5	42.797
	0.473378	0.680641	P37108	P37108	Signal recognition particle 14 kDa protein	SRP14	0.1036	0.0580158	-0.0580158	-1.14165	2	2	2	9.6	9.6	9.6	13.188
	0.884603	0.629966	P37802	P37802	Transgelin-2	TAGLN2	0.665309	0.16771	-0.259202	-0.16771	7	6	6	37.2	30.2	30.2	42.215
+	2.72531	0.753428	P37837	P37837	Transaldolase	TALDO1	0.408529	0.354021	-0.390284	-0.354021	14	14	14	35.9	35.9	35.9	99.572
	0.511067	-0.299552	P37840	P37840	Alpha-synuclein	SNCA	-0.269934	0.00559425	-0.00559425	0.340359	5	3	3	40	27.1	27.1	214.77
	2.71766	-0.320748	P38117	P38117	Electron transfer flavoprotein subunit beta	ETFB	-0.151002	-0.163116	0.176377	0.151002	10	10	10	37.6	37.6	37.6	65.504
	1.63272	0.765684	P38159;Q96E39;O75526	P38159;Q96E39;O75526	RNA-binding motif protein, X chromosome;RNA-binding motif protein, X chromosome, N-terminally processed;RNA binding motif protein, X-linked-like-1;RNA-binding motif protein, X-linked-like-2	RBMX;RBMXL1;RBMXL2	0.315966	0.551752	-0.315966	-0.347685	4	4	4	9.5	9.5	9.5	24.761
	1.58556	-0.780689	P38606	P38606	V-type proton ATPase catalytic subunit A	ATP6V1A	-0.473173	-0.299694	0.488817	0.299694	18	18	18	26.1	26.1	26.1	289.4
	1.13584	0.284039	P38646	P38646	Stress-70 protein, mitochondrial	HSPA9	0.252781	0.0937099	-0.127876	-0.0937099	24	24	23	30.8	30.8	29.7	229.97
	0.269684	0.322295	P38919	P38919	Eukaryotic initiation factor 4A-III;Eukaryotic initiation factor 4A-III, N-terminally processed	EIF4A3	-0.114006	0.758596	-0.020628	0.020628	8	5	5	18.5	12.7	12.7	32.294
	2.03621	0.567081	P39019	P39019	40S ribosomal protein S19	RPS19	0.303664	0.245824	-0.338851	-0.245824	3	3	3	17.9	17.9	17.9	17.813
	0.694909	1.19952	P39023;Q92901	P39023	60S ribosomal protein L3	RPL3	0.551854	0.204839	-0.204839	-1.43751	3	3	3	6.7	6.7	6.7	17.261
	1.7963	-0.604076	P39687;O43423;O95626	P39687	Acidic leucine-rich nuclear phosphoprotein 32 family member A	ANP32A	-0.256353	-0.287697	0.256353	0.407749	5	5	5	19.7	19.7	19.7	30.342
	0.85516	1.21122	P40121	P40121	Macrophage-capping protein	CAPG	0.441158	0.324501	-1.33228	-0.324501	4	4	4	12.6	12.6	12.6	39.489
	0.859393	-0.709233	P40123	P40123	Adenylyl cyclase-associated protein 2	CAP2	-0.27142	-0.187531	0.771986	0.187531	4	3	3	8	6.3	6.3	18.115
	0.0338283	-0.0304279	P40227;Q92526	P40227	T-complex protein 1 subunit zeta	CCT6A	0.000230789	-0.000230789	0.316742	-0.255886	9	9	9	15.1	15.1	15.1	58.058
	0.16493	0.0775871	P40925	P40925	Malate dehydrogenase, cytoplasmic	MDH1	-0.0266838	0.0266838	0.0849686	-0.240143	9	9	9	28.4	28.4	28.4	134.9
	1.03862	-0.493877	P40926	P40926	Malate dehydrogenase, mitochondrial	MDH2	-0.150677	-0.222637	0.150677	0.463764	11	11	11	32	32	32	83.812
	1.99715	0.431199	P40939	P40939	Trifunctional enzyme subunit alpha, mitochondrial;Long-chain enoyl-CoA hydratase;Long chain 3-hydroxyacyl-CoA dehydrogenase	HADHA	0.212635	0.188648	-0.188648	-0.272467	10	10	10	12.2	12.2	12.2	63.994
	0.581299	0.138537	P41091;Q2VIR3	P41091;Q2VIR3	Eukaryotic translation initiation factor 2 subunit 3;Putative eukaryotic translation initiation factor 2 subunit 3-like protein	EIF2S3;EIF2S3L	0.0879745	0.00933266	-0.170435	-0.00933266	8	8	8	16.5	16.5	16.5	51.3
	1.26477	0.704441	P41222	P41222	Prostaglandin-H2 D-isomerase	PTGDS	0.438469	0.232273	-0.232273	-0.505867	3	3	3	15.8	15.8	15.8	18.116
	0.65606	-1.20436	P41227;Q9BSU3	P41227;Q9BSU3	N-alpha-acetyltransferase 10;N-alpha-acetyltransferase 11	NAA10;NAA11	-0.250672	-1.6201	0.250672	0.287288	2	2	2	8.1	8.1	8.1	12.576
	0.443868	0.492368	P41236;Q6NXS1	P41236;Q6NXS1	Protein phosphatase inhibitor 2;Protein phosphatase inhibitor 2-like protein 3	PPP1R2;PPP1R2P3	0.0347586	0.0448503	-0.0347586	-0.870368	4	4	4	22	22	22	42.53
	1.14428	0.131289	P41250	P41250	Glycine--tRNA ligase	GARS	0.0814562	0.0398245	-0.0398245	-0.101474	10	10	10	10.4	10.4	10.4	63.276
	1.71154	-0.740276	P42166	P42166	Lamina-associated polypeptide 2, isoform alpha;Thymopoietin;Thymopentin	TMPO	-0.394124	-0.299809	0.48681	0.299809	3	3	3	5.9	5.9	5.9	20.251
+	1.80071	-2.051	Q04828;P42330;P52895;P17516	Q04828;P42330;P52895;P17516	Aldo-keto reductase family 1 member C1;Aldo-keto reductase family 1 member C3;Aldo-keto reductase family 1 member C2;Aldo-keto reductase family 1 member C4	AKR1C1;AKR1C3;AKR1C2;AKR1C4	-0.841021	-1.19513	0.841021	1.22482	3	3	3	7.7	7.7	7.7	17.171
+	2.3635	-4.29032	P42356	P42356	Phosphatidylinositol 4-kinase alpha	PI4KA	-2.38376	-1.94585	1.94585	2.30519	3	3	3	1.7	1.7	1.7	26.879
	1.04239	-2.83714	P42704	P42704	Leucine-rich PPR motif-containing protein, mitochondrial	LRPPRC	-2.68526	-0.881586	1.22585	0.881586	5	5	5	3.9	3.9	3.9	34.926
	1.38458	-0.444477	P42765	P42765	3-ketoacyl-CoA thiolase, mitochondrial	ACAA2	-0.16798	-0.351261	0.16798	0.201733	4	4	4	11.8	11.8	11.8	30.082
	0.232168	0.0670404	P42766	P42766	60S ribosomal protein L35	RPL35	0.0980759	-0.0400257	-0.116056	0.0400257	2	2	2	14.6	14.6	14.6	34.127
	1.29075	2.2129	P43004	P43004	Excitatory amino acid transporter 2	SLC1A2	0.850905	0.844352	-1.8862	-0.844352	6	6	6	10.6	10.6	10.6	38.677
+	2.10614	-0.820632	P43034	P43034	Platelet-activating factor acetylhydrolase IB subunit alpha	PAFAH1B1	-0.483438	-0.359925	0.437976	0.359925	12	12	12	32.2	32.2	32.2	99.952
	1.03808	-0.649748	P43155	P43155	Carnitine O-acetyltransferase	CRAT	-0.634142	-0.212185	0.240984	0.212185	12	12	12	18.5	18.5	18.5	80.856
	2.222	-0.504111	P43487;Q9C010	P43487;Q9C010	Ran-specific GTPase-activating protein;cAMP-dependent protein kinase inhibitor beta	RANBP1;PKIB	-0.227256	-0.301675	0.227256	0.252036	2	2	2	8	8	8	12.385
	0.0204514	-0.023881	P43490	P43490	Nicotinamide phosphoribosyltransferase	NAMPT	0.341539	-0.389301	-0.0307465	0.0307465	5	5	5	10	10	10	30.445
+	3.10485	-1.19114	P43686	P43686	26S protease regulatory subunit 6B	PSMC4	-0.572833	-0.631095	0.572833	0.605525	4	4	4	9.6	9.6	9.6	26.694
	0.60438	0.561429	P45381	P45381	Aspartoacylase	ASPA	0.153139	0.0916824	-0.786354	-0.0916824	6	6	6	14.7	14.7	14.7	37.871
+	2.00391	1.68914	P45880	P45880	Voltage-dependent anion-selective channel protein 2	VDAC2	0.980645	0.72506	-0.72506	-0.947511	2	2	2	6.8	6.8	6.8	13.299
	1.31375	-1.16113	P45954	P45954	Short/branched chain specific acyl-CoA dehydrogenase, mitochondrial	ACADSB	-0.486086	-0.435762	0.964645	0.435762	4	4	4	10.2	10.2	10.2	23.438
	0.102151	0.0747461	P45973	P45973	Chromobox protein homolog 5	CBX5	-0.147043	0.296535	0.107727	-0.107727	1	1	1	5.8	5.8	5.8	6.1784
+	3.66965	-1.83936	P45984;P45983;P53779	P45984;P45983;P53779	Mitogen-activated protein kinase 9;Mitogen-activated protein kinase 8;Mitogen-activated protein kinase 10	MAPK9;MAPK8;MAPK10	-0.949566	-0.901588	0.901588	0.925976	2	2	2	5	5	5	13.511
+	2.09791	-1.35123	P45985	P45985	Dual specificity mitogen-activated protein kinase kinase 4	MAP2K4	-0.784945	-0.590605	0.736307	0.590605	5	5	5	11	11	11	32.1
	1.43386	-1.22554	P46063	P46063	ATP-dependent DNA helicase Q1	RECQL	-0.860754	-0.446688	0.446688	0.696959	2	2	2	3.4	3.4	3.4	12.11
	1.38861	0.472469	P46108	P46108	Adapter molecule crk	CRK	0.183926	0.380651	-0.183926	-0.196436	5	5	5	14.5	14.5	14.5	40.153
+	1.3334	-2.42683	P46109	P46109	Crk-like protein	CRKL	-1.92193	-0.879044	0.879044	1.17364	2	2	2	6.6	6.6	6.6	11.109
	0.0427212	0.00929546	P46459	P46459	Vesicle-fusing ATPase	NSF	-0.0092802	0.0092802	-0.0785265	0.0599356	8	8	8	10.9	10.9	10.9	47.834
	1.58017	-0.80701	P46776	P46776	60S ribosomal protein L27a	RPL27A	-0.59336	-0.328628	0.363404	0.328628	1	1	1	7.4	7.4	7.4	6.2757
	1.27988	0.765476	P46779	P46779	60S ribosomal protein L28	RPL28	0.474944	0.254821	-0.254821	-0.546367	2	2	2	16.1	16.1	16.1	14.588
	0.818611	-0.156761	P46821	P46821	Microtubule-associated protein 1B;MAP1B heavy chain;MAP1 light chain LC1	MAP1B	-0.0297012	-0.137432	0.116688	0.0297012	54	54	52	20.2	20.2	19.4	323.31
	0.957218	-0.175308	P46926	P46926	Glucosamine-6-phosphate isomerase 1	GNPDA1	-0.13964	-0.0428038	0.0428038	0.125369	4	4	4	13.1	13.1	13.1	28.567
	0.590986	0.136853	P46940;Q86VI3;Q13576	P46940	Ras GTPase-activating-like protein IQGAP1	IQGAP1	0.0630913	0.0144939	-0.181627	-0.0144939	8	8	8	4.5	4.5	4.5	47.905
	1.05441	1.0384	P46976	P46976	Glycogenin-1	GYG1	0.307323	0.533075	-0.92907	-0.307323	5	5	5	14.9	14.9	14.9	48.457
	0.230846	-0.269882	P47736	P47736	Rap1 GTPase-activating protein 1	RAP1GAP	0.140985	-0.184836	0.636897	-0.140985	3	3	3	5.3	5.3	5.3	18.308
	1.23111	0.312543	P47756	P47756	F-actin-capping protein subunit beta	CAPZB	0.23385	0.10137	-0.188496	-0.10137	6	6	6	23.8	23.8	23.8	49.208
	0.538473	0.242837	P47914	P47914	60S ribosomal protein L29	RPL29	0.210308	0.0021534	-0.0021534	-0.271059	1	1	1	9.4	9.4	9.4	7.5292
+	2.03719	-0.771848	P48147	P48147	Prolyl endopeptidase	PREP	-0.334021	-0.455538	0.334021	0.420116	8	8	8	11.8	11.8	11.8	105.49
	1.07699	0.426027	P48163	P48163	NADP-dependent malic enzyme	ME1	0.181574	0.136951	-0.396578	-0.136951	8	8	8	12.1	12.1	12.1	51.626
	0.248652	-0.485451	P48426	P48426	Phosphatidylinositol 5-phosphate 4-kinase type-2 alpha	PIP4K2A	0.239011	-1.00063	0.448297	-0.239011	8	8	6	18.2	18.2	12.1	53.166
+	2.64684	-1.16285	P48454	P48454	Serine/threonine-protein phosphatase 2B catalytic subunit gamma isoform	PPP3CC	-0.542317	-0.621667	0.542317	0.619405	5	3	3	10	6.2	6.2	18.945
	1.53207	-0.853708	P48507	P48507	Glutamate--cysteine ligase regulatory subunit	GCLM	-0.510872	-0.321587	0.553371	0.321587	2	2	2	8.8	8.8	8.8	13.135
	1.43229	-1.27323	P48539	P48539	Purkinje cell protein 4	PCP4	-0.936232	-0.471813	0.666594	0.471813	1	1	1	16.1	16.1	16.1	7.0086
	0.176851	-0.521537	P48556	P48556	26S proteasome non-ATPase regulatory subunit 8	PSMD8	-0.0411797	0.0411797	-0.516632	1.55971	2	2	2	4.9	4.9	4.9	11.3
	0.824826	0.77764	P48637	P48637	Glutathione synthetase	GSS	0.229388	0.215131	-0.215131	-0.895631	14	14	14	23.2	23.2	23.2	105.99
	0.831749	-0.523768	P48643	P48643	T-complex protein 1 subunit epsilon	CCT5	-0.119574	-0.255968	0.119574	0.552422	17	17	17	27.7	27.7	27.7	107.28
	1.27352	-0.551586	P48735	P48735	Isocitrate dehydrogenase [NADP], mitochondrial	IDH2	-0.273884	-0.192272	0.444744	0.192272	16	16	14	31.6	31.6	28.1	132.81
	1.18756	-0.529866	P48739	P48739	Phosphatidylinositol transfer protein beta isoform	PITPNB	-0.16507	-0.343496	0.16507	0.386097	6	4	4	19.6	16.2	16.2	25.166
	1.26217	0.856441	P49006	P49006	MARCKS-related protein	MARCKSL1	0.374683	0.308531	-0.721136	-0.308531	2	1	1	11.8	6.7	6.7	14.832
	1.03679	0.219927	P49189	P49189	4-trimethylaminobutyraldehyde dehydrogenase	ALDH9A1	0.214956	0.0718575	-0.0718575	-0.0811825	12	12	12	22.9	22.9	22.9	102.05
	0.00662797	-0.00778484	P49207	P49207	60S ribosomal protein L34	RPL34	0.0194578	-0.0194578	0.370675	-0.355105	3	3	3	20.5	20.5	20.5	18.416
+	3.88051	-1.69328	P49327	P49327	Fatty acid synthase;[Acyl-carrier-protein] S-acetyltransferase;[Acyl-carrier-protein] S-malonyltransferase;3-oxoacyl-[acyl-carrier-protein] synthase;3-oxoacyl-[acyl-carrier-protein] reductase;3-hydroxyacyl-[acyl-carrier-protein] dehydratase;Enoyl-[acyl-carrier-protein] reductase;Oleoyl-[acyl-carrier-protein] hydrolase	FASN	-0.83343	-0.852286	0.83343	0.867414	37	37	37	14.7	14.7	14.7	264.04
	0.834963	-0.303885	P49368	P49368	T-complex protein 1 subunit gamma	CCT3	-0.0630379	-0.29306	0.188633	0.0630379	12	12	12	19.3	19.3	19.3	77.523
	1.07119	-0.807118	P49407	P49407	Beta-arrestin-1	ARRB1	-0.380476	-0.249414	0.249414	0.734932	5	5	3	13.4	13.4	9.8	31.535
	1.52494	-0.229357	P49418;Q9UBW5	P49418	Amphiphysin	AMPH	-0.0883913	-0.118079	0.163852	0.0883913	13	11	11	15.4	14.1	14.1	91.085
	0.422016	0.328793	P49419	P49419	Alpha-aminoadipic semialdehyde dehydrogenase	ALDH7A1	0.0852461	-0.00236225	0.00236225	-0.577064	15	15	15	23.7	23.7	23.7	99.67
	1.41114	-1.01954	P49458	P49458	Signal recognition particle 9 kDa protein	SRP9	-0.478352	-0.385801	0.385801	0.789124	2	2	2	19.8	19.8	19.8	11.78
+	3.2863	-2.21745	P49588	P49588	Alanine--tRNA ligase, cytoplasmic	AARS	-1.14386	-1.07305	1.14494	1.07305	10	10	10	11.4	11.4	11.4	65.488
	0.891636	-0.210578	P49589	P49589	Cysteine--tRNA ligase, cytoplasmic	CARS	-0.0554533	-0.0912123	0.219037	0.0554533	7	7	7	9.6	9.6	9.6	45.42
	0.0600033	0.0521765	P49591	P49591	Serine--tRNA ligase, cytoplasmic	SARS	-0.123619	0.123619	-0.307323	0.202971	7	7	7	12.3	12.3	12.3	53.757
+	2.60488	-1.06449	P49593	P49593	Protein phosphatase 1F	PPM1F	-0.595098	-0.49736	0.49736	0.539162	3	3	3	7.5	7.5	7.5	22.782
	1.11767	0.432563	P49720	P49720	Proteasome subunit beta type-3	PSMB3	0.131638	0.360199	-0.131638	-0.241652	1	1	1	4.9	4.9	4.9	8.1414
	0.639109	0.158653	P49721	P49721	Proteasome subunit beta type-2	PSMB2	0.0704908	0.0224905	-0.0224905	-0.201835	3	3	3	12.9	12.9	12.9	33.735
	0.406497	0.0939665	P49748	P49748	Very long-chain specific acyl-CoA dehydrogenase, mitochondrial	ACADVL	0.158924	-0.00717545	-0.0433598	0.00717545	14	14	14	21.1	21.1	21.1	106.88
	1.45745	-0.695147	P49758	P49758	Regulator of G-protein signaling 6	RGS6	-0.448758	-0.253354	0.253354	0.434827	2	2	2	3	3	3	11.081
+	2.41891	-0.671525	P49773	P49773	Histidine triad nucleotide-binding protein 1	HINT1	-0.394423	-0.312161	0.312161	0.324304	5	5	5	29.4	29.4	29.4	34.133
	1.13925	0.168878	P49789	P49789	Bis(5-adenosyl)-triphosphatase	FHIT	0.0512114	0.102782	-0.13255	-0.0512114	3	3	3	15.6	15.6	15.6	18.819
	0.732116	-0.178237	P49821	P49821	NADH dehydrogenase [ubiquinone] flavoprotein 1, mitochondrial	NDUFV1	-0.0277014	-0.182265	0.118806	0.0277014	6	6	6	11.2	11.2	11.2	35.043
+	2.49314	-1.43902	P49840;M0QYV0	P49840;M0QYV0	Glycogen synthase kinase-3 alpha	GSK3A	-0.716921	-0.668331	0.668331	0.824467	7	7	5	21.3	21.3	17.4	67.429
+	3.3013	-1.81904	P49841	P49841	Glycogen synthase kinase-3 beta	GSK3B	-0.880758	-0.938072	0.880758	0.938498	5	3	3	14.5	10	10	20.357
	0.205835	-0.114729	P49902	P49902	Cytosolic purine 5-nucleotidase	NT5C2	-0.274064	0.0772486	0.109891	-0.0772486	5	5	5	9.6	9.6	9.6	33.054
	0.635251	-0.485548	P49915	P49915	GMP synthase [glutamine-hydrolyzing]	GMPS	-0.606865	-0.062727	0.238777	0.062727	7	7	7	10.5	10.5	10.5	43.824
+	2.32982	0.843465	P50135	P50135	Histamine N-methyltransferase	HNMT	0.419498	0.385571	-0.385571	-0.49629	5	5	5	15.4	15.4	15.4	32.066
	0.543835	-0.183826	P50148;O95837;P29992;P19086;Q14344;Q03113	P50148;O95837;P29992	Guanine nucleotide-binding protein G(q) subunit alpha;Guanine nucleotide-binding protein subunit alpha-14;Guanine nucleotide-binding protein subunit alpha-11	GNAQ;GNA14;GNA11	-0.0166807	-0.266288	0.0166807	0.0680037	3	3	3	7.8	7.8	7.8	19.153
	1.84429	-0.666353	P50213	P50213	Isocitrate dehydrogenase [NAD] subunit alpha, mitochondrial	IDH3A	-0.35404	-0.278725	0.421217	0.278725	11	11	11	30.3	30.3	30.3	75.242
	0.64758	0.13723	P50395	P50395	Rab GDP dissociation inhibitor beta	GDI2	0.143221	0.0134964	-0.0134964	-0.104246	16	9	9	34.2	21.1	21.1	108.54
+	2.8111	1.35956	P50440	P50440	Glycine amidinotransferase, mitochondrial	GATM	0.641982	0.720696	-0.641982	-0.714459	3	3	3	4.7	4.7	4.7	19.58
	0.724687	-1.91575	P50453	P50453	Serpin B9	SERPINB9	-1.91574	-0.282762	0.282762	1.35023	5	5	5	14.1	14.1	14.1	30.797
	0.917349	-0.350617	P50502;Q8NFI4;Q8IZP2	P50502;Q8NFI4;Q8IZP2	Hsc70-interacting protein;Putative protein FAM10A5;Putative protein FAM10A4	ST13;ST13P5;ST13P4	-0.0947456	-0.356863	0.154881	0.0947456	8	8	8	21.4	21.4	21.4	70.419
	0.208776	0.187955	P50552	P50552	Vasodilator-stimulated phosphoprotein	VASP	-0.133614	0.322279	0.133614	-0.320858	2	2	2	6.6	6.6	6.6	12.013
+	2.04725	-3.89566	P50570	P50570	Dynamin-2	DNM2	-1.72923	-2.45764	1.72923	1.87522	5	3	1	5.4	3.1	1.1	18.499
	0.28907	-0.496522	P50579	P50579	Methionine aminopeptidase 2	METAP2	0.13425	-1.12729	-0.0256853	0.0256853	4	4	4	9	9	9	32.313
	1.00991	-0.976995	P50583	P50583	Bis(5-nucleosyl)-tetraphosphatase [asymmetrical]	NUDT2	-0.856242	-0.266742	0.564263	0.266742	2	2	2	10.9	10.9	10.9	11.537
	1.39271	0.907894	P50895	P50895	Basal cell adhesion molecule	BCAM	0.582469	0.320716	-0.591887	-0.320716	2	2	2	3.7	3.7	3.7	14.443
	0.352487	0.353702	P50897	P50897	Palmitoyl-protein thioesterase 1	PPT1	0.0852461	-0.0385237	0.0385237	-0.699204	1	1	1	2.9	2.9	2.9	6.7246
	1.71747	-0.699162	P50990	P50990	T-complex protein 1 subunit theta	CCT8	-0.407851	-0.280353	0.280353	0.429769	21	21	21	37.2	37.2	37.2	146.44
	1.55488	-0.375333	P50991	P50991	T-complex protein 1 subunit delta	CCT4	-0.155619	-0.283627	0.155619	0.155802	17	17	17	30.4	30.4	30.4	113.49
	1.24998	1.14193	P50993	P50993	Sodium/potassium-transporting ATPase subunit alpha-2	ATP1A2	0.962514	0.406182	-0.508975	-0.406182	20	12	11	20.3	11.2	10.1	79.931
	0.0049107	-0.00260735	P50995;P27216	P50995	Annexin A11	ANXA11	-0.162281	0.157066	0.0372658	-0.0372658	5	5	5	8.3	8.3	8.3	31.473
	1.31138	-1.08647	P51148;K7ERQ8	P51148;K7ERQ8	Ras-related protein Rab-5C	RAB5C	-0.886333	-0.397007	0.492592	0.397007	6	6	4	33.8	33.8	24.1	102.8
	1.13628	-0.773637	P51149	P51149	Ras-related protein Rab-7a	RAB7A	-0.657759	-0.243917	0.243917	0.40168	5	5	5	25.1	25.1	25.1	39.261
	1.05562	-0.652143	Q9NP90;P51151	Q9NP90;P51151	Ras-related protein Rab-9B;Ras-related protein Rab-9A	RAB9B;RAB9A	-0.413539	-0.182174	0.526401	0.182174	1	1	1	5.5	5.5	5.5	6.7273
	1.24608	0.473179	P51178;Q4KWH8	P51178	1-phosphatidylinositol 4,5-bisphosphate phosphodiesterase delta-1	PLCD1	0.33527	0.153673	-0.153673	-0.303741	9	9	9	11.9	11.9	11.9	63.248
+	1.53539	-6.02998	P51452	P51452	Dual specificity protein phosphatase 3	DUSP3	-2.41657	-4.49866	2.41657	2.72817	3	3	3	19.5	19.5	19.5	20.005
	1.09201	-0.84533	P51532	P51532	Transcription activator BRG1	SMARCA4	-0.25164	-0.473904	0.25164	0.713476	2	2	2	1.5	1.5	1.5	11.195
+	1.83089	-3.04314	P51553	P51553	Isocitrate dehydrogenase [NAD] subunit gamma, mitochondrial	IDH3G	-1.26994	-1.61103	1.93537	1.26994	3	3	3	6.6	6.6	6.6	17.077
+	1.65508	1.13859	P51572	P51572	B-cell receptor-associated protein 31	BCAP31	0.549203	0.464679	-0.798625	-0.464679	4	4	4	15.9	15.9	15.9	26.696
	0.40253	0.391872	P51580	P51580	Thiopurine S-methyltransferase	TPMT	-0.0207787	0.694118	-0.131184	0.0207787	2	2	2	8.2	8.2	8.2	11.758
	1.04652	1.58694	P51606	P51606	N-acylglucosamine 2-epimerase	RENBP	0.648603	0.50466	-0.50466	-1.51595	2	2	2	5.4	5.4	5.4	13.144
	0.693911	0.342795	P51608	P51608	Methyl-CpG-binding protein 2	MECP2	0.259187	0.0433741	-0.339656	-0.0433741	3	3	3	7.8	7.8	7.8	23.375
	0.201837	-0.362013	P51610	P51610	Host cell factor 1;HCF N-terminal chain 1;HCF N-terminal chain 2;HCF N-terminal chain 3;HCF N-terminal chain 4;HCF N-terminal chain 5;HCF N-terminal chain 6;HCF C-terminal chain 1;HCF C-terminal chain 2;HCF C-terminal chain 3;HCF C-terminal chain 4;HCF C-terminal chain 5;HCF C-terminal chain 6	HCFC1	-0.980736	0.25671	0.160986	-0.160986	6	6	6	3.5	3.5	3.5	37.546
	0.31873	0.112388	P51649	P51649	Succinate-semialdehyde dehydrogenase, mitochondrial	ALDH5A1	-0.0358562	0.13431	0.0358562	-0.162178	13	13	13	23.7	23.7	23.7	94.425
	0.417333	-0.0318403	P51659	P51659	Peroxisomal multifunctional enzyme type 2;(3R)-hydroxyacyl-CoA dehydrogenase;Enoyl-CoA hydratase 2	HSD17B4	0.0026865	-0.0183897	-0.0026865	0.0506639	8	8	8	12.2	12.2	12.2	50.333
	1.13598	-0.65214	P51665	P51665	26S proteasome non-ATPase regulatory subunit 7	PSMD7	-0.217527	-0.585005	0.217527	0.28422	4	4	4	11.1	11.1	11.1	26.682
	0.229359	-0.260272	P51674	P51674	Neuronal membrane glycoprotein M6-a	GPM6A	-0.447309	0.158776	-0.158776	0.390788	3	3	3	9	9	9	19.501
	0.359576	-0.232407	P51687	P51687	Sulfite oxidase, mitochondrial	SUOX	-0.0972633	0.0323696	-0.0323696	0.432289	4	4	4	6.1	6.1	6.1	23.256
	0.151937	-0.0182161	P51688	P51688	N-sulphoglucosamine sulphohydrolase	SGSH	-0.0421057	0.0203161	-0.0203161	0.0349588	2	2	2	4	4	4	12.415
	0.760015	0.288673	P51693	P51693	Amyloid-like protein 1;C30	APLP1	0.062768	0.336022	-0.115788	-0.062768	7	7	7	11.1	11.1	11.1	44.654
+	1.84771	0.73133	P51858	P51858	Hepatoma-derived growth factor	HDGF	0.379685	0.307431	-0.468112	-0.307431	7	6	6	26.7	23.3	23.3	38.712
	0.593283	1.07442	P51884;CON__Q05443	P51884	Lumican	LUM	0.179686	0.250706	-0.179686	-1.53876	3	3	3	8.6	8.6	8.6	17.825
+	2.34869	2.32991	P51888	P51888	Prolargin	PRELP	1.29432	1.05472	-1.25606	-1.05472	4	4	4	9.9	9.9	9.9	23.875
	0.910481	1.25657	P51911	P51911	Calponin-1	CNN1	0.445365	0.365975	-0.365975	-1.33582	6	6	6	21.5	21.5	21.5	41.257
	0.289364	0.194525	P52209	P52209	6-phosphogluconate dehydrogenase, decarboxylating	PGD	-0.076436	0.308728	0.076436	-0.233193	11	11	11	23.4	23.4	23.4	73.344
+	3.71309	-1.47624	P52306	P52306	Rap1 GTPase-GDP dissociation stimulator 1	RAP1GDS1	-0.768229	-0.727222	0.727222	0.729803	14	14	14	21.6	21.6	21.6	95.115
	1.45312	-0.638855	P52565	P52565	Rho GDP-dissociation inhibitor 1	ARHGDIA	-0.234544	-0.365214	0.234544	0.443408	6	6	6	21.1	21.1	21.1	44.352
	1.17349	1.04583	P52566	P52566	Rho GDP-dissociation inhibitor 2	ARHGDIB	0.392007	0.376355	-0.946952	-0.376355	3	3	3	13.9	13.9	13.9	18.574
+	2.34633	-1.81503	P52594	P52594	Arf-GAP domain and FG repeat-containing protein 1	AGFG1	-0.826327	-1.048	0.9294	0.826327	4	4	4	11.6	11.6	11.6	33.579
	1.17831	-0.181974	P52758	P52758	Ribonuclease UK114	HRSP12	-0.0584841	-0.14891	0.0980711	0.0584841	4	4	4	32.1	32.1	32.1	28.002
	0.884742	-0.514472	P52888	P52888	Thimet oligopeptidase	THOP1	-0.134276	-0.222554	0.134276	0.537837	4	4	4	5.5	5.5	5.5	23.962
+	2.81456	-2.58434	P52907	P52907	F-actin-capping protein subunit alpha-1	CAPZA1	-1.37914	-1.22098	1.22098	1.34757	2	2	1	9.1	9.1	5.6	16.588
	0.0156187	-0.0116167	P52943	P52943	Cysteine-rich protein 2	CRIP2	0.218606	-0.241839	-0.0316839	0.0316839	3	3	3	22.6	22.6	22.6	24.401
	0.971629	0.480518	P52948	P52948	Nuclear pore complex protein Nup98-Nup96;Nuclear pore complex protein Nup98;Nuclear pore complex protein Nup96	NUP98	0.43488	0.126256	-0.126256	-0.273644	1	1	1	0.6	0.6	0.6	6.8127
	1.02125	-0.116123	P53004	P53004	Biliverdin reductase A	BLVRA	-0.0370998	-0.0439491	0.114098	0.0370998	6	6	6	19.3	19.3	19.3	70.106
	0.404612	-0.114961	P53041	P53041	Serine/threonine-protein phosphatase 5	PPP5C	0.00515175	-0.204189	0.0360355	-0.00515175	6	6	6	11.4	11.4	11.4	41.166
	0.967404	-0.641484	P53396	P53396	ATP-citrate synthase	ACLY	-0.199567	-0.225801	0.658034	0.199567	14	14	14	12.3	12.3	12.3	87.925
+	3.6424	-1.27785	P53597	P53597	Succinyl-CoA ligase [ADP/GDP-forming] subunit alpha, mitochondrial	SUCLG1	-0.625514	-0.647357	0.657317	0.625514	5	5	5	15	15	15	33.676
	0.972574	-0.592986	P53602	P53602	Diphosphomevalonate decarboxylase	MVD	-0.147524	-0.436968	0.147524	0.453957	5	5	5	10.2	10.2	10.2	30.149
	0.630477	-1.98651	P53611	P53611	Geranylgeranyl transferase type-2 subunit beta	RABGGTB	-2.74588	-0.387846	0.451452	0.387846	2	2	2	6.6	6.6	6.6	14.36
+	3.72457	-1.16064	P53680	P53680	AP-2 complex subunit sigma	AP2S1	-0.574634	-0.571639	0.603377	0.571639	2	2	2	10.6	10.6	10.6	12.009
	0.4905	0.234671	P53990	P53990	IST1 homolog	IST1	0.21554	-0.00949478	0.00949478	-0.272791	7	7	7	19.5	19.5	19.5	44.79
	0.826365	-0.994357	P53992	P53992	Protein transport protein Sec24C	SEC24C	-0.529473	-0.216418	0.216418	1.0264	3	3	3	2.9	2.9	2.9	19.944
	1.66333	-0.731795	P53999	P53999	Activated RNA polymerase II transcriptional coactivator p15	SUB1	-0.441462	-0.288391	0.445347	0.288391	2	2	2	15.7	15.7	15.7	14.078
	0.711998	-2.16817	P54136	P54136	Arginine--tRNA ligase, cytoplasmic	RARS	-0.507922	-2.75984	0.56066	0.507922	6	6	6	8.6	8.6	8.6	36.393
+	2.41337	-0.612674	P54289	P54289	Voltage-dependent calcium channel subunit alpha-2/delta-1;Voltage-dependent calcium channel subunit alpha-2-1;Voltage-dependent calcium channel subunit delta-1	CACNA2D1	-0.305949	-0.282269	0.282269	0.354859	7	7	7	5.9	5.9	5.9	45.724
+	2.48577	-0.569988	P54577	P54577	Tyrosine--tRNA ligase, cytoplasmic;Tyrosine--tRNA ligase, cytoplasmic, N-terminally processed	YARS	-0.300494	-0.262189	0.262189	0.315104	18	18	18	29	29	29	111.75
+	1.98733	-1.50789	P54578	P54578	Ubiquitin carboxyl-terminal hydrolase 14	USP14	-0.664461	-0.718826	0.968025	0.664461	8	8	8	14.6	14.6	14.6	78.301
	1.23404	0.394794	P54652	P54652	Heat shock-related 70 kDa protein 2	HSPA2	0.214749	0.131206	-0.312428	-0.131206	19	10	9	28.8	16.4	15.2	139.07
	0.0247844	0.113276	P54709	P54709	Sodium/potassium-transporting ATPase subunit beta-3	ATP1B3	-1.07492	1.30147	-0.816625	0.816625	2	2	2	6.8	6.8	6.8	11.656
	0.845343	0.365429	P54725	P54725	UV excision repair protein RAD23 homolog A	RAD23A	0.411121	0.10111	-0.117516	-0.10111	9	9	6	19.8	19.8	12.7	53.011
	0.241761	-0.106861	P54727	P54727	UV excision repair protein RAD23 homolog B	RAD23B	-0.266203	0.0524807	-0.0152302	0.0152302	7	4	4	18.1	11.7	11.7	98.781
	1.52457	-1.09406	P54750	P54750	Calcium/calmodulin-dependent 3,5-cyclic nucleotide phosphodiesterase 1A	PDE1A	-0.413274	-0.73836	0.413274	0.623212	5	5	5	9.7	9.7	9.7	36.059
	0.746865	0.274034	P54819	P54819	Adenylate kinase 2, mitochondrial;Adenylate kinase 2, mitochondrial, N-terminally processed	AK2	0.320204	0.0567894	-0.0567894	-0.114285	3	3	3	14.6	14.6	14.6	20.993
	1.37766	-0.818373	P55010	P55010	Eukaryotic translation initiation factor 5	EIF5	-0.467471	-0.290608	0.290608	0.588058	1	1	1	2.6	2.6	2.6	6.6966
	0.922052	-2.00013	P55060	P55060	Exportin-2	CSE1L	-0.61015	-2.13383	0.646123	0.61015	4	4	4	4.2	4.2	4.2	26.052
	0.980171	0.368944	P55072	P55072	Transitional endoplasmic reticulum ATPase	VCP	0.242015	0.0941744	-0.307525	-0.0941744	22	22	22	22	22	22	147.28
	0.828743	-0.610499	P55084	P55084	Trifunctional enzyme subunit beta, mitochondrial;3-ketoacyl-CoA thiolase	HADHB	-0.169875	-0.180169	0.169875	0.701079	5	5	5	10.5	10.5	10.5	31.674
+	2.33106	2.0079	P55087	P55087	Aquaporin-4	AQP4	0.976213	0.923155	-0.923155	-1.19327	3	3	3	9.3	9.3	9.3	24.624
	0.158312	0.162095	P55145	P55145	Mesencephalic astrocyte-derived neurotrophic factor	MANF	0.343241	-0.171541	0.171541	-0.324032	2	2	2	11	11	11	11.731
	0.264448	0.0972433	P55196	P55196	Afadin	MLLT4	0.0334892	-0.032999	-0.226995	0.032999	4	4	4	2.5	2.5	2.5	27.462
	0.843486	0.833744	P55263	P55263	Adenosine kinase	ADK	0.223929	0.931195	-0.223929	-0.288434	3	3	3	8.8	8.8	8.8	19.791
	1.18372	-0.600608	P55290	P55290	Cadherin-13	CDH13	-0.186478	-0.391352	0.436909	0.186478	4	4	4	5.9	5.9	5.9	27.723
	2.23224	-0.321242	P55786;A6NEC2	P55786	Puromycin-sensitive aminopeptidase	NPEPPS	-0.163525	-0.144464	0.190031	0.144464	29	29	29	27.6	27.6	27.6	202.06
	1.68997	-0.729168	P55809	P55809	Succinyl-CoA:3-ketoacid coenzyme A transferase 1, mitochondrial	OXCT1	-0.362386	-0.298102	0.499745	0.298102	14	14	14	23.7	23.7	23.7	98.825
	0.882711	-0.301289	P55854;P61956	P55854;P61956	Small ubiquitin-related modifier 3;Small ubiquitin-related modifier 2	SUMO3;SUMO2	-0.314607	-0.0780382	0.0780382	0.131894	3	3	2	27.2	27.2	15.5	36.905
	0.564547	-0.312429	P56192	P56192	Methionine--tRNA ligase, cytoplasmic	MARS	-0.37997	-0.0147219	0.215446	0.0147219	1	1	1	1.2	1.2	1.2	10.829
	0.39612	-0.215423	P56211	P56211	cAMP-regulated phosphoprotein 19	ARPP19	-0.0168886	-0.00207996	0.00207996	0.409797	7	7	6	60.7	60.7	50.9	49.031
	1.2928	-1.05092	P56537;A0A0U1RQV5	P56537;A0A0U1RQV5	Eukaryotic translation initiation factor 6	EIF6	-0.865129	-0.380734	0.380734	0.475247	2	2	2	9.8	9.8	9.8	12.848
+	1.61144	-0.953726	P56545	P56545	C-terminal-binding protein 2	CTBP2	-0.699137	-0.39588	0.39588	0.416555	6	2	2	12.4	4.7	4.7	12.568
	0.958497	0.169992	P58546	P58546	Myotrophin	MTPN	0.0414715	0.131571	-0.125471	-0.0414715	3	3	3	28	28	28	24.677
	1.53755	0.499766	P58876	P58876	Histone H2B type 1-D	HIST1H2BD	0.196637	0.364799	-0.196637	-0.24146	7	1	1	61.1	8.7	8.7	6.1772
+	2.49766	1.02504	P59768	P59768	Guanine nucleotide-binding protein G(I)/G(S)/G(O) subunit gamma-2	GNG2	0.575452	0.473308	-0.528016	-0.473308	2	2	2	26.8	26.8	26.8	15.285
	1.29919	-0.290976	P60174	P60174	Triosephosphate isomerase	TPI1	-0.100889	-0.154978	0.100889	0.225195	13	13	13	45.8	45.8	45.8	323.31
	0.532103	0.287534	P60201	P60201	Myelin proteolipid protein	PLP1	0.340016	0.00230122	-0.00230122	-0.230449	4	4	4	15.2	15.2	15.2	39.704
	1.20629	1.04319	P60468	P60468	Protein transport protein Sec61 subunit beta	SEC61B	0.928709	0.382696	-0.392269	-0.382696	1	1	1	15.6	15.6	15.6	7.8824
	0.473377	-0.455864	P60520	P60520	Gamma-aminobutyric acid receptor-associated protein-like 2	GABARAPL2	-0.698161	-0.00201702	0.209533	0.00201702	7	7	5	45.3	45.3	35.9	48.102
	0.0714586	-0.0201836	P60660;P14649	P60660;P14649	Myosin light polypeptide 6;Myosin light chain 6B	MYL6;MYL6B	0.0549774	-0.0563183	-0.0549774	0.0940037	3	3	3	21.9	21.9	21.9	26.195
	0.391343	-0.144381	P63261;P60709;Q6S8J3;P0CG38;A5A3E0;Q562R1;P0CG39;Q9BYX7	P63261;P60709	Actin, cytoplasmic 2;Actin, cytoplasmic 2, N-terminally processed;Actin, cytoplasmic 1;Actin, cytoplasmic 1, N-terminally processed	ACTG1;ACTB	-0.279566	-0.00294685	0.00330162	0.00294685	20	20	8	65.3	65.3	38.7	323.31
+	2.06774	-0.922167	P60842	P60842	Eukaryotic initiation factor 4A-I	EIF4A1	-0.586545	-0.415265	0.415265	0.427258	12	5	5	29.3	13.8	13.8	31.858
	0.59188	-0.529028	P60866	P60866	40S ribosomal protein S20	RPS20	-0.593575	-0.0319605	0.0319605	0.400559	2	2	2	19.3	19.3	19.3	12.792
	0.0158373	-0.00439453	P60880	P60880	Synaptosomal-associated protein 25	SNAP25	-0.0546503	0.0546503	0.0717268	-0.0629377	9	9	9	34	34	34	92.79
	1.04761	-0.194762	P60891	P60891	Ribose-phosphate pyrophosphokinase 1	PRPS1	-0.0545187	-0.11818	0.162307	0.0545187	4	4	1	12.9	12.9	4.1	41.18
	0.932678	-0.280017	P60900	P60900	Proteasome subunit alpha type-6	PSMA6	-0.263481	-0.0708027	0.0708027	0.154947	6	6	6	28.5	28.5	28.5	42.354
	1.37108	-0.480943	P60953	P60953	Cell division control protein 42 homolog	CDC42	-0.290493	-0.168798	0.333796	0.168798	4	4	4	16.8	16.8	16.8	28.256
+	1.5546	-1.42213	P60981	P60981	Destrin	DSTN	-1.03429	-0.563814	0.563814	0.682337	6	5	5	36.4	32.1	32.1	32.57
	0.384948	0.0405807	P60983;O60234	P60983;O60234	Glia maturation factor beta;Glia maturation factor gamma	GMFB;GMFG	0.0104437	-0.00240231	-0.0755224	0.00240231	4	4	4	26.1	26.1	26.1	25.449
	0.273198	-0.0952349	P61006	P61006	Ras-related protein Rab-8A	RAB8A	-0.219898	0.0294285	0.0269432	-0.0269432	5	3	3	20.3	11.1	11.1	60.675
	1.03629	-1.04221	P61018	P61018	Ras-related protein Rab-4B	RAB4B	-0.939306	-0.302336	0.302336	0.54044	3	3	3	17.8	17.8	17.8	27.108
	0.146948	-0.0589056	P61019;Q8WUD1	P61019	Ras-related protein Rab-2A	RAB2A	-0.163461	0.0670214	0.0883932	-0.0670214	3	3	3	15.6	15.6	15.6	19.225
	0.941978	0.324431	P61020	P61020	Ras-related protein Rab-5B	RAB5B	0.331785	0.0939083	-0.129261	-0.0939083	6	4	4	33.5	23.7	23.7	55.641
	0.992085	1.04025	P61026	P61026	Ras-related protein Rab-10	RAB10	0.337174	0.348929	-1.05723	-0.337174	6	5	4	27	21.5	18	32.031
+	2.14205	-1.25073	P61081	P61081	NEDD8-conjugating enzyme Ubc12	UBE2M	-0.571765	-0.572602	0.571765	0.785327	7	7	7	33.3	33.3	33.3	45.283
	1.63863	-0.600629	P61086	P61086	Ubiquitin-conjugating enzyme E2 K	UBE2K	-0.416489	-0.241377	0.241377	0.302015	3	3	3	14	14	14	22.251
	1.35772	-0.310398	P61088;Q5JXB2	P61088;Q5JXB2	Ubiquitin-conjugating enzyme E2 N;Putative ubiquitin-conjugating enzyme E2 N-like	UBE2N;UBE2NL	-0.113338	-0.151925	0.242196	0.113338	6	6	6	34.9	34.9	34.9	85.503
	0.479322	1.20084	P61106	P61106	Ras-related protein Rab-14	RAB14	0.113302	0.172634	-0.113302	-2.00244	5	5	5	22.8	22.8	22.8	31.544
	0.00559949	0.00495052	P61158	P61158	Actin-related protein 3	ACTR3	0.257717	-0.247816	-0.103756	0.103756	8	8	5	19.1	19.1	14.8	52.072
	1.30772	-0.502654	P61160	P61160	Actin-related protein 2	ACTR2	-0.183055	-0.410161	0.229037	0.183055	5	5	5	11.7	11.7	11.7	32.828
	0.378416	-0.395404	P61163;P42025	P61163;P42025	Alpha-centractin;Beta-centractin	ACTR1A;ACTR1B	-0.349429	0.0724058	0.58619	-0.0724058	3	3	3	7.7	7.7	7.7	18.896
+	2.49893	-0.749097	P61201	P61201	COP9 signalosome complex subunit 2	COPS2	-0.349446	-0.43212	0.349446	0.367181	7	7	7	15.1	15.1	15.1	42.624
+	2.90006	-1.16607	P84077;P61204;H0YGG7;F5H423	P84077;P61204;H0YGG7;F5H423	ADP-ribosylation factor 1;ADP-ribosylation factor 3	ARF1;ARF3	-0.578168	-0.557891	0.557891	0.63819	4	4	3	22.7	22.7	16.6	31.258
	0.28248	0.418955	P61221	P61221	ATP-binding cassette sub-family E member 1	ABCE1	0.0456896	-0.0456896	0.123229	-0.961139	1	1	1	1.3	1.3	1.3	6.4263
	0.343087	0.104742	P61224;P62834;A6NIZ1	P61224;P62834	Ras-related protein Rap-1b;Ras-related protein Rap-1A	RAP1B;RAP1A	0.0811167	-0.0242987	-0.176965	0.0242987	3	3	3	16.3	16.3	16.3	18.923
	0.9017	0.453403	P61266;P32856	P61266	Syntaxin-1B	STX1B	0.394115	0.102936	-0.102936	-0.306818	8	8	6	24	24	18.8	66.44
	0.206541	-0.193076	P61313	P61313	60S ribosomal protein L15	RPL15	-0.501929	0.119813	0.123849	-0.119813	2	2	2	9.3	9.3	9.3	12.032
+	1.69402	-1.41374	P61421	P61421	V-type proton ATPase subunit d 1	ATP6V0D1	-0.584381	-0.676495	0.982229	0.584381	2	2	2	6.8	6.8	6.8	12.96
+	1.77992	-1.70156	P61457	P61457	Pterin-4-alpha-carbinolamine dehydratase	PCBD1	-1.17067	-0.729006	0.729006	0.774433	2	2	2	17.3	17.3	17.3	11.865
	0.957161	-0.381718	P61586;P08134	P61586	Transforming protein RhoA	RHOA	-0.331829	-0.0955868	0.0955868	0.240433	5	5	4	22.3	22.3	16.6	33.702
	0.422655	-0.0793934	P61604;S4R3N1	P61604;S4R3N1	10 kDa heat shock protein, mitochondrial	HSPE1;HSPE1-MOB4	-0.109312	0.00917053	-0.00917053	0.0678158	7	7	7	61.8	61.8	61.8	54.87
	0.0897671	0.0298872	P61758	P61758	Prefoldin subunit 3	VBP1	-0.06637	0.126144	0.055645	-0.055645	4	4	4	19.3	19.3	19.3	44.749
+	4.60824	-1.94675	P61764;Q15833	P61764	Syntaxin-binding protein 1	STXBP1	-0.98216	-0.966617	0.978108	0.966617	18	18	18	27.8	27.8	27.8	195.44
+	1.71716	1.14349	P61769	P61769	Beta-2-microglobulin;Beta-2-microglobulin form pI 5.3	B2M	0.619263	0.462408	-0.462408	-0.742893	2	2	2	16.8	16.8	16.8	12.447
	1.4238	1.01091	P61925	P61925	cAMP-dependent protein kinase inhibitor alpha	PKIA	0.783812	0.387131	-0.463753	-0.387131	1	1	1	19.7	19.7	19.7	30.677
	0.896479	-0.176731	P61970	P61970	Nuclear transport factor 2	NUTF2	-0.0960217	-0.0428028	0.171835	0.0428028	2	2	2	11.8	11.8	11.8	11.995
	1.21061	-0.158078	P61978	P61978	Heterogeneous nuclear ribonucleoprotein K	HNRNPK	-0.100451	-0.0501804	0.115345	0.0501804	7	7	7	16.6	16.6	16.6	48.429
+	2.09866	-1.4961	P61981	P61981	14-3-3 protein gamma;14-3-3 protein gamma, N-terminally processed	YWHAG	-0.659352	-0.904799	0.659352	0.768693	12	9	8	43.3	33.2	29.6	79.558
	0.445764	0.145259	P62072	P62072	Mitochondrial import inner membrane translocase subunit Tim10	TIMM10	0.205678	-0.0105104	-0.105861	0.0105104	1	1	1	10	10	10	6.1664
	1.70172	-0.722075	P62136	P62136	Serine/threonine-protein phosphatase PP1-alpha catalytic subunit	PPP1CA	-0.512704	-0.306388	0.318669	0.306388	5	5	3	15.5	15.5	10	32.199
	0.907482	-1.48444	P62191	P62191	26S protease regulatory subunit 4	PSMC1	-0.448301	-0.469786	0.448301	1.60248	4	4	4	9.8	9.8	9.8	23.815
	1.60219	-0.728772	P62195;Q8NB90	P62195	26S protease regulatory subunit 8	PSMC5	-0.350912	-0.293011	0.293011	0.520611	6	6	6	17.7	17.7	17.7	39.892
	1.1623	-0.615783	P62258	P62258	14-3-3 protein epsilon	YWHAE	-0.188374	-0.458708	0.396111	0.188374	15	15	12	49.4	49.4	39.6	151.85
	0.161718	-0.107243	P62263	P62263	40S ribosomal protein S14	RPS14	0.0229273	-0.0229273	0.33793	-0.123445	2	2	2	15.9	15.9	15.9	13.536
	0.795755	1.11954	P62266	P62266	40S ribosomal protein S23	RPS23	0.816865	0.201671	-0.201671	-1.01887	3	3	3	28	28	28	25.668
	0.401762	0.413586	P62269	P62269	40S ribosomal protein S18	RPS18	0.669336	-0.0453625	0.0453625	-0.24856	3	3	3	19.7	19.7	19.7	18.629
+	1.6114	1.16569	P62306	P62306	Small nuclear ribonucleoprotein F	SNRPF	0.467239	0.573704	-0.823195	-0.467239	3	3	3	27.9	27.9	27.9	17.562
	0.914476	0.244177	P62312	P62312	U6 snRNA-associated Sm-like protein LSm6	LSM6	0.0658369	0.249207	-0.0658369	-0.107472	4	4	4	46.2	46.2	46.2	24.701
	0.0652772	-0.258841	P62316	P62316	Small nuclear ribonucleoprotein Sm D2	SNRPD2	0.564646	-0.564646	-0.910656	1.42834	3	3	3	22	22	22	18.647
	0.538012	-0.342726	P62328	P62328	Thymosin beta-4;Hematopoietic system regulatory peptide	TMSB4X	-0.47286	-0.0187054	0.17518	0.0187054	3	3	3	61.4	61.4	61.4	26.714
	1.3662	-0.74197	P62333	P62333	26S protease regulatory subunit 10B	PSMC6	-0.275517	-0.347427	0.275517	0.58548	4	4	4	10.3	10.3	10.3	22.983
	0.0981771	-0.035717	Q15907;P62491;P57735	Q15907;P62491	Ras-related protein Rab-11B;Ras-related protein Rab-11A	RAB11B;RAB11A	-0.103902	0.0685797	0.104692	-0.0685797	7	7	7	29.4	29.4	29.4	47.766
	0.201889	0.136231	P62495	P62495	Eukaryotic peptide chain release factor subunit 1	ETF1	0.0124559	-0.0124559	0.103978	-0.376441	2	2	2	4.3	4.3	4.3	11.759
	1.49353	0.696717	P62701	P62701	40S ribosomal protein S4, X isoform	RPS4X	0.540205	0.284359	-0.284359	-0.284512	2	2	2	6.1	6.1	6.1	11.528
	0.48962	0.26088	P62745	P62745	Rho-related GTP-binding protein RhoB	RHOB	-0.0109396	0.301259	-0.242381	0.0109396	2	2	2	10.2	10.2	10.2	11.112
	1.1474	0.872108	P62750	P62750	60S ribosomal protein L23a	RPL23A	0.279496	0.440713	-0.744512	-0.279496	2	2	2	15.4	15.4	15.4	13.853
	0.571633	-0.157153	P62760	P62760	Visinin-like protein 1	VSNL1	-0.0114746	-0.204006	0.0873508	0.0114746	8	8	5	35.1	35.1	22	55.007
	0.302485	0.47763	P62805	P62805	Histone H4	HIST1H4A	0.0242376	-0.0242376	-1.0595	0.104239	7	7	7	51.5	51.5	51.5	50.362
	0.310756	0.0731668	Q16778;P62807;P57053;P06899;O60814	Q16778;P62807;P57053;P06899;O60814	Histone H2B type 2-E;Histone H2B type 1-C/E/F/G/I;Histone H2B type F-S;Histone H2B type 1-J;Histone H2B type 1-K	HIST2H2BE;HIST1H2BC;H2BFS;HIST1H2BJ;HIST1H2BK	-0.0200739	0.0452604	-0.141221	0.0200739	7	7	1	61.1	61.1	8.7	86.691
	1.02052	-0.291716	P62820	P62820	Ras-related protein Rab-1A	RAB1A	-0.077961	-0.235018	0.192492	0.077961	6	6	3	23.4	23.4	10.2	42.896
	0.342279	-0.133576	P62826	P62826	GTP-binding nuclear protein Ran	RAN	0.0342216	-0.13106	-0.0342216	0.204536	10	10	10	39.8	39.8	39.8	134.02
+	2.62057	0.904706	P62829	P62829	60S ribosomal protein L23	RPL23	0.427323	0.515197	-0.427323	-0.439569	2	2	2	22.9	22.9	22.9	17.365
	1.29518	1.11157	P62857	P62857	40S ribosomal protein S28	RPS28	0.37876	0.632354	-0.37876	-0.833264	2	2	2	29	29	29	39.935
	0.100279	-0.0936451	P62873;P16520	P62873	Guanine nucleotide-binding protein G(I)/G(S)/G(T) subunit beta-1	GNB1	0.220586	-0.407876	0.00412655	-0.00412655	6	6	2	16.8	16.8	5.6	46.014
	0.579066	0.16844	P62917	P62917	60S ribosomal protein L8	RPL8	0.0153952	0.223748	-0.0823412	-0.0153952	2	2	2	10.5	10.5	10.5	12.88
	0.356699	0.0752096	P62937;P0DN26;A0A0B4J2A2;A0A075B767;A0A075B759;Q9Y536;F5H284;P0DN37	P62937	Peptidyl-prolyl cis-trans isomerase A;Peptidyl-prolyl cis-trans isomerase A, N-terminally processed	PPIA	0.0346889	-0.0115395	0.0115395	-0.138809	8	8	8	41.2	41.2	41.2	54.93
	1.54016	-0.648487	P62942;A0A087WV48	P62942	Peptidyl-prolyl cis-trans isomerase FKBP1A	FKBP1A	-0.480216	-0.258767	0.299224	0.258767	3	3	3	40.7	40.7	40.7	31.836
	1.29851	0.43189	P62993	P62993	Growth factor receptor-bound protein 2	GRB2	0.145634	0.308693	-0.145634	-0.263821	7	7	7	23.5	23.5	23.5	43.796
+	2.09559	-1.26796	P63000;P60763;P15153	P63000;P60763	Ras-related C3 botulinum toxin substrate 1;Ras-related C3 botulinum toxin substrate 3	RAC1;RAC3	-0.735753	-0.55391	0.55391	0.692349	6	6	6	29.2	29.2	29.2	40.883
+	2.51556	-1.28147	P63010	P63010	AP-2 complex subunit beta	AP2B1	-0.591182	-0.705909	0.591182	0.674672	22	22	10	22.1	22.1	10.6	186.34
+	1.90792	-0.694739	P63104	P63104	14-3-3 protein zeta/delta	YWHAZ	-0.334146	-0.300987	0.300987	0.453358	11	8	7	40	29.8	26.1	84.513
	1.44389	-1.17901	P63151	P63151	Serine/threonine-protein phosphatase 2A 55 kDa regulatory subunit B alpha isoform	PPP2R2A	-0.659883	-0.432775	0.832582	0.432775	3	3	3	6.9	6.9	6.9	27.682
	1.25265	-1.09484	P63165;G2XKQ0	P63165	Small ubiquitin-related modifier 1	SUMO1	-0.832241	-0.362997	0.631453	0.362997	3	3	3	36.6	36.6	36.6	19.387
+	2.32641	-2.58398	P63173	P63173	60S ribosomal protein L38	RPL38	-1.17016	-1.35011	1.17016	1.47752	2	2	2	24.3	24.3	24.3	11.224
	1.77857	0.507307	P63208	P63208	S-phase kinase-associated protein 1	SKP1	0.326143	0.208872	-0.208872	-0.270727	3	3	3	13.5	13.5	13.5	17.768
+	1.85495	1.32711	P63218	P63218	Guanine nucleotide-binding protein G(I)/G(S)/G(O) subunit gamma-5	GNG5	0.710358	0.555716	-0.555716	-0.832428	2	2	2	25	25	25	13.23
	0.270243	0.0632496	P63241;Q6IS14;Q9GZV4	P63241;Q6IS14;Q9GZV4	Eukaryotic translation initiation factor 5A-1;Eukaryotic translation initiation factor 5A-1-like;Eukaryotic translation initiation factor 5A-2	EIF5A;EIF5AL1;EIF5A2	0.109808	-0.0281696	0.0281696	-0.0730305	6	6	6	33.8	33.8	33.8	74.812
	0.084006	0.143313	P63244	P63244	Guanine nucleotide-binding protein subunit beta-2-like 1;Guanine nucleotide-binding protein subunit beta-2-like 1, N-terminally processed	GNB2L1	0.0271158	-0.0271158	0.423255	-0.709882	6	6	6	16.7	16.7	16.7	38.278
+	2.55162	-4.72234	P63279	P63279	SUMO-conjugating enzyme UBC9	UBE2I	-2.73173	-2.23064	2.23064	2.25167	1	1	1	7.6	7.6	7.6	8.1825
	1.37123	0.254176	P63302	P63302	Selenoprotein W	SEPW1	0.0926285	0.194986	-0.0926285	-0.128109	1	1	1	12.6	12.6	12.6	11.254
	0.561958	-0.626158	P67775;E5RI56	P67775	Serine/threonine-protein phosphatase 2A catalytic subunit alpha isoform	PPP2CA	-0.88077	-0.0621719	0.0621719	0.247202	3	3	1	7.8	7.8	2.6	18.816
	1.6322	0.513511	P67809;Q9Y2T7;P16989	P67809	Nuclease-sensitive element-binding protein 1	YBX1	0.243285	0.20925	-0.365235	-0.20925	4	4	4	20.1	20.1	20.1	58.623
+	3.91471	0.78202	P67936;Q2TAC2	P67936	Tropomyosin alpha-4 chain	TPM4	0.386058	0.403089	-0.388835	-0.386058	12	12	7	39.5	39.5	23.8	122.04
	1.04112	0.451137	P68036;A0A1B0GUS4	P68036;A0A1B0GUS4	Ubiquitin-conjugating enzyme E2 L3	UBE2L3	0.146122	0.437393	-0.172636	-0.146122	3	3	3	16.2	16.2	16.2	18.408
	1.33134	-0.43215	Q5VTE0;P68104	Q5VTE0;P68104	Putative elongation factor 1-alpha-like 3;Elongation factor 1-alpha 1	EEF1A1P5;EEF1A1	-0.148385	-0.264081	0.303449	0.148385	15	15	7	35.5	35.5	18.4	129.43
+	1.77756	-1.04129	Q9BQE3;Q71U36;P68363;P0DPH8;P0DPH7;Q6PEY2;A6NHL2;Q9NY65	Q9BQE3;Q71U36;P68363;P0DPH8;P0DPH7;Q6PEY2	Tubulin alpha-1C chain;Tubulin alpha-1A chain;Tubulin alpha-1B chain;Tubulin alpha-3E chain	TUBA1C;TUBA1A;TUBA1B;TUBA3E	-0.575729	-0.426332	0.654188	0.426332	6	1	1	10.7	2.2	2.2	7.1161
	0.365597	-0.253295	P68366	P68366	Tubulin alpha-4A chain	TUBA4A	0.0554123	-0.345758	0.271656	-0.0554123	7	7	2	12.7	12.7	4.2	46.289
	1.14201	-0.331205	P68371;Q3ZCM7	P68371;Q3ZCM7	Tubulin beta-4B chain;Tubulin beta-8 chain	TUBB4B;TUBB8	-0.278679	-0.104301	0.175129	0.104301	12	12	1	28.1	28.1	2.7	139.5
	0.182677	-0.102042	P68402	P68402	Platelet-activating factor acetylhydrolase IB subunit beta	PAFAH1B2	0.0871992	-0.227773	-0.0871992	0.15071	4	4	3	5.2	5.2	5.2	22.242
	0.0139262	0.00375175	P68431;Q5TEC6;Q6NXT2;Q16695;P84243	P68431;Q5TEC6;Q6NXT2;Q16695;P84243	Histone H3.1;Histone H3;Histone H3.3C;Histone H3.1t;Histone H3.3	HIST1H3A;HIST2H3PS2;H3F3C;HIST3H3;H3F3A	-0.0155993	0.0155993	-0.0863142	0.0788107	5	5	2	39	39	26.5	69.603
	0.234185	0.161034	P68871	P68871	Hemoglobin subunit beta;LVV-hemorphin-7;Spinorphin	HBB	-0.00182343	0.00182343	-0.409359	0.0872917	9	9	4	59.2	59.2	32	216.07
	0.588173	-0.274342	P69892	P69892	Hemoglobin subunit gamma-2	HBG2	-0.152545	-0.0233755	0.0233755	0.349387	7	6	1	51	44.2	8.2	38.673
	0.882126	0.146221	P69905;P02008	P69905	Hemoglobin subunit alpha	HBA1	0.133062	0.0325947	-0.0325947	-0.0941906	8	8	4	50.7	50.7	26.8	61.702
	1.76113	0.345654	P78324;Q9P1W8;H3BML4;O00241	P78324	Tyrosine-protein phosphatase non-receptor type substrate 1	SIRPA	0.156075	0.147796	-0.23964	-0.147796	8	8	8	15.3	15.3	15.3	63.913
	0.578361	0.314655	P78330	P78330	Phosphoserine phosphatase	PSPH	0.129999	0.0338135	-0.431684	-0.0338135	5	5	5	20.9	20.9	20.9	30.26
	1.33715	-1.17716	P78352	P78352	Disks large homolog 4	DLG4	-0.451431	-0.974014	0.477449	0.451431	6	4	4	8	5.1	5.1	23.072
+	2.13436	-1.73805	P78356	P78356	Phosphatidylinositol 5-phosphate 4-kinase type-2 beta	PIP4K2B	-0.833354	-0.78255	1.07765	0.78255	5	3	3	12.3	6.2	6.2	19.423
	0.476959	-0.491601	P78371	P78371	T-complex protein 1 subunit beta	CCT2	-0.574443	0.0277205	-0.0277205	0.4642	10	10	10	23	23	23	74.801
	1.52198	-0.463734	P78417	P78417	Glutathione S-transferase omega-1	GSTO1	-0.312259	-0.174882	0.174882	0.265445	11	11	11	39.8	39.8	39.8	117.15
	0.165861	0.0244589	P78559	P78559	Microtubule-associated protein 1A;MAP1A heavy chain;MAP1 light chain LC2	MAP1A	-0.0255146	0.0744324	0.0131092	-0.0131092	45	43	43	15.8	15.1	15.1	323.31
	0.937775	-0.549793	P80404	P80404	4-aminobutyrate aminotransferase, mitochondrial	ABAT	-0.567978	-0.160969	0.209671	0.160969	14	14	14	23.2	23.2	23.2	94.564
	1.19696	0.20941	P80723	P80723	Brain acid soluble protein 1	BASP1	0.0689087	0.108452	-0.17255	-0.0689087	16	16	16	69.2	69.2	69.2	323.31
	0.427641	0.576383	P82909	P82909	28S ribosomal protein S36, mitochondrial	MRPS36	-0.00330162	0.16198	-0.997389	0.00330162	2	2	2	23.3	23.3	23.3	13.043
+	2.91375	0.559052	P82970	P82970	High mobility group nucleosome-binding domain-containing protein 5	HMGN5	0.291301	0.265744	-0.295316	-0.265744	3	3	3	11.3	11.3	11.3	17.758
	0.275038	-0.11957	P82979;H0YHG0	P82979;H0YHG0	SAP domain-containing ribonucleoprotein	SARNP	-0.0413151	0.0369034	0.271631	-0.0369034	6	6	6	26.2	26.2	26.2	37.528
+	1.77807	-0.972445	P84074	P84074	Neuron-specific calcium-binding protein hippocalcin	HPCA	-0.622952	-0.399922	0.399922	0.522094	4	4	1	18.7	18.7	5.2	22.487
	0.772101	-0.360669	P84085	P84085	ADP-ribosylation factor 5	ARF5	-0.321198	-0.0600557	0.280028	0.0600557	4	3	3	23.9	17.8	17.8	21.118
+	3.18927	5.63833	P84103	P84103	Serine/arginine-rich splicing factor 3	SRSF3	2.71835	2.89749	-2.94247	-2.71835	4	4	4	18.9	18.9	18.9	40.882
+	2.673	-1.664	P99999;CON__P62894	P99999	Cytochrome c	CYCS	-0.779363	-0.857953	0.911328	0.779363	5	5	5	39	39	39	34.319
	0.751614	-0.288338	Q00169	Q00169	Phosphatidylinositol transfer protein alpha isoform	PITPNA	-0.0769606	-0.0727072	0.3543	0.0727072	12	12	10	34.4	34.4	28.1	73.542
	1.87938	-0.61694	Q00610	Q00610	Clathrin heavy chain 1	CLTC	-0.320273	-0.261075	0.261075	0.391456	31	31	24	17.4	17.4	13.6	214.47
+	3.08838	0.438911	Q00688	Q00688	Peptidyl-prolyl cis-trans isomerase FKBP3	FKBP3	0.21104	0.222261	-0.21104	-0.23348	2	2	2	8	8	8	13.467
	1.02899	0.389837	Q00765	Q00765	Receptor expression-enhancing protein 5	REEP5	0.121228	0.16248	-0.374738	-0.121228	3	3	3	14.8	14.8	14.8	46.344
+	1.95342	0.706068	Q00796	Q00796	Sorbitol dehydrogenase	SORD	0.315844	0.315348	-0.315348	-0.465597	5	5	5	11.8	11.8	11.8	35.225
	0.353256	0.150176	Q00839	Q00839	Heterogeneous nuclear ribonucleoprotein U	HNRNPU	0.0618305	-0.0223503	-0.283222	0.0223503	3	3	3	4.7	4.7	4.7	20.467
	0.29496	0.0898037	Q01082;P11277;Q9H254	Q01082	Spectrin beta chain, non-erythrocytic 1	SPTBN1	0.0169239	-0.0169239	0.0209866	-0.200594	66	66	62	26.3	26.3	24.9	323.31
	1.23361	1.11799	Q01130;Q9BRL6	Q01130	Serine/arginine-rich splicing factor 2	SRSF2	0.611003	0.371011	-0.371011	-0.88296	3	3	3	12.2	12.2	12.2	23.321
	1.89156	0.547536	Q01433	Q01433	AMP deaminase 2	AMPD2	0.257073	0.238057	-0.361884	-0.238057	5	5	5	5.5	5.5	5.5	29.386
+	2.12549	1.02061	Q01469	Q01469	Fatty acid-binding protein, epidermal	FABP5	0.4485	0.594524	-0.549694	-0.4485	8	8	8	45.9	45.9	45.9	60.368
	1.17623	-0.251882	Q01484;Q12955;Q9Y4W6;P16157	Q01484	Ankyrin-2	ANK2	-0.17306	-0.0775099	0.175683	0.0775099	35	35	35	9.8	9.8	9.8	247.55
	0.850028	0.107762	Q01518	Q01518	Adenylyl cyclase-associated protein 1	CAP1	0.029583	0.0360775	-0.120281	-0.029583	17	17	16	32	32	30.3	199.97
	1.55309	-1.03642	Q01581	Q01581	Hydroxymethylglutaryl-CoA synthase, cytoplasmic	HMGCS1	-0.39314	-0.656278	0.63029	0.39314	2	2	2	4.2	4.2	4.2	16.378
+	1.84899	1.26914	Q01650	Q01650	Large neutral amino acids transporter small subunit 1	SLC7A5	0.543816	0.608482	-0.543816	-0.842165	1	1	1	2	2	2	6.7405
+	2.81756	-1.65051	Q01813	Q01813	ATP-dependent 6-phosphofructokinase, platelet type	PFKP	-0.801958	-0.790224	0.790224	0.918623	17	16	14	19.4	18.2	14.8	104.66
	2.0639	0.199631	Q01814	Q01814	Plasma membrane calcium-transporting ATPase 2	ATP2B2	0.108905	0.0867643	-0.0867643	-0.116828	6	3	3	6	3.1	3.1	20.543
+	2.01146	0.913095	Q01995	Q01995	Transgelin	TAGLN	0.393044	0.501325	-0.393044	-0.538775	11	10	10	46.3	42.8	42.8	85.487
	1.32352	-1.14483	Q02218;Q9ULD0	Q02218;Q9ULD0	2-oxoglutarate dehydrogenase, mitochondrial;2-oxoglutarate dehydrogenase-like, mitochondrial	OGDH;OGDHL	-0.478239	-0.431995	0.947433	0.431995	4	4	4	3.8	3.8	3.8	22.715
	0.730545	0.0769329	Q02246	Q02246	Contactin-2	CNTN2	0.0939989	0.0169077	-0.0260515	-0.0169077	8	8	8	9	9	9	53.611
	0.538711	-0.198153	Q02252	Q02252	Methylmalonate-semialdehyde dehydrogenase [acylating], mitochondrial	ALDH6A1	-0.0296268	-0.0300674	0.0296268	0.306986	16	16	16	28	28	28	146.84
	1.84807	0.567201	Q02543	Q02543	60S ribosomal protein L18a	RPL18A	0.238467	0.363072	-0.294394	-0.238467	1	1	1	5.7	5.7	5.7	6.468
+	2.11918	-1.43103	Q02750;A0A1B0GUL7	Q02750;A0A1B0GUL7	Dual specificity mitogen-activated protein kinase kinase 1	MAP2K1	-0.652076	-0.903003	0.654897	0.652076	12	12	6	21.6	21.6	12.7	77.093
+	2.41953	-0.610659	Q02790	Q02790	Peptidyl-prolyl cis-trans isomerase FKBP4;Peptidyl-prolyl cis-trans isomerase FKBP4, N-terminally processed	FKBP4	-0.27893	-0.339919	0.27893	0.323539	13	13	13	30.9	30.9	30.9	102
	0.152115	0.199911	Q02818	Q02818	Nucleobindin-1	NUCB1	-0.0616293	0.0616293	-0.652755	0.252933	4	4	4	8.7	8.7	8.7	27.654
	0.382926	-1.62202	Q02952	Q02952	A-kinase anchor protein 12	AKAP12	-0.0357552	-0.0119495	0.0119495	3.18439	22	22	22	13	13	13	163.31
	0.534981	-0.679583	Q04637	Q04637	Eukaryotic translation initiation factor 4 gamma 1	EIF4G1	-0.0928297	-1.05033	0.0928297	0.123172	11	11	10	7.8	7.8	7.3	76.859
	0.528265	-0.245863	Q04760	Q04760	Lactoylglutathione lyase	GLO1	-0.307258	-0.00306988	0.178329	0.00306988	6	6	6	26.1	26.1	26.1	39.145
	2.23237	-0.386913	Q04837	Q04837	Single-stranded DNA-binding protein, mitochondrial	SSBP1	-0.22979	-0.17425	0.17425	0.195538	4	4	4	27	27	27	29.922
+	3.08107	-1.12231	Q04917	Q04917	14-3-3 protein eta	YWHAH	-0.542705	-0.606645	0.542705	0.552564	12	9	9	43.5	33.3	33.3	116.33
	0.180044	-0.142108	Q05086	Q05086	Ubiquitin-protein ligase E3A	UBE3A	-0.0855331	0.0855331	0.407167	-0.122952	1	1	1	1.5	1.5	1.5	9.3479
+	3.8576	-3.84722	Q05193	Q05193	Dynamin-1	DNM1	-1.96837	-1.89227	1.94154	1.89227	15	15	12	15.5	15.5	11.9	98.346
	0.722717	-1.64571	Q05329	Q05329	Glutamate decarboxylase 2	GAD2	-2.06842	-0.38831	0.38831	0.446382	3	3	2	5	5	3.2	20.142
	2.08378	-0.527411	Q05639	Q05639	Elongation factor 1-alpha 2	EEF1A2	-0.237892	-0.245031	0.334007	0.237892	13	5	5	30.2	10.8	10.8	45.556
	2.22491	0.388655	Q05682	Q05682	Caldesmon	CALD1	0.173055	0.213149	-0.218051	-0.173055	7	7	7	9.8	9.8	9.8	56.051
	1.01466	-0.432836	Q06124	Q06124	Tyrosine-protein phosphatase non-receptor type 11	PTPN11	-0.324237	-0.113677	0.113677	0.31408	22	22	22	40.7	40.7	40.7	166.94
	1.40064	-0.589185	Q06203	Q06203	Amidophosphoribosyltransferase	PPAT	-0.436422	-0.21476	0.21476	0.312428	5	5	5	10.4	10.4	10.4	30.196
[truncated: 753 more rows]
